# Supplementary material for: Effect of Hypoxia in the Transcriptomic Profile of Lung Fibroblasts from Idiopathic Pulmonary Fibrosis
Source: Cells. 2022 Sep 27;11(19):3014. doi: 10.3390/cells11193014 (PMC9564151; doi:10.3390/cells11193014)
Supplement: Supplementary file 1 [file cells-11-03014-s001.zip › Supplementary_TableS1_v2.0.xlsx]

## Sheet: Summary
Summary of the Genes in Hipoxia
All cell lines are analyzed together			Cell lines are analyzed individually
Differentially expressed genes			Venn = Shared genes in their respective cell lines			Venn = Genes that are not shared between cell lines
Control Fibroblasts Hipoxia vs Normoxia (n = 1006)	IPF Fibroblasts Hipoxia vs Normoxia (n = 241)		Controls (n = 346)	IPF (n = 54)		Controls (n =311)	Shared (n = 35)	IPF (n = 19)
PGD	PGD		PGD	SLC2A1		PGD	SLC2A1	F3
DNAJC16	CTPS1		DNAJC16	F3		DNAJC16	ERRFI1	EPAS1
YTHDF2	NFIA		CTPS1	ERRFI1		CTPS1	KDM3A	TFRC		Totals
UTP11L	VCAM1		NFIA	EPAS1		NFIA	TTL	HHIP		F1 = 154
CTPS1	VPS45		AK4	KDM3A		AK4	INSIG2	EDNRA		F2 = 559	PCYT1A is repeated
KDM4A	MLLT11		ADGRL2	TTL		ADGRL2	BHLHE40	ADH1B		F3 = 1108
CPT2	SLC25A44		S1PR1	INSIG2		S1PR1	SRD5A3	PCDH18		C1 = 2292	PCYT1A, IGF2 are repeated
NFIA	UAP1		CSF1	BHLHE40		CSF1	CPE	CCNG2		C2 = 1458
ATG4C	EPHX1		DDX20	TFRC		DDX20	FAM13A	KCTD16		C3 = 849
ROR1	ATP13A2		VPS45	SRD5A3		VPS45	NDNF	IL6
RAVER2	SLC2A1		RGS2	HHIP		RGS2	LOX	HOXA5
AK4	EIF2B3		EPHX1	EDNRA		EPHX1	VEGFA	STC1
PDE4B	PIK3R3		SPRTN	CPE		SPRTN	TBXAS1	DDIT4
TYW3	COA7		RCC2	FAM13A		RCC2	IGFBP3	BHLHE41
ADGRL2	DHCR24		ID3	ADH1B		ID3	HGF	POSTN
PRKACB	SLC35D1		ZBTB8OS	NDNF		ZBTB8OS	HILPDA	STXBP6
WDR63	WLS		SLC2A1	PCDH18		EIF2B3	TRPA1	SLC14A1
ABCD3	SSX2IP		EIF2B3	CCNG2		DHCR24	NDRG1	SERPINB7
AGL	ODF2L		DHCR24	LOX		SLC35D1	G6PD	USP18
S1PR1	F3		SLC35D1	KCTD16		SSX2IP	PFKFB3
CSF1	EXTL2		SSX2IP	VEGFA		ODF2L	PLAU
DDX20	WDR77		ODF2L	IL6		GCLM	MXI1
VANGL1	RFX5		GCLM	TBXAS1		EXTL2	P4HA1
GPR89A	SELENBP1		EXTL2	HOXA5		PSMA5	TMEM138
VPS45	GPATCH4		PSMA5	IGFBP3		WDR77	CARD16
FLAD1	EDEM3		WDR77	HGF		RFX5	METTL7A
SLC25A44	UBE2T		RFX5	HILPDA		RAB7B	CLEC2B
UAP1	RAB7B		RAB7B	STC1		SLC30A1	ANG
METTL13	SLC30A1		SLC30A1	TRPA1		TMEM206	ERO1A
DNM3	FH		TMEM206	NDRG1		B3GALNT2	HIF1A
RALGPS2	ERRFI1		B3GALNT2	G6PD		SH3D21	RORA
DHX9	SMIM12		SH3D21	PFKFB3		CHD1L	NQO1
HMCN1	CDC42SE1		CHD1L	DDIT4		EFNA3	NOG
PLA2G4A	EPT1		EFNA3	PLAU		CPSF3	TBX2
RGS18	EHD3		ERRFI1	MXI1		CAMKMT	MAP3K7CL
RGS2	CAMKMT		CPSF3	P4HA1		B3GNT2
PPFIA4	EPAS1		CAMKMT	TMEM138		PNO1
ADORA1	VRK2		B3GNT2	CARD16		HK2
MARC1	PNO1		PNO1	METTL7A		IL1R1
EPHX1	HK2		HK2	CLEC2B		LIMS1
COG2	KDM3A		KDM3A	BHLHE41		SLC20A1
ARV1	PDCL3		IL1R1	POSTN		AGPS
SPRTN	IL1R1		LIMS1	ANG		COL3A1
COA6	TTL		TTL	STXBP6		ATIC
MRPL20	INSIG2		SLC20A1	ERO1A		CCL20
NOL9	INHBB		INSIG2	HIF1A		PSMD1
ENO1	PSMD1		AGPS	RORA		ODC1
SLC2A5	TXNDC9		COL3A1	NQO1		TXNDC9
ATP13A2	COBLL1		ATIC	NOG		LY75-CD302
RCC2	SLC25A12		CCL20	TBX2		TLK1
ID3	STAT1		PSMD1	SLC14A1		SLC40A1
ZBTB8OS	KLF7		ODC1	SERPINB7		HIBCH
PPT1	DOCK10		TXNDC9	MAP3K7CL		STAT1
SLC2A1	SFXN5		LY75-CD302	USP18		RAPH1
EIF2B3	BHLHE40		TLK1			KLF7
ZSWIM5	TSEN2		SLC40A1			IDH1
PIK3R3	SLC6A6		HIBCH			SLC16A14
COA7	MYD88		STAT1			SLC35F6
LRP8	KLHL18		RAPH1			LIMS3L
DHCR24	TMEM45A		KLF7			DNMT3A
JUN	QTRTD1		IDH1			SFXN5
SLC35D1	LSG1		SLC16A14			POLR1A
USP33	TFRC		SLC35F6			SLC6A6
SSX2IP	RAD54L2		LIMS3L			CTDSPL
ZNHIT6	NXPE3		DNMT3A			PTH1R
ODF2L	DNAJB11		SFXN5			TMEM45A
EVI5	TBC1D19		POLR1A			ATP6V1A
GCLM	TMEM33		BHLHE40			ACKR4
F3	SRD5A3		SLC6A6			MME
EXTL2	HHIP		CTDSPL			IL1RAP
PSMA5	COQ2		PTH1R			SCAP
WDR77	NAP1L5		TMEM45A			UBA7
PHTF1	FAM13A		ATP6V1A			LRIG1
PRKAB2	ADH1B		ACKR4			EOGT
RFX5	CASP6		MME			GBE1
SELENBP1	NDNF		IL1RAP			MINA
GPATCH4	CCNG2		SCAP			KPNA1
CRABP2	CYP4V2		UBA7			PIK3R4
MYOC	UTP15		LRIG1			SLC9A9
EDEM3	SLC26A2		EOGT			PLOD2
GLRX2	UBLCP1		GBE1			PLSCR1
RAB7B	OXCT1		MINA			LSG1
SLC30A1	LOX		KPNA1			SLMAP
INTS7	MARCH3		PIK3R4			NXPE3
TMEM206	SRP19		SLC9A9			DNAJB11
GPATCH2	HSD17B4		PLOD2			PFKFB4
LBR	DDX46		PLSCR1			RUVBL1
PARP1	KCTD16		LSG1			LAP3
TARBP1	PRELID2		SLMAP			TMEM33
B3GALNT2	PAK1IP1		NXPE3			GUCY1B3
HEATR1	VEGFA		DNAJB11			CORIN
AHCTF1	GTF3C6		PFKFB4			USP46
SH3D21	ENPP1		RUVBL1			MAPK10
LRRC8D	FKBP5		LAP3			CASP6
CHD1L	PPIL1		TMEM33			SLC7A11
EFNA3	NDUFAF4		SRD5A3			PRMT9
ERRFI1	FBXO30		GUCY1B3			CBR4
SMIM12	DBNL		CPE			SKP2
MYCBP	CROT		CORIN			PIK3R1
GBP2	SERPINE1		USP46			UTP15
SEC22B	CPA4		MAPK10			RGMB
CDC42SE1	TBXAS1		FAM13A			SYNPO
PYCR2	ETV1		CASP6			CNOT8
CPSF3	HOXA5		NDNF			UBLCP1
RHOB	HOXA7		SLC7A11			HNRNPAB
EPT1	FKBP14		PRMT9			PLK2
EHD3	IGFBP3		CBR4			ARRDC3
SPAST	HGF		SKP2			EFNA5
PPM1B	DOCK4		PIK3R1			PPIC
CAMKMT	SLC35B4		UTP15			MAR3
VRK2	AKR1B1		RGMB			SRP19
B3GNT2	CDK5		SYNPO			HSD17B4
PNO1	HILPDA		CNOT8			P4HA2
MTHFD2	SEMA3A		UBLCP1			PAK1IP1
HK2	SCARA3		HNRNPAB			BCKDHB
KDM3A	TRIM55		PLK2			SOBP
RMND5A	STC1		ARRDC3			ASF1A
IL1R1	TRPA1		EFNA5			ENPP1
LIMS1	PAG1		LOX			EYA4
TTL	NDRG1		PPIC			TCF21
SLC20A1	RRS1		MARCH3			SYTL3
INSIG2	DNAJA1		SRP19			EXOC2
HNMT	MFSD14B		HSD17B4			PPIL1
KYNU	NOL6		P4HA2			CCND3
TNFAIP6	DOLK		PAK1IP1			TNFRSF21
TANC1	TOR1A		VEGFA			RAB23
SSB	SHB		BCKDHB			ELOVL4
HAT1	GK		SOBP			ME1
AGPS	ATG4A		ASF1A			AKIRIN2
RPE	SLC38A5		ENPP1			SESN1
ATIC	HSD17B10		EYA4			ECHDC1
KCNE4	TAF9B		TCF21			SLC2A12
SP140L	NAP1L3		SYTL3			FBXO30
CAB39	KLHL13		EXOC2			LTV1
PSMD1	G6PD		PPIL1			HLA-DMA
DGKD	NHSL2		CCND3			BLVRA
FARP2	PFKFB3		TNFRSF21			CCT6A
ODC1	DDIT4		RAB23			TPST1
ROCK2	PLAU		ELOVL4			GATSL2
WDR35	PDCD11		ME1			CROT
PREB	MXI1		AKIRIN2			SERPINE1
SUPT7L	FAM107B		SESN1			PRKAR2B
ZFP36L2	P4HA1		ECHDC1			SLC26A4
THADA	IDE		SLC2A12			LEP
PNPT1	ACTR1A		FBXO30			CPA4
SNRPG	ATE1		LTV1			TCAF2
STARD7	NSMCE4A		HLA-DMA			PDK4
TXNDC9	AKR1C1		BLVRA			GATS
TGFBRAP1	TALDO1		CCT6A			TSPAN12
ANAPC1	PRMT3		TPST1			AKR1B1
ERCC3	TMEM138		GATSL2			C7orf49
AMMECR1L	STIP1		CROT			ABCF2
CXCR4	ARHGAP42		SERPINE1			EIF4EBP1
MMADHC	C11orf87		PRKAR2B			WWP1
LY75-CD302	FAM118B		SLC26A4			FAM92A1
RBMS1	MTA2		LEP			GSR
IFIH1	CPT1A		CPA4			LACTB2
FIGN	PPP2R1B		TBXAS1			PAG1
TLK1	ETS1		TCAF2			ANGPT1
METTL8	CASP1		IGFBP3			TNFRSF11B
SLC40A1	CARD16		HGF			FBXO32
HIBCH	TIGAR		PDK4			LEPROTL1
STAT1	GPRC5A		GATS			RUSC2
STK17B	ATF7IP		TSPAN12			CA9
RAPH1	LARP4		AKR1B1			MFSD14B
NDUFS1	METTL7A		C7orf49			FAM219A
KLF7	SUOX		ABCF2			RFK
IDH1	COQ10A		HILPDA			SVEP1
IGFBP5	TCP11L2		EIF4EBP1			MEGF9
IRS1	ATP2A2		WWP1			SHB
SLC16A14	SLC2A14		FAM92A1			ALDH1A1
SLC35F6	SLC2A3		GSR			GYG2
MSH2	CLEC2B		LACTB2			PRPS2
LIMS3L	MANSC1		TRPA1			MAOA
GPD2	PTPRB		PAG1			PGK1
DNAJC10	KITLG		ANGPT1			SLC6A8
NABP1	NTF3		TNFRSF11B			SLC38A5
HSPE1	SLC48A1		FBXO32			TAF9B
DNMT3A	TMEM19		NDRG1			UPF3B
CYP1B1	ANAPC7		LEPROTL1			ACSL4
SFXN5	KLF5		RUSC2			L1CAM
TRABD2A	HSPH1		CA9			RPP38
POLR1A	RCBTB1		MFSD14B			MINPP1
NFE2L2	THSD1		FAM219A			CCNJ
TRNT1	BIVM		RFK			SEPHS1
BHLHE40	ANG		SVEP1			FAM107B
TSEN2	SOCS4		MEGF9			PANK1
SLC6A6	CPSF2		SHB			IDE
CTDSPL	STXBP6		ALDH1A1			NOC3L
LIMD1	NOVA1		GYG2			ACTR1A
SACM1L	ERO1A		PRPS2			GPAM
PTH1R	HIF1A		MAOA			ATE1
KLHL18	HEATR5A		PGK1			BNIP3
DHX30	EGLN3		SLC6A8			AKR1C1
MANF	FAH		SLC38A5			AKR1C3
ALAS1	AEN		TAF9B			AKR1C2
PDE12	RORA		UPF3B			TALDO1
PTPRG	MEX3B		G6PD			LDHA
TMEM45A	GPR176		ACSL4			PRMT3
CEP97	ERCC4		L1CAM			NNMT
GTPBP8	HEATR3		PFKFB3			FAM118B
ATP6V1A	OGFOD1		RPP38			ST5
POGLUT1	E2F4		PLAU			UEVLD
GTF2E1	HCFC1R1		MINPP1			CYB561A3
FAM162A	RPGRIP1L		CCNJ			MTA2
PARP14	GOT2		MXI1			CPT1A
DIRC2	NQO1		SEPHS1			CTSC
ACPP	BCAR1		FAM107B			EXPH5
ARMC8	EDC4		P4HA1			PUS3
ARHGEF26	ADAT1		PANK1			ETS1
MME	TIMM22		IDE			AMPD3
MFN1	ALDH3A2		NOC3L			AMOTL1
USP13	PSMD11		ACTR1A			CASP1
TTC14	TUBG1		GPAM			TIGAR
YEATS2	ATP5G1		ATE1			ENO2
RTP4	STXBP4		BNIP3			ATF7IP
IL1RAP	NOG		AKR1C1			STRAP
HACL1	TBX2		AKR1C3			PLEKHA5
TOP2B	TMEM104		AKR1C2			SMARCD1
NGLY1	FAM101B		TALDO1			LARP4
OSBPL10	SLC25A35		LDHA			SUOX
CMTM6	ACACA		PRMT3			SCYL2
TRANK1	PSME3		TMEM138			TXNRD1
CSRNP1	PNPO		NNMT			PRKAB1
SCAP	SLC14A1		FAM118B			ATP6V0A2
UBA7	SERPINB7		ST5			LPCAT3
TKT	ZNF699		UEVLD			SLC2A14
PSMD6	CDC25B		CYB561A3			SLC2A3
LRIG1	PCNA		MTA2			IPO8
EOGT	TRMT6		CPT1A			NDUFA4L2
UBA3	FERMT1		CTSC			LRIG3
RYBP	JAM2		EXPH5			CPM
PDZRN3	MAP3K7CL		PUS3			NUP37
GBE1	RWDD2B		ETS1			SLC48A1
MINA	TMEM50B		AMPD3			TMEM19
KPNA1	BACH1		AMOTL1			ANAPC7
PARP9	SLC5A3		CASP1			ABHD13
MBD4	USP18		CARD16			HSPH1
PIK3R4	L3MBTL2		TIGAR			PROSER1
MRPL3	CBX6		ENO2			VWA8
CEP70	POLR3H		ATF7IP			THSD1
PCOLCE2			STRAP			DZIP1
SLC9A9			PLEKHA5			LACC1
PLOD2			SMARCD1			BIVM
PLSCR4			LARP4			PELI2
PLSCR1			METTL7A			CPSF2
DHX36			SUOX			NOVA1
RARRES1			SCYL2			SPTSSA
KPNA4			TXNRD1			ERH
MECOM			PRKAB1			YLPM1
DCUN1D1			ATP6V0A2			HEATR5A
P3H2			LPCAT3			EGLN3
LSG1			SLC2A14			EIF3J
RAD54L2			SLC2A3			FGF7
SLMAP			CLEC2B			SNX33
NXPE3			IPO8			HYKK
SRPRB			NDUFA4L2			PSMA4
DNAJB11			LRIG3			AEN
HIGD1A			CPM			ATP8B4
PFKFB4			NUP37			CA12
RUVBL1			SLC48A1			AAGAB
ATP13A3			TMEM19			SEMA7A
LAP3			ANAPC7			ERCC4
TMEM33			ABHD13			MT3
RASL11B			HSPH1			HERPUD1
SRD5A3			PROSER1			E2F4
EREG			VWA8			HCFC1R1
AREG			THSD1			C16orf87
SGMS2			DZIP1			BCAR1
EXOSC9			LACC1			ADAT1
FGF2			BIVM			CCL2
SPATA5			ANG			KPNA2
HHIP			PELI2			ANKFY1
ABCE1			CPSF2			SLC25A35
SMAD1			NOVA1			ALDOC
MMAA			SPTSSA			NR1D1
EDNRA			ERO1A			DDX5
TMEM184C			ERH			ABCA8
GUCY1B3			HIF1A			FGF11
FNIP2			YLPM1			SENP3
ANKRD37			HEATR5A			PSME3
LETM1			EGLN3			RNMT
STX18			EIF3J			CABLES1
PPARGC1A			FGF7			TTC39C
USP46			SNX33			CCDC102B
PAQR3			HYKK			COLEC12
PRKG2			PSMA4			ANKRD29
COQ2			AEN			DSEL
MAPK10			ATP8B4			CYB5A
FAM13A			RORA			CCNE1
ADH5			CA12			MYADM
ADH1B			AAGAB			ZNF260
INTS12			SEMA7A			PLAUR
CASP6			ERCC4			SLC23A2
NDNF			MT3			TRMT6
TMEM155			HERPUD1			JAG1
SLC7A11			E2F4			SAMHD1
INPP4B			HCFC1R1			ELMO2
PRMT9			C16orf87			PTGIS
CBR4			NQO1			B4GALT5
ACSL1			BCAR1			C20orf24
NAA15			ADAT1			TGIF2-C20orf24
STOX2			CCL2			JAM2
CYP4V2			NOG			ADAMTS1
ADGRA3			TBX2			ADAMTS5
SDAD1			KPNA2			RWDD2B
HSD17B11			ANKFY1			UBE2G2
ELOVL6			SLC25A35			SLC5A3
NUDT6			ALDOC			MCHR1
SCLT1			NR1D1			CBX6
CCT5			DDX5			SMTN
C5orf22			ABCA8
BRIX1			FGF11
SKP2			SENP3
NLN			PSME3
PIK3R1			RNMT
MCCC2			CABLES1
UTP15			TTC39C
CKMT2			CCDC102B
VCAN			COLEC12
POLR3G			ANKRD29
WDR36			DSEL
SNCAIP			CYB5A
HSPA4			CCNE1
SLC26A2			MYADM
SYNPO			ZNF260
CNOT8			PLAUR
UBLCP1			SLC23A2
TTC1			TRMT6
HNRNPAB			JAG1
CNOT6			SAMHD1
SEMA5A			ELMO2
OXCT1			PTGIS
CCL28			B4GALT5
DHX29			C20orf24
PLPP1			TGIF2-C20orf24
SLC38A9			JAM2
MIER3			MAP3K7CL
PLK2			ADAMTS1
CCDC125			ADAMTS5
WDR41			RWDD2B
CCNH			UBE2G2
ARRDC3			SLC5A3
KIAA0825			MCHR1
EFNA5			CBX6
LOX			SMTN
PPIC
MARCH3
IRF1
SPOCK1
ETF1
GNPDA1
FAM196B
SRP19
HSD17B4
DDX46
KCTD16
GALNT10
FAM173B
P4HA2
SAR1B
BMP6
PAK1IP1
RNF144B
SOX4
MRS2
LRRC16A
HSPA1A
TBC1D22B
SRF
VEGFA
SLC25A27
BAG2
MYO6
BCKDHB
TPBG
CASP8AP2
PRDM1
SOBP
AMD1
NT5DC1
ASF1A
SMPDL3A
NCOA7
ENPP1
EYA4
TCF21
TBPL1
ARFGEF3
ADGRG6
SYTL3
MAP3K4
EXOC2
TDP2
ZNF184
PPIL1
CCND3
MRPS10
TNFRSF21
MCM3
ELOVL5
RAB23
HMGN3
ELOVL4
ME1
AKIRIN2
LYRM2
NDUFAF4
MMS22L
SESN1
MCM9
ECHDC1
SLC18B1
SLC2A12
AHI1
REPS1
ADAT2
FBXO30
SERAC1
RRP36
PHACTR2
LTV1
SERPINB9
EEF1E1
FAM65B
TAP2
HLA-DMA
AIMP2
USP42
MIOS
PHF14
TMEM106B
BZW2
AHR
IL6
NUPL2
BLVRA
CCT6A
TPST1
GATSL2
CROT
SDHAF3
SERPINE1
PRKAR2B
SLC26A4
DLD
LRRN3
LEP
CPA4
AKR1B10
AKR1B15
BPGM
TBXAS1
AGK
TCAF2
INSIG1
TWISTNB
OSBPL3
HOXA2
HOXA5
FKBP14
IGFBP3
CCL26
HGF
PDK4
GATS
NAPEPLD
ORC5
DOCK4
TSPAN12
AASS
GPR37
SLC35B4
AKR1B1
C7orf49
FAM180A
ZNF746
CDK5
ABCF2
HILPDA
METTL2B
HOXA6
GGCT
RBM28
RHOBTB2
NRG1
EIF4EBP1
WWP1
FAM92A1
INTS8
POLR2K
COL14A1
FAM91A1
FER1L6
PHF20L1
LY6K
SGK223
PPP1R3B
TNFRSF10D
GSR
LACTB2
MSC
TRPA1
PAG1
HRSP12
ANGPT1
TNFRSF11B
MRPL13
MTSS1
NDRG1
LEPROTL1
ADHFE1
ZNF395
FUT10
CD274
IFT74
DNAJA1
CA9
FXN
TLE4
CKS2
MFSD14B
PAPPA
PUM3
RANBP6
PLAA
NOL6
FAM219A
ABHD17B
RFK
NFIL3
ZNF510
GABBR2
TXN
SVEP1
MEGF9
TRUB2
DOLK
TOR1A
SETX
MTAP
MSANTD3
TTC39B
SHB
ALDH1A1
GYG2
HCCS
PRPS2
MOSPD2
GRPR
GK
DDX3X
MAOA
JADE3
EFNB1
PGK1
ATG4A
NXT2
TMEM164
DOCK11
HMGB3
SLC6A8
VBP1
ARHGAP6
APOO
BCOR
EFHC2
SLC38A5
TAF9B
GLA
TSC22D3
KLHL13
UPF3B
C1GALT1C1
AIFM1
ZNF280C
MBNL3
G6PD
PIR
ACSL4
L1CAM
PFKFB3
CDC123
CAMK1D
RPP38
PLXDC2
TIMM23
ASAH2B
PRKG1
UBE2D1
DDX21
KIF1BP
H2AFY2
DDIT4
PLAU
MINPP1
CCNJ
SFXN3
PDCD11
MXI1
USP6NL
NUDT5
SEPHS1
FAM107B
DCLRE1C
HACD1
ZFAND4
SGMS1
RHOBTB1
AIFM2
P4HA1
AP3M1
PANK1
PPP1R3C
IDE
NOC3L
GOT1
ACTR1A
GPAM
SHTN1
RAB11FIP2
ATE1
BNIP3
AKR1C1
AKR1C3
ENTPD1
AKR1C2
PARG
TALDO1
AKIP1
ADM
MRGPRX3
LDHA
ZDHHC13
HTATIP2
PRMT3
FIBIN
DEPDC7
SERPING1
TMEM138
STIP1
C11orf73
ARHGAP42
AASDHPPT
DDX10
ZC3H12C
FDX1
NNMT
HMBS
VWA5A
FAM118B
NTM
ST5
GALNT18
UEVLD
BDNF
ACP2
GLYATL2
MRPL16
CYB561A3
MTA2
FOSL1
CHKA
CPT1A
ALG8
RAB38
CTSC
CHORDC1
DCUN1D5
MSANTD4
EXPH5
PPP2R1B
HYOU1
PUS3
ETS1
ADAMTS8
SNX19
AMPD3
AMOTL1
PTS
C11orf98
CASP1
CARD16
TIGAR
ENO2
ATF7IP
STRAP
PLEKHA5
STK38L
PPFIBP1
TSPAN11
TMEM117
SMARCD1
LARP4
METTL7A
SUOX
SLC16A7
CPSF6
TMTC3
TMPO
SCYL2
PARPBP
TXNRD1
IFT81
ATP2A2
PRKAB1
BCL7A
KMT5A
ATP6V0A2
LPCAT3
SLC2A14
SLC2A3
CLEC2B
MANSC1
EPS8
BHLHE41
IPO8
FAM60A
DENND5B
SLC38A1
RPAP3
SENP1
ITGA5
ANKRD52
NDUFA4L2
LRIG3
CPM
CSRP2
KITLG
CDK17
NUP37
GLT8D2
NTF3
MGST1
SLC48A1
PA2G4
METTL21B
TMEM19
MRPL42
ALDH2
ANAPC7
RASL11A
FNDC3A
SETDB2
RNASEH2B
ABHD13
PARP4
FLT1
HMGB1
HSPH1
PROSER1
VWA8
CCDC122
NUFIP1
SLC25A30
RCBTB1
KPNA3
THSD1
EDNRB
ABCC4
DZIP1
TMTC4
LIG4
LACC1
BIVM
TNFSF13B
ANG
C14orf28
PTGER2
SOCS4
AP5M1
PSMA3
MTHFD1
ZBTB1
FLRT2
ZC3H14
CPSF2
ADSSL1
STXBP6
NOVA1
SPTSSA
BAZ1A
NEMF
VCPKMT
ERO1A
DDHD1
BMP4
ZBTB25
ERH
AREL1
NEK9
KIAA0391
HIF1A
YLPM1
BDKRB2
HEATR5A
EGLN3
FAM98B
EIF3J
FGF7
SLC27A2
HACD3
SNX33
FBXO22
HYKK
PSMA4
AEN
CRTC3
TJP1
SHC4
ATP8B4
ICE2
RORA
CA12
DPP8
AAGAB
SEMA7A
IMP3
TBC1D2B
EFTUD1
WDR73
IVD
C15orf48
DTWD1
IDH3A
SEMA4B
IL32
UBN1
ERCC4
OGFOD1
MT3
NUP93
E2F4
NIP7
CYB5B
VAT1L
WFDC1
FOXF1
HCFC1R1
PARN
C16orf87
CIAPIN1
GOT2
NQO1
CMTR2
PHLPP2
BCAR1
MPHOSPH6
EMC8
DUS2
LITAF
CDR2
ADAT1
TIMM22
SRR
ASPA
MIS12
KCTD11
TRIM16L
ALDH3A2
WSB1
ERAL1
PSMD11
CCL2
CCL8
SLFN5
CNP
ATP5G1
B4GALNT2
STXBP4
NOG
MSI2
TBX2
NOL11
KPNA2
KCNJ2
TMEM104
SEPT9
ANKFY1
DLG4
TP53
SLC25A35
ALDOC
CORO6
SSH2
DDX52
NR1D1
KRTAP2-3
BECN1
SLC35B1
TOB1
COX11
MMD
MRPS23
SMARCD2
DDX5
SLC16A6
ABCA8
WDR45B
FGF11
SENP3
PSME3
DHX8
PNPO
C1QBP
DHX33
RNFT1
STRADA
NAPG
CHMP1B
SEH1L
RNMT
CABLES1
TTC39C
CABYR
DTNA
MOCOS
HAUS1
RAB27B
SERPINB7
CCDC102B
FAM210A
ANKRD29
TRAPPC8
GAREM1
FECH
TMX3
CYB5A
RNF152
FSTL3
MUM1
ANGPTL4
HNRNPM
ICAM1
LDLR
CCNE1
ZNF507
ZNF567
SIPA1L3
CIC
ZNF221
ZNF227
PPP1R15A
MYADM
ZNF260
TGFB1
PLAUR
GYS1
GPI
GRWD1
PSG2
FAM110A
STK35
NOP56
CDC25B
MCM8
BMP2
PLCB4
NDUFAF5
SPAG4
TOP1
TTPAL
SLC2A10
SLC23A2
PCNA
GPCPD1
TRMT6
FERMT1
JAG1
FLRT3
SAMHD1
ELMO2
B4GALT5
EEF1A2
C20orf24
TGIF2-C20orf24
SRXN1
JAM2
MAP3K7CL
TRAPPC10
COL6A1
COL6A2
C21orf91
ADAMTS1
ADAMTS5
RWDD2B
TMEM50B
RCAN1
PSMG1
UBE2G2
BACH1
SLC5A3
PWP2
RUNX1
RANBP1
RNF185
HMOX1
MCHR1
L3MBTL2
NUP50
RTCB
CBX6
RANGAP1
POLR3H
KIAA1644
SMTN

## Sheet: Control Hipoxia_vs_Normoxia
PROBEID	ID	SYMBOL	GENENAME	logFC	AveExpr	t	P.Value	adj.P.Val	B
TC0100006818.hg.1	NM_001304451	PGD	phosphogluconate dehydrogenase	-2.22323	6.43408	-9.24509	2.40341e-11	4.33066e-08	15.6548
TC0100006989.hg.1	NM_001287811	DNAJC16	DnaJ (Hsp40) homolog, subfamily C, member 16	-1.16977	5.69322	-6.32479	1.88626e-07	4.49672e-05	7.14749
TC0100007570.hg.1	NM_001172828	YTHDF2	YTH N(6)-methyladenosine RNA binding protein 2	-1.2366	6.32424	-5.20823	6.59108e-06	0.000735356	3.75766
TC0100007858.hg.1	NM_016037	UTP11L	UTP11-like, U3 small nucleolar ribonucleoprotein (yeast)	-1.11168	5.37659	-6.16656	3.12208e-07	6.70546e-05	6.66659
TC0100007980.hg.1	NM_001301237	CTPS1	CTP synthase 1	-1.55533	4.13987	-4.51036	5.85645e-05	0.00389901	1.68236
TC0100008073.hg.1	NM_014663	KDM4A	lysine (K)-specific demethylase 4A	-1.27127	4.24344	-4.1489	0.000176578	0.00898003	0.639681
TC0100008347.hg.1	NM_000098	CPT2	carnitine palmitoyltransferase 2	-1.13242	4.40622	-3.33969	0.00186414	0.0498151	-1.56254
TC0100008517.hg.1	NM_001134673	NFIA	nuclear factor I/A	-1.85957	4.61074	-7.23153	1.07394e-08	4.68564e-06	9.8797
TC0100008564.hg.1	NM_032852	ATG4C	autophagy related 4C, cysteine peptidase	-1.06401	3.91639	-6.63979	6.93459e-08	2.00864e-05	8.10221
TC0100008594.hg.1	NM_001083592	ROR1	receptor tyrosine kinase-like orphan receptor 1	-1.27087	6.60224	-4.49749	6.09356e-05	0.0039981	1.64478
TC0100008607.hg.1	NM_018211	RAVER2	ribonucleoprotein, PTB-binding 2	-1.18764	3.76619	-3.62212	0.000836819	0.0282906	-0.81902
TC0100008618.hg.1	NM_001005353	AK4	adenylate kinase 4	1.43794	5.8527	6.94603	2.63366e-08	9.39348e-06	9.02526
TC0100008625.hg.1	NM_001037339	PDE4B	phosphodiesterase 4B, cAMP-specific	-1.26766	3.83499	-3.9228	0.000347332	0.0148384	0.00347285
TC0100008752.hg.1	NM_001162916	TYW3	tRNA-yW synthesizing protein 3 homolog (S. cerevisiae)	-1.3109	4.09098	-6.83642	3.72204e-08	1.23544e-05	8.69557
TC0100008845.hg.1	NM_001297704	ADGRL2	adhesion G protein-coupled receptor L2	-2.02142	5.17589	-4.03936	0.000245424	0.011531	0.329748
TC0100008874.hg.1	NM_001242857	PRKACB	protein kinase, cAMP-dependent, catalytic, beta	-1.18489	5.89907	-6.9315	2.75718e-08	9.70927e-06	8.98158
TC0100008897.hg.1	NM_001288563	WDR63	WD repeat domain 63	-1.39357	2.68594	-3.92066	0.000349536	0.0149174	-0.00246303
TC0100009097.hg.1	NM_001122674	ABCD3	ATP binding cassette subfamily D member 3	-1.19941	6.67706	-5.56031	2.15545e-06	0.00030566	4.82298
TC0100009191.hg.1	NM_000028	AGL	amylo-alpha-1, 6-glucosidase, 4-alpha-glucanotransferase	-1.57712	3.72526	-4.62256	4.13863e-05	0.003019	2.01135
TC0100009241.hg.1	NM_001400	S1PR1	sphingosine-1-phosphate receptor 1	-2.00538	5.61539	-5.0546	1.07075e-05	0.00108439	3.29574
TC0100009364.hg.1	NM_000757	CSF1	colony stimulating factor 1 (macrophage)	-1.75586	7.09092	-5.12674	8.52778e-06	0.000903638	3.51237
TC0100009428.hg.1	NM_007204	DDX20	DEAD (Asp-Glu-Ala-Asp) box polypeptide 20	-1.48613	2.94217	-6.16215	3.16621e-07	6.77925e-05	6.6532
TC0100009524.hg.1	NM_001172411	VANGL1	VANGL planar cell polarity protein 1	-1.50657	4.5254	-3.55583	0.00101227	0.032161	-0.99626
TC0100009738.hg.1	NM_001097612	GPR89A	G protein-coupled receptor 89A	-1.05696	5.04253	-4.65014	3.79902e-05	0.0028308	2.09254
TC0100009889.hg.1	NM_001279353	VPS45	vacuolar protein sorting 45 homolog (S. cerevisiae)	-1.21011	6.02052	-5.54252	2.28103e-06	0.000320325	4.76897
TC0100010102.hg.1	NM_001184891	FLAD1	flavin adenine dinucleotide synthetase 1	-1.06727	4.30085	-8.44847	2.54707e-10	2.61772e-07	13.4302
TC0100010159.hg.1	NM_001286184	SLC25A44	solute carrier family 25, member 44	-1.37247	4.43025	-6.1442	3.35257e-07	7.06866e-05	6.59861
TC0100010381.hg.1	NM_003115	UAP1	UDP-N-acetylglucosamine pyrophosphorylase 1	1.1408	7.85555	4.48397	6.35284e-05	0.00413426	1.60533
TC0100010606.hg.1	NM_001007239	METTL13	methyltransferase like 13	-1.15886	4.85941	-6.34566	1.76506e-07	4.259e-05	7.21087
TC0100010609.hg.1	NM_001136127	DNM3	dynamin 3	-1.08003	2.34168	-4.38538	8.60065e-05	0.00522688	1.31872
TC0100010755.hg.1	NM_001286247	RALGPS2	Ral GEF with PH domain and SH3 binding motif 2	-1.01837	6.09739	-3.95893	0.000311993	0.0137508	0.104203
TC0100010858.hg.1	NM_001357	DHX9	DEAH (Asp-Glu-Ala-His) box helicase 9	-1.01295	4.39768	-4.66202	3.66142e-05	0.00276239	2.12753
TC0100010921.hg.1	NM_031935	HMCN1	hemicentin 1	-1.30908	4.099	-3.60992	0.00086674	0.0290053	-0.851757
TC0100010939.hg.1	NM_001311193	PLA2G4A	phospholipase A2, group IVA (cytosolic, calcium-dependent)	-1.66294	2.06122	-5.73058	1.25322e-06	0.00020009	5.34027
TC0100011001.hg.1	NM_130782	RGS18	regulator of G-protein signaling 18	-1.46786	1.82426	-6.94441	2.64714e-08	9.41737e-06	9.0204
TC0100011022.hg.1	NM_002923	RGS2	regulator of G-protein signaling 2	-2.88697	5.15681	-5.55864	2.16696e-06	0.00030679	4.8179
TC0100011243.hg.1	NM_001304331	PPFIA4	protein tyrosine phosphatase, receptor type, f polypeptide (PTPRF), interacting protein (liprin), alpha 4	1.00173	4.79194	5.69285	1.41335e-06	0.000220085	5.22555
TC0100011245.hg.1	NM_000674	ADORA1	adenosine A1 receptor	-1.06143	3.16017	-5.13601	8.28162e-06	0.000886467	3.54025
TC0100011665.hg.1	NM_022746	MARC1	mitochondrial amidoxime reducing component 1	-1.28976	2.45606	-4.20583	0.00014865	0.0079447	0.801986
TC0100011770.hg.1	NM_000120	EPHX1	epoxide hydrolase 1, microsomal (xenobiotic)	-2.28363	6.90224	-6.92874	2.78124e-08	9.74454e-06	8.9733
TC0100011940.hg.1	NM_001145036	COG2	component of oligomeric golgi complex 2	-1.07377	3.58744	-3.84327	0.00043933	0.0176645	-0.216851
TC0100011953.hg.1	NM_022786	ARV1	ARV1 homolog, fatty acid homeostasis modulator	-1.12968	6.22483	-4.6948	3.30649e-05	0.00256004	2.22426
TC0100011963.hg.1	NM_001010984	SPRTN	SprT-like N-terminal domain	-1.31278	4.44819	-7.37738	6.80784e-09	3.17148e-06	10.3135
TC0100012020.hg.1	NM_001012985	COA6	cytochrome c oxidase assembly factor 6	-1.27311	4.82609	-4.57657	4.77264e-05	0.00334434	1.87623
TC0100012475.hg.1	NM_017971	MRPL20	mitochondrial ribosomal protein L20	-1.28979	6.36342	-6.0118	5.11284e-07	9.93532e-05	6.19582
TC0100012687.hg.1	NM_024654	NOL9	nucleolar protein 9	-1.11312	4.89989	-4.97417	1.37935e-05	0.00131712	3.05482
TC0100012778.hg.1	NM_001201483	ENO1	enolase 1, (alpha)	1.02043	10.7058	6.77767	4.48159e-08	1.42247e-05	8.51851
TC0100012787.hg.1	NM_001135585	SLC2A5	solute carrier family 2 (facilitated glucose/fructose transporter), member 5	1.1361	3.66755	4.04029	0.000244742	0.011503	0.332366
TC0100013072.hg.1	NM_001141973	ATP13A2	ATPase type 13A2	-1.17149	4.2337	-4.33831	9.93305e-05	0.0058471	1.18257
TC0100013087.hg.1	NM_001136204	RCC2	regulator of chromosome condensation 2	-1.64112	6.06137	-7.44085	5.58602e-09	2.75812e-06	10.5017
TC0100013293.hg.1	NM_002167	ID3	inhibitor of DNA binding 3, dominant negative helix-loop-helix protein	-2.71641	6.15886	-6.02469	4.90705e-07	9.60266e-05	6.23503
TC0100013619.hg.1	NM_001308135	ZBTB8OS	zinc finger and BTB domain containing 8 opposite strand	-1.19582	4.82017	-5.92621	6.71711e-07	0.000121985	5.93537
TC0100013818.hg.1	NM_000310	PPT1	palmitoyl-protein thioesterase 1	-1.08042	6.04296	-5.85025	8.55775e-07	0.000146405	5.70426
TC0100013908.hg.1	NM_006516	SLC2A1	solute carrier family 2 (facilitated glucose transporter), member 1	2.54709	9.07456	16.1328	8.78516e-19	3.15509e-14	31.1296
TC0100013995.hg.1	NM_001166588	EIF2B3	eukaryotic translation initiation factor 2B, subunit 3 gamma, 58kDa	-1.75183	5.8068	-6.62553	7.25545e-08	2.0851e-05	8.05906
TC0100013999.hg.1	NM_020883	ZSWIM5	zinc finger, SWIM-type containing 5	1.02719	3.11235	4.63363	3.99898e-05	0.00293876	2.04389
TC0100014040.hg.1	NM_001114172	PIK3R3	phosphoinositide-3-kinase, regulatory subunit 3 (gamma)	-1.2653	2.93042	-5.24978	5.7786e-06	0.000658465	3.88297
TC0100014210.hg.1	NM_023077	COA7	cytochrome c oxidase assembly factor 7 (putative)	-1.43992	3.98355	-5.45276	3.03459e-06	0.000397953	4.49679
TC0100014228.hg.1	NM_001018054	LRP8	LDL receptor related protein 8	-1.50649	4.05996	-5.16851	7.47323e-06	0.000817078	3.63805
TC0100014276.hg.1	NM_014762	DHCR24	24-dehydrocholesterol reductase	-1.8438	5.49644	-6.2799	2.17598e-07	4.99845e-05	7.01114
TC0100014349.hg.1	NM_002228	JUN	jun proto-oncogene	1.03255	7.53189	4.02432	0.000256721	0.0119166	0.287431
TC0100014505.hg.1	NM_015139	SLC35D1	solute carrier family 35 (UDP-GlcA/UDP-GalNAc transporter), member D1	-1.63708	5.00148	-6.82501	3.85866e-08	1.26565e-05	8.6612
TC0100014653.hg.1	NM_015017	USP33	ubiquitin specific peptidase 33	-1.03104	6.57349	-4.49622	6.11741e-05	0.00401115	1.64108
TC0100014762.hg.1	NM_001166293	SSX2IP	synovial sarcoma, X breakpoint 2 interacting protein	-1.63816	4.64219	-8.56579	1.79059e-10	1.95065e-07	13.7632
TC0100014788.hg.1	NM_001170670	ZNHIT6	zinc finger, HIT-type containing 6	-1.27423	5.38198	-5.21667	6.4172e-06	0.000718607	3.78313
TC0100014794.hg.1	NM_001007022	ODF2L	outer dense fiber of sperm tails 2-like	-1.44093	4.96908	-7.90743	1.31978e-09	9.34156e-07	11.8722
TC0100014927.hg.1	NM_001308248	EVI5	ecotropic viral integration site 5	-1.00058	5.34017	-5.42588	3.30521e-06	0.000423046	4.41535
TC0100014966.hg.1	NM_001308253	GCLM	glutamate-cysteine ligase, modifier subunit	-3.14925	4.97036	-6.65995	6.5054e-08	1.9042e-05	8.16314
TC0100014988.hg.1	NM_001178096	F3	coagulation factor III (thromboplastin, tissue factor)	1.22026	7.4576	3.77275	0.000540352	0.0205626	-0.410608
TC0100015079.hg.1	NM_001033025	EXTL2	exostosin-like glycosyltransferase 2	-1.89541	5.28594	-9.01162	4.7625e-11	7.18231e-08	15.0118
TC0100015196.hg.1	NM_001199772	PSMA5	proteasome subunit alpha 5	-1.47507	6.20862	-8.23408	4.86962e-10	4.24928e-07	12.8171
TC0100015273.hg.1	NM_024102	WDR77	WD repeat domain 77	-1.84211	4.62202	-4.90444	1.71713e-05	0.00155006	2.84655
TC0100015330.hg.1	NM_006608	PHTF1	putative homeodomain transcription factor 1	-1.18143	3.80809	-6.11357	3.69634e-07	7.6659e-05	6.50544
TC0100015627.hg.1	NM_005399	PRKAB2	protein kinase, AMP-activated, beta 2 non-catalytic subunit	1.07904	6.71201	6.41082	1.43469e-07	3.61264e-05	7.40862
TC0100015783.hg.1	NM_000449	RFX5	regulatory factor X, 5 (influences HLA class II expression)	-1.6835	4.01043	-9.16942	2.9976e-11	5.13459e-08	15.4472
TC0100015784.hg.1	NM_001258288	SELENBP1	selenium binding protein 1	-1.49943	4.51184	-4.4978	6.08763e-05	0.0039973	1.6457
TC0100016006.hg.1	NM_015590	GPATCH4	G-patch domain containing 4	-1.69979	4.74504	-4.58714	4.61892e-05	0.00326388	1.90726
TC0100016018.hg.1	NM_001199723	CRABP2	cellular retinoic acid binding protein 2	1.29673	6.06522	5.09736	9.35651e-06	0.000975333	3.42409
TC0100016402.hg.1	NM_000261	MYOC	myocilin, trabecular meshwork inducible glucocorticoid response	-1.09092	2.16897	-3.90085	0.00037066	0.0155934	-0.0575152
TC0100016676.hg.1	NM_025191	EDEM3	ER degradation enhancer, mannosidase alpha-like 3	-1.38863	6.48939	-8.09537	7.4262e-10	5.85425e-07	12.4174
TC0100016789.hg.1	NM_001243399	GLRX2	glutaredoxin 2	-1.40653	4.31055	-6.34014	1.79635e-07	4.31202e-05	7.1941
TC0100017083.hg.1	NM_001164522	RAB7B	RAB7B, member RAS oncogene family	-1.71174	4.6108	-4.6576	3.71205e-05	0.00278846	2.1145
TC0100017212.hg.1	NM_021194	SLC30A1	solute carrier family 30 (zinc transporter), member 1	-1.88564	5.90155	-8.4067	2.88874e-10	2.88344e-07	13.3112
TC0100017229.hg.1	NM_001199809	INTS7	integrator complex subunit 7	-1.05125	2.43958	-4.52069	5.6726e-05	0.00381078	1.71257
TC0100017241.hg.1	NM_001198862	TMEM206	transmembrane protein 206	-1.65793	3.36419	-8.35903	3.33569e-10	3.1918e-07	13.1751
TC0100017321.hg.1	NM_001297754	GPATCH2	G-patch domain containing 2	-1.28204	3.79247	-5.81735	9.5043e-07	0.000158876	5.60415
TC0100017488.hg.1	NM_002296	LBR	lamin B receptor	-1.01338	4.94401	-4.67423	3.52497e-05	0.00269313	2.16356
TC0100017528.hg.1	NM_001618	PARP1	poly(ADP-ribose) polymerase 1	-1.06304	4.2419	-3.96301	0.000308228	0.0136238	0.115603
TC0100017788.hg.1	NM_005646	TARBP1	TAR (HIV-1) RNA binding protein 1	-1.0601	3.50691	-4.52653	5.57127e-05	0.003756	1.72964
TC0100017828.hg.1	NM_001277155	B3GALNT2	beta-1,3-N-acetylgalactosaminyltransferase 2	-1.85731	5.10708	-8.49644	2.20484e-10	2.31751e-07	13.5665
TC0100017860.hg.1	NM_018072	HEATR1	HEAT repeat containing 1	-1.18326	6.36505	-5.04558	1.10163e-05	0.00110999	3.26868
TC0100018080.hg.1	NM_015446	AHCTF1	AT hook containing transcription factor 1	-1.04227	6.27252	-5.8262	9.23991e-07	0.000155205	5.63107
TC0100018210.hg.1	NM_001162530	SH3D21	SH3 domain containing 21	1.80875	4.38779	4.99514	1.29127e-05	0.00124936	3.11758
TC0100018247.hg.1	NM_001134479	LRRC8D	leucine rich repeat containing 8 family, member D	-1.08615	6.86019	-3.51591	0.00113443	0.0350705	-1.1022
TC0100018284.hg.1	NM_001256336	CHD1L	chromodomain helicase DNA binding protein 1-like	1.35869	5.89663	11.6464	3.18038e-14	2.10125e-10	21.8064
TC0100018303.hg.1	NM_004952	EFNA3	ephrin-A3	1.27754	4.15921	6.14375	3.35742e-07	7.06866e-05	6.59723
TC0100018403.hg.1	NM_018948	ERRFI1	ERBB receptor feedback inhibitor 1	2.26345	11.0388	9.84411	4.29018e-12	1.02628e-08	17.2688
TC0100018430.hg.1	NM_001164824	SMIM12	small integral membrane protein 12	-1.14785	6.2156	-4.61576	4.22688e-05	0.00306885	1.99134
TC0100018434.hg.1	NM_012333	MYCBP	MYC binding protein	-1.42086	5.2446	-4.89065	1.79305e-05	0.0015926	2.80543
TC0100018451.hg.1	NM_004120	GBP2	guanylate binding protein 2, interferon-inducible	-1.18476	5.29448	-3.39644	0.00159043	0.0444887	-1.41564
TC0100018472.hg.1	NM_004892	SEC22B	SEC22 homolog B, vesicle trafficking protein (gene/pseudogene)	-1.06162	8.90178	-8.32977	3.6441e-10	3.34227e-07	13.0915
TC0100018486.hg.1	NM_001038707	CDC42SE1	CDC42 small effector 1	-1.03334	6.08371	-6.27582	2.20447e-07	5.04717e-05	6.99873
TC0100018564.hg.1	NM_001271681	PYCR2	pyrroline-5-carboxylate reductase family, member 2	-1.03938	6.60081	-7.40316	6.28209e-09	2.99522e-06	10.39
TC0200006647.hg.1	NM_016207	CPSF3	cleavage and polyadenylation specific factor 3	-1.55895	4.93944	-7.08628	1.69378e-08	6.63852e-06	9.44582
TC0200006891.hg.1	NM_004040	RHOB	ras homolog family member B	-1.11698	7.23834	-5.80597	9.85551e-07	0.000163761	5.56953
TC0200007035.hg.1	NM_033505	EPT1	ethanolaminephosphotransferase 1	-1.13754	3.91146	-4.50699	5.91759e-05	0.00392465	1.67253
TC0200007155.hg.1	NM_014600	EHD3	EH domain containing 3	-1.15487	6.60795	-5.39824	3.60851e-06	0.000453089	4.33166
TC0200007174.hg.1	NM_014946	SPAST	spastin	-1.11695	4.70219	-5.04796	1.09341e-05	0.00110331	3.27581
TC0200007411.hg.1	NM_001033557	PPM1B	protein phosphatase, Mg2+/Mn2+ dependent, 1B	-1.06131	5.47283	-5.96875	5.86506e-07	0.000109958	6.06483
TC0200007419.hg.1	NM_024766	CAMKMT	calmodulin-lysine N-methyltransferase	-1.51493	2.33024	-6.80613	4.09595e-08	1.32469e-05	8.6043
TC0200007664.hg.1	NM_001130480	VRK2	vaccinia related kinase 2	-1.3102	5.70336	-5.37032	3.94303e-06	0.000487155	4.24716
TC0200007746.hg.1	NM_006577	B3GNT2	UDP-GlcNAc:betaGal beta-1,3-N-acetylglucosaminyltransferase 2	-2.07687	3.9743	-7.61296	3.27288e-09	1.83844e-06	11.0099
TC0200007886.hg.1	NM_020143	PNO1	partner of NOB1 homolog	-1.50241	4.40823	-6.12454	3.56937e-07	7.41366e-05	6.53881
TC0200008071.hg.1	NM_006636	MTHFD2	methylenetetrahydrofolate dehydrogenase (NADP+ dependent) 2, methenyltetrahydrofolate cyclohydrolase	1.02195	7.6395	4.1421	0.000180238	0.00911298	0.620354
TC0200008099.hg.1	NM_000189	HK2	hexokinase 2	2.35635	5.58569	5.86872	8.06856e-07	0.000140461	5.76043
TC0200008291.hg.1	NM_001146688	KDM3A	lysine (K)-specific demethylase 3A	1.69091	4.66596	9.48325	1.20482e-11	2.42264e-08	16.3027
TC0200008300.hg.1	NM_022780	RMND5A	required for meiotic nuclear division 5 homolog A	-1.01618	4.23794	-4.23754	0.00013502	0.00740154	0.892711
TC0200008666.hg.1	NM_000877	IL1R1	interleukin 1 receptor, type I	-2.53351	7.05534	-8.59677	1.63191e-10	1.82596e-07	13.8508
TC0200008806.hg.1	NM_001193482	LIMS1	LIM and senescent cell antigen-like domains 1	2.2221	6.89684	13.0001	1.04884e-15	1.21268e-11	24.9029
TC0200008921.hg.1	NM_153712	TTL	tubulin tyrosine ligase	-1.37848	5.44853	-8.38474	3.08658e-10	3.01582e-07	13.2485
TC0200008930.hg.1	NM_005415	SLC20A1	solute carrier family 20 (phosphate transporter), member 1	-2.04774	6.11486	-4.30216	0.000110921	0.00639409	1.07831
TC0200009049.hg.1	NM_016133	INSIG2	insulin induced gene 2	2.28235	5.59757	7.84362	1.60566e-09	1.08672e-06	11.6862
TC0200009470.hg.1	NM_001024074	HNMT	histamine N-methyltransferase	-1.45259	3.47143	-6.54076	9.49405e-08	2.55281e-05	7.80254
TC0200009537.hg.1	NM_001032998	KYNU	kynureninase	-3.00539	2.35143	-5.62856	1.73454e-06	0.000259331	5.0302
TC0200009662.hg.1	NM_007115	TNFAIP6	tumor necrosis factor, alpha-induced protein 6	-1.49392	6.48693	-3.79665	0.000503832	0.019592	-0.345132
TC0200009774.hg.1	NM_001145909	TANC1	tetratricopeptide repeat, ankyrin repeat and coiled-coil containing 1	-1.11869	5.36384	-4.65728	3.71575e-05	0.00278973	2.11356
TC0200009920.hg.1	NM_001294145	SSB	Sjogren syndrome antigen B (autoantigen La)	-1.10313	8.17943	-4.85618	1.99759e-05	0.00173114	2.70278
TC0200009964.hg.1	NM_003642	HAT1	histone acetyltransferase 1	-1.0501	7.42249	-4.99654	1.28562e-05	0.00124737	3.12175
TC0200010100.hg.1	NM_003659	AGPS	alkylglycerone phosphate synthase	-1.73159	4.77131	-5.23969	5.96624e-06	0.000677403	3.85253
TC0200010643.hg.1	NM_001278282	RPE	ribulose-5-phosphate-3-epimerase	-1.08615	6.10043	-6.77719	4.48842e-08	1.42247e-05	8.51706
TC0200010713.hg.1	NM_004044	ATIC	5-aminoimidazole-4-carboxamide ribonucleotide formyltransferase/IMP cyclohydrolase	-1.66831	5.71194	-9.06076	4.12168e-11	6.52331e-08	15.1478
TC0200010911.hg.1	NM_080671	KCNE4	potassium channel, voltage gated subfamily E regulatory beta subunit 4	1.10292	6.92732	3.37627	0.00168296	0.0463023	-1.46798
TC0200011022.hg.1	NM_001308162	SP140L	SP140 nuclear body protein-like	-1.0668	3.05635	-4.43931	7.28872e-05	0.00462614	1.47526
TC0200011034.hg.1	NM_001130849	CAB39	calcium binding protein 39	-1.23828	5.30768	-5.46841	2.88733e-06	0.000384456	4.54421
TC0200011051.hg.1	NM_001191037	PSMD1	proteasome 26S subunit, non-ATPase 1	-1.66987	6.96665	-7.67764	2.67901e-09	1.60909e-06	11.2001
TC0200011130.hg.1	NM_003648	DGKD	diacylglycerol kinase, delta 130kDa	-1.07128	4.26486	-3.93452	0.000335459	0.0145056	0.0361159
TC0200011402.hg.1	NM_001282983	FARP2	FERM, ARH/RhoGEF and pleckstrin domain protein 2	-1.03632	5.62639	-3.99636	0.000279077	0.0126675	0.208942
TC0200011720.hg.1	NM_001287188	ODC1	ornithine decarboxylase 1	-1.41287	6.18529	-4.50998	5.86328e-05	0.00390168	1.68126
TC0200011745.hg.1	NM_004850	ROCK2	Rho-associated, coiled-coil containing protein kinase 2	-1.06935	6.39796	-3.34735	0.00182473	0.0490548	-1.54279
TC0200011886.hg.1	NM_001006657	WDR35	WD repeat domain 35	-1.01037	2.66451	-4.38207	8.68849e-05	0.00526872	1.30911
TC0200012062.hg.1	NM_013388	PREB	prolactin regulatory element binding	-1.22963	4.59379	-6.71969	5.38399e-08	1.64176e-05	8.34358
TC0200012095.hg.1	NM_001282729	SUPT7L	SPT7-like STAGA complex gamma subunit	-1.12295	6.53314	-6.61126	7.59118e-08	2.14509e-05	8.01592
TC0200012404.hg.1	NM_006887	ZFP36L2	ZFP36 ring finger protein-like 2	-1.35258	7.89412	-3.42892	0.00145154	0.0416966	-1.33098
TC0200012405.hg.1	NM_001083953	THADA	thyroid adenoma associated	-1.18604	3.42565	-4.81987	2.23807e-05	0.00189342	2.59478
TC0200012652.hg.1	NM_033109	PNPT1	polyribonucleotide nucleotidyltransferase 1	-1.10336	4.55096	-5.70406	1.36374e-06	0.000214784	5.25964
TC0200012994.hg.1	NM_003096	SNRPG	small nuclear ribonucleoprotein polypeptide G	-1.28298	4.24455	-4.97675	1.36822e-05	0.00131068	3.06253
TC0200013515.hg.1	NM_020151	STARD7	StAR-related lipid transfer domain containing 7	-1.0762	8.00778	-6.43101	1.34549e-07	3.41561e-05	7.46987
TC0200013607.hg.1	NM_005783	TXNDC9	thioredoxin domain containing 9	-1.73459	3.80114	-7.47609	5.00573e-09	2.53474e-06	10.606
TC0200013746.hg.1	NM_001142621	TGFBRAP1	transforming growth factor beta receptor associated protein 1	-1.02425	4.03811	-4.00413	0.00027268	0.012482	0.230737
TC0200013894.hg.1	NM_022662	ANAPC1	anaphase promoting complex subunit 1	-1.02767	4.72804	-4.84252	2.08491e-05	0.00179171	2.66212
TC0200014167.hg.1	NM_000122	ERCC3	excision repair cross-complementation group 3	-1.14265	6.30663	-4.74994	2.78449e-05	0.00225137	2.38734
TC0200014190.hg.1	NM_001199140	AMMECR1L	AMMECR1 like	-1.17545	5.86319	-5.24968	5.78046e-06	0.000658465	3.88266
TC0200014414.hg.1	NM_001008540	CXCR4	chemokine (C-X-C motif) receptor 4	1.30398	2.98976	4.12319	0.000190809	0.0094786	0.566664
TC0200014584.hg.1	NM_015702	MMADHC	methylmalonic aciduria (cobalamin deficiency) cblD type, with homocystinuria	-1.00171	7.21828	-7.01237	2.13705e-08	7.99204e-06	9.22437
TC0200014728.hg.1	NM_001198759	LY75-CD302	LY75-CD302 readthrough	-1.16174	6.27353	-3.36629	0.00173064	0.0472022	-1.49383
TC0200014735.hg.1	NM_002897	RBMS1	RNA binding motif, single stranded interacting protein 1	-1.00135	6.15914	-4.57164	4.84602e-05	0.00338001	1.86177
TC0200014772.hg.1	NM_022168	IFIH1	interferon induced, with helicase C domain 1	-1.08584	2.43962	-4.14781	0.000177159	0.00900034	0.636587
TC0200014785.hg.1	NM_018086	FIGN	fidgetin	-1.34296	2.51433	-5.68022	1.47138e-06	0.000226327	5.18716
TC0200014893.hg.1	NM_001136554	TLK1	tousled-like kinase 1	-1.33552	4.81355	-5.16904	7.46088e-06	0.000816372	3.63962
TC0200014899.hg.1	NM_024770	METTL8	methyltransferase like 8	-1.03073	5.94159	-5.43771	3.18323e-06	0.00041286	4.4512
TC0200015211.hg.1	NM_014585	SLC40A1	solute carrier family 40 (iron-regulated transporter), member 1	-2.04807	6.59421	-4.2544	0.000128278	0.00711916	0.941051
TC0200015225.hg.1	NM_014362	HIBCH	3-hydroxyisobutyryl-CoA hydrolase	-1.41938	3.99816	-5.36571	4.00105e-06	0.000492569	4.23324
TC0200015242.hg.1	NM_007315	STAT1	signal transducer and activator of transcription 1	-1.97346	8.75255	-7.74438	2.17995e-09	1.40678e-06	11.3959
TC0200015314.hg.1	NM_004226	STK17B	serine/threonine kinase 17b	-1.03789	6.76915	-4.64472	3.86358e-05	0.00285894	2.07656
TC0200015476.hg.1	NM_203365	RAPH1	Ras association (RalGDS/AF-6) and pleckstrin homology domains 1	-1.4019	5.9604	-7.26513	9.66731e-09	4.25806e-06	9.97981
TC0200015512.hg.1	NM_001199981	NDUFS1	NADH dehydrogenase (ubiquinone) Fe-S protein 1, 75kDa (NADH-coenzyme Q reductase)	-1.15145	5.60588	-6.19044	2.89334e-07	6.30198e-05	6.73921
TC0200015538.hg.1	NM_001270942	KLF7	Kruppel-like factor 7 (ubiquitous)	1.96103	9.32709	14.2619	5.31297e-17	1.22858e-12	27.561
TC0200015578.hg.1	NM_001282386	IDH1	isocitrate dehydrogenase 1 (NADP+)	-1.91604	6.21362	-8.72403	1.11599e-10	1.34642e-07	14.2094
TC0200015678.hg.1	NM_000599	IGFBP5	insulin like growth factor binding protein 5	-1.1046	10.8682	-4.74133	2.8603e-05	0.00230594	2.36184
TC0200015912.hg.1	NM_005544	IRS1	insulin receptor substrate 1	-1.7338	4.68399	-5.61483	1.81203e-06	0.000267742	4.98851
TC0200015971.hg.1	NM_152527	SLC16A14	solute carrier family 16, member 14	-1.65483	4.51156	-5.43735	3.18695e-06	0.00041286	4.45008
TC0200016416.hg.1	NM_017877	SLC35F6	solute carrier family 35, member F6	-1.58621	6.42561	-8.10439	7.22469e-10	5.76086e-07	12.4435
TC0200016442.hg.1	NM_000251	MSH2	mutS homolog 2	-1.18471	5.27882	-4.86362	1.9516e-05	0.00169658	2.72491
TC0200016507.hg.1	NM_001205288	LIMS3L	LIM and senescent cell antigen-like domains 3-like	2.32512	5.29281	12.3175	5.69581e-15	4.64862e-11	23.3742
TC0200016548.hg.1	NM_000408	GPD2	glycerol-3-phosphate dehydrogenase 2	-1.35781	4.40216	-5.30242	4.89072e-06	0.000579472	4.0419
TC0200016574.hg.1	NM_001271581	DNAJC10	DnaJ (Hsp40) homolog, subfamily C, member 10	-1.09795	6.20583	-6.37569	1.60424e-07	3.95466e-05	7.30204
TC0200016582.hg.1	NM_001031716	NABP1	nucleic acid binding protein 1	-1.18933	6.95606	-3.68333	0.000701122	0.024784	-0.653997
TC0200016584.hg.1	NM_002157	HSPE1	heat shock 10kDa protein 1	-1.56972	5.92672	-8.83835	7.94572e-11	1.08025e-07	14.5297
TC0200016643.hg.1	NM_022552	DNMT3A	DNA (cytosine-5-)-methyltransferase 3 alpha	-1.28143	4.32104	-4.93482	1.56091e-05	0.00145251	2.93723
TC0200016651.hg.1	NM_000104	CYP1B1	cytochrome P450, family 1, subfamily B, polypeptide 1	-1.86776	4.54568	-3.96346	0.000307813	0.0136141	0.11687
TC0200016687.hg.1	NM_144579	SFXN5	sideroflexin 5	-1.778	4.11522	-7.03779	1.97275e-08	7.47742e-06	9.30058
TC0200016699.hg.1	NM_001080824	TRABD2A	TraB domain containing 2A	-1.12402	4.14973	-3.63566	0.000804789	0.0275235	-0.78264
TC0200016702.hg.1	NM_015425	POLR1A	polymerase (RNA) I polypeptide A	-1.36553	4.70552	-4.68663	3.39162e-05	0.00261138	2.20015
TC0200016750.hg.1	NM_001145412	NFE2L2	nuclear factor, erythroid 2-like 2	-1.23582	8.09552	-5.0333	1.1451e-05	0.0011452	3.23187
TC0300006462.hg.1	NM_001302946	TRNT1	tRNA nucleotidyl transferase, CCA-adding, 1	-1.18484	3.75303	-5.03268	1.14732e-05	0.00114555	3.23001
TC0300006483.hg.1	NM_003670	BHLHE40	basic helix-loop-helix family, member e40	2.89109	7.60242	7.9616	1.11779e-09	8.24938e-07	12.0298
TC0300006627.hg.1	NM_001145392	TSEN2	TSEN2 tRNA splicing endonuclease subunit	-1.10575	3.31907	-4.99598	1.28787e-05	0.00124828	3.12009
TC0300006677.hg.1	NM_001134367	SLC6A6	solute carrier family 6 (neurotransmitter transporter), member 6	1.55743	7.77922	5.94708	6.28463e-07	0.000116107	5.99889
TC0300007055.hg.1	NM_001008392	CTDSPL	CTD small phosphatase like	-1.60641	5.58554	-4.95086	1.48423e-05	0.00139803	2.98513
TC0300007237.hg.1	NM_014240	LIMD1	LIM domains containing 1	1.08741	5.79049	3.45776	0.00133799	0.0393472	-1.25545
TC0300007242.hg.1	NM_014016	SACM1L	SAC1 suppressor of actin mutations 1-like (yeast)	-1.05318	6.39731	-6.65619	6.58348e-08	1.923e-05	8.15176
TC0300007273.hg.1	NM_000316	PTH1R	parathyroid hormone 1 receptor	1.7152	2.85608	6.95607	2.55164e-08	9.17169e-06	9.05541
TC0300007290.hg.1	NM_025010	KLHL18	kelch-like family member 18	-1.09842	4.47522	-4.75372	2.75188e-05	0.00223542	2.39852
TC0300007312.hg.1	NM_014966	DHX30	DEAH (Asp-Glu-Ala-His) box helicase 30	-1.01355	5.05012	-4.75083	2.77681e-05	0.00224794	2.38996
TC0300007437.hg.1	NM_006010	MANF	mesencephalic astrocyte-derived neurotrophic factor	-1.23726	4.14471	-3.96964	0.000302204	0.0134002	0.134141
TC0300007466.hg.1	NM_000688	ALAS1	5-aminolevulinate synthase 1	-1.22826	6.20867	-10.4659	7.53289e-13	2.48845e-09	18.8886
TC0300007579.hg.1	NM_177966	PDE12	phosphodiesterase 12	-1.17418	3.79339	-5.33695	4.3834e-06	0.000529308	4.14625
TC0300007645.hg.1	NM_002841	PTPRG	protein tyrosine phosphatase, receptor type, G	-1.09122	6.05897	-5.8883	7.58011e-07	0.000133296	5.82002
TC0300008148.hg.1	NM_018004	TMEM45A	transmembrane protein 45A	1.56	6.88013	8.18877	5.58799e-10	4.75648e-07	12.6868
TC0300008182.hg.1	NM_001303401	CEP97	centrosomal protein 97kDa	-1.12479	4.46519	-5.21342	6.48363e-06	0.000724876	3.77332
TC0300008352.hg.1	NM_014170	GTPBP8	GTP-binding protein 8 (putative)	-1.0993	5.1598	-5.13742	8.24478e-06	0.000883337	3.5445
TC0300008369.hg.1	NM_001690	ATP6V1A	ATPase, H+ transporting, lysosomal 70kDa, V1 subunit A	-1.23725	7.15171	-7.02488	2.05451e-08	7.72503e-06	9.26189
TC0300008474.hg.1	NM_152305	POGLUT1	protein O-glucosyltransferase 1	-1.33531	4.26578	-4.70665	3.18669e-05	0.00249795	2.25928
TC0300008518.hg.1	NM_005513	GTF2E1	general transcription factor IIE subunit 1	-1.52286	4.47738	-4.26553	0.00012401	0.00694339	0.97299
TC0300008551.hg.1	NM_014367	FAM162A	family with sequence similarity 162, member A	1.44562	7.03368	5.57459	2.05967e-06	0.000294002	4.86633
TC0300008561.hg.1	NM_017554	PARP14	poly(ADP-ribose) polymerase family member 14	-1.25939	5.95179	-3.98373	0.000289788	0.0130287	0.173552
TC0300008563.hg.1	NM_032839	DIRC2	disrupted in renal carcinoma 2	-1.06465	6.44912	-5.87134	8.00143e-07	0.000139467	5.7684
TC0300008839.hg.1	NM_001099	ACPP	acid phosphatase, prostate	1.62697	3.07384	5.01668	1.20665e-05	0.00119073	3.18205
TC0300008940.hg.1	NM_001267041	ARMC8	armadillo repeat containing 8	-1.22332	6.47782	-6.87196	3.32686e-08	1.12857e-05	8.80256
TC0300009247.hg.1	NM_001251962	ARHGEF26	Rho guanine nucleotide exchange factor 26	-1.02687	2.55518	-5.01878	1.19868e-05	0.00118539	3.18836
TC0300009258.hg.1	NM_000902	MME	membrane metallo-endopeptidase	1.55748	4.87613	4.78274	2.51349e-05	0.00208199	2.48456
TC0300009602.hg.1	NM_033540	MFN1	mitofusin 1	-1.41308	4.01749	-6.54188	9.46044e-08	2.54959e-05	7.80593
TC0300009613.hg.1	NM_003940	USP13	ubiquitin specific peptidase 13 (isopeptidase T-3)	-1.08698	3.46745	-3.72782	0.000616083	0.0226618	-0.533236
TC0300009625.hg.1	NM_001042601	TTC14	tetratricopeptide repeat domain 14	-1.04948	4.79979	-6.04131	4.65384e-07	9.15881e-05	6.2856
TC0300009677.hg.1	NM_018023	YEATS2	YEATS domain containing 2	1.05452	5.82939	6.201	2.79763e-07	6.15146e-05	6.77131
TC0300009799.hg.1	NM_022147	RTP4	receptor (chemosensory) transporter protein 4	-1.00155	2.22008	-3.57937	0.00094626	0.030754	-0.933506
TC0300009855.hg.1	NM_001167928	IL1RAP	interleukin 1 receptor accessory protein	1.37122	4.9682	4.01946	0.00026048	0.0120347	0.273764
TC0300010411.hg.1	NM_001284413	HACL1	2-hydroxyacyl-CoA lyase 1	-1.20873	6.10172	-8.00076	9.91487e-10	7.51715e-07	12.1435
TC0300010540.hg.1	NM_001068	TOP2B	topoisomerase (DNA) II beta	-1.19515	6.31429	-4.50215	6.0066e-05	0.00395907	1.65839
TC0300010544.hg.1	NM_001145293	NGLY1	N-glycanase 1	1.55267	3.66899	6.24739	2.41331e-07	5.43563e-05	6.91234
TC0300010632.hg.1	NM_001174060	OSBPL10	oxysterol binding protein-like 10	-1.29808	4.32281	-4.92668	1.60132e-05	0.00146996	2.91294
TC0300010643.hg.1	NM_017801	CMTM6	CKLF-like MARVEL transmembrane domain containing 6	-1.19866	5.67829	-4.36404	9.18161e-05	0.0055052	1.25692
TC0300010714.hg.1	NM_014831	TRANK1	tetratricopeptide repeat and ankyrin repeat containing 1	-1.39411	4.36115	-4.37708	8.82233e-05	0.00532893	1.29465
TC0300010770.hg.1	NM_033027	CSRNP1	cysteine-serine-rich nuclear protein 1	1.25559	4.70332	4.3652	9.14896e-05	0.00548799	1.26029
TC0300010982.hg.1	NM_012235	SCAP	SREBF chaperone	-1.49117	6.00427	-7.40537	6.23895e-09	2.98491e-06	10.3965
TC0300011081.hg.1	NM_003335	UBA7	ubiquitin-like modifier activating enzyme 7	-1.18325	4.64907	-4.06428	0.000227765	0.0108633	0.399993
TC0300011200.hg.1	NM_001064	TKT	transketolase	-1.41388	8.18628	-10.1163	1.99114e-12	5.52521e-09	17.9848
TC0300011383.hg.1	NM_001271779	PSMD6	proteasome 26S subunit, non-ATPase 6	-1.08396	5.16212	-5.14184	8.13049e-06	0.000874469	3.55779
TC0300011423.hg.1	NM_015541	LRIG1	leucine-rich repeats and immunoglobulin-like domains 1	1.6312	7.50289	4.83233	2.1525e-05	0.00183445	2.63182
TC0300011448.hg.1	NM_001278689	EOGT	EGF domain-specific O-linked N-acetylglucosamine (GlcNAc) transferase	-2.07745	6.20704	-5.71354	1.32316e-06	0.000209329	5.28846
TC0300011452.hg.1	NM_003968	UBA3	ubiquitin-like modifier activating enzyme 3	-1.26749	8.38971	-6.1823	2.96934e-07	6.43719e-05	6.71446
TC0300011525.hg.1	NM_012234	RYBP	RING1 and YY1 binding protein	1.05609	5.42575	3.65439	0.000762409	0.0264253	-0.732192
TC0300011550.hg.1	NM_001303139	PDZRN3	PDZ domain containing ring finger 3	-1.31933	6.4143	-3.90003	0.000371562	0.0156172	-0.0597966
TC0300011651.hg.1	NM_000158	GBE1	glucan (1,4-alpha-), branching enzyme 1	1.36976	7.78322	5.50142	2.5996e-06	0.000356404	4.64431
TC0300011801.hg.1	NM_001042533	MINA	MYC induced nuclear antigen	-1.77381	5.05461	-5.27106	5.40181e-06	0.000627813	3.9472
TC0300012189.hg.1	NM_002264	KPNA1	karyopherin alpha 1	-1.36999	5.55412	-6.7808	4.43744e-08	1.41607e-05	8.52795
TC0300012191.hg.1	NM_001146102	PARP9	poly(ADP-ribose) polymerase family member 9	-1.40412	4.79172	-3.55403	0.00101747	0.0322231	-1.00103
TC0300012393.hg.1	NM_001276270	MBD4	methyl-CpG binding domain 4 DNA glycosylase	-1.56272	5.1327	-6.93566	2.72125e-08	9.61876e-06	8.99408
TC0300012426.hg.1	NM_014602	PIK3R4	phosphoinositide-3-kinase, regulatory subunit 4	-1.38509	4.01164	-4.64517	3.85817e-05	0.00285647	2.07789
TC0300012445.hg.1	NM_007208	MRPL3	mitochondrial ribosomal protein L3	-1.08755	6.06815	-5.3193	4.63585e-06	0.000554484	4.0929
TC0300012572.hg.1	NM_001288964	CEP70	centrosomal protein 70kDa	-1.20162	4.47974	-5.35483	4.14166e-06	0.000504951	4.20032
TC0300012676.hg.1	NM_013363	PCOLCE2	procollagen C-endopeptidase enhancer 2	1.2599	5.84793	4.51441	5.78358e-05	0.00386161	1.69422
TC0300012686.hg.1	NM_173653	SLC9A9	solute carrier family 9, subfamily A (NHE9, cation proton antiporter 9), member 9	-2.19419	4.06179	-6.30911	1.98279e-07	4.67068e-05	7.09986
TC0300012718.hg.1	NM_000935	PLOD2	procollagen-lysine, 2-oxoglutarate 5-dioxygenase 2	1.83933	10.478	9.89577	3.70576e-12	9.18134e-09	17.4056
TC0300012720.hg.1	NM_001128304	PLSCR4	phospholipid scramblase 4	-1.10622	5.03432	-4.26028	0.000126005	0.0070296	0.95792
TC0300012728.hg.1	NM_021105	PLSCR1	phospholipid scramblase 1	-1.73082	3.67917	-7.93858	1.1995e-09	8.62801e-07	11.9629
TC0300012857.hg.1	NM_001114397	DHX36	DEAH (Asp-Glu-Ala-His) box polypeptide 36	-1.06895	6.15267	-7.72014	2.34929e-09	1.4816e-06	11.3249
TC0300012945.hg.1	NM_002888	RARRES1	retinoic acid receptor responder (tazarotene induced) 1	-1.28729	4.26305	-3.33955	0.00186482	0.0498237	-1.56288
TC0300012970.hg.1	NM_002268	KPNA4	karyopherin alpha 4 (importin alpha 3)	-1.2141	6.70433	-6.21335	2.68967e-07	5.96132e-05	6.80887
TC0300013068.hg.1	NM_001105077	MECOM	MDS1 and EVI1 complex locus	-1.62612	5.8768	-3.57808	0.000949745	0.0308312	-0.936929
TC0300013330.hg.1	NM_001308101	DCUN1D1	DCN1, defective in cullin neddylation 1, domain containing 1	-1.14125	4.575	-4.89745	1.7552e-05	0.00157418	2.82571
TC0300013513.hg.1	NM_001134418	P3H2	prolyl 3-hydroxylase 2	1.11312	7.64617	6.4263	1.36575e-07	3.45787e-05	7.45561
TC0300013609.hg.1	NM_018385	LSG1	large 60S subunit nuclear export GTPase 1	-1.69544	5.74402	-6.70858	5.57663e-08	1.69306e-05	8.31006
TC0300013834.hg.1	NM_015106	RAD54L2	RAD54-like 2 (S. cerevisiae)	-1.7217	4.30106	-7.82349	1.7083e-09	1.15057e-06	11.6274
TC0300013842.hg.1	NM_001304420	SLMAP	sarcolemma associated protein	-1.56545	4.61985	-6.58017	8.37788e-08	2.33412e-05	7.92185
TC0300013854.hg.1	NM_001134456	NXPE3	neurexophilin and PC-esterase domain family, member 3	-1.46481	3.80102	-5.64202	1.66174e-06	0.000249664	5.0711
TC0300013874.hg.1	NM_021203	SRPRB	signal recognition particle receptor, B subunit	-1.28059	5.82885	-6.18317	2.96109e-07	6.42937e-05	6.71712
TC0300013911.hg.1	NM_016306	DNAJB11	DnaJ (Hsp40) homolog, subfamily B, member 11	-1.97995	5.3537	-8.16978	5.9201e-10	4.93237e-07	12.6321
TC0300013960.hg.1	NM_001099668	HIGD1A	HIG1 hypoxia inducible domain family, member 1A	-1.13836	7.47345	-6.65463	6.61605e-08	1.92845e-05	8.14706
TC0300013970.hg.1	NM_004567	PFKFB4	6-phosphofructo-2-kinase/fructose-2,6-biphosphatase 4	2.38679	4.81012	8.84454	7.8012e-11	1.08025e-07	14.547
TC0300014041.hg.1	NM_003707	RUVBL1	RuvB-like AAA ATPase 1	-1.49594	4.13026	-5.35583	4.12856e-06	0.000504201	4.20333
TC0300014090.hg.1	NM_024524	ATP13A3	ATPase type 13A3	1.10282	8.65044	7.68379	2.62856e-09	1.59258e-06	11.2182
TC0400006987.hg.1	NM_015907	LAP3	leucine aminopeptidase 3	-1.27791	6.70663	-4.94924	1.49181e-05	0.00140213	2.98029
TC0400007357.hg.1	NM_018126	TMEM33	transmembrane protein 33	-1.63951	5.96269	-8.76882	9.76746e-11	1.19928e-07	14.3351
TC0400007520.hg.1	NM_023940	RASL11B	RAS-like, family 11, member B	-1.60057	2.60374	-5.48944	2.70057e-06	0.000366983	4.60797
TC0400007556.hg.1	NM_024592	SRD5A3	steroid 5 alpha-reductase 3	2.26959	7.71022	11.1774	1.09422e-13	5.23507e-10	20.672
TC0400007853.hg.1	NM_001432	EREG	epiregulin	-2.74274	3.0392	-4.6593	3.69244e-05	0.00277995	2.11953
TC0400007857.hg.1	NM_001657	AREG	amphiregulin	-2.4952	1.9672	-5.29931	4.93923e-06	0.000584722	4.03249
TC0400008345.hg.1	NM_001136257	SGMS2	sphingomyelin synthase 2	-1.62091	5.44162	-5.69478	1.40465e-06	0.000218976	5.23144
TC0400008604.hg.1	NM_001034194	EXOSC9	exosome component 9	-1.34146	6.22796	-4.35143	9.54269e-05	0.00568484	1.22046
TC0400008618.hg.1	NM_002006	FGF2	fibroblast growth factor 2 (basic)	-1.28944	9.15309	-6.0073	5.18685e-07	0.000100369	6.18211
TC0400008620.hg.1	NM_145207	SPATA5	spermatogenesis associated 5	-1.00647	4.03419	-4.08499	0.000214042	0.0103728	0.458475
TC0400008892.hg.1	NM_022475	HHIP	hedgehog interacting protein	1.17819	3.24772	3.37528	0.00168765	0.0463854	-1.47056
TC0400008902.hg.1	NM_001040876	ABCE1	ATP binding cassette subfamily E member 1	-1.17472	6.79829	-6.98373	2.33871e-08	8.51664e-06	9.13845
TC0400008909.hg.1	NM_001003688	SMAD1	SMAD family member 1	-1.50749	4.43743	-7.43664	5.65968e-09	2.77474e-06	10.4892
TC0400008912.hg.1	NM_172250	MMAA	methylmalonic aciduria (cobalamin deficiency) cblA type	-1.00667	5.30018	-4.40261	8.15813e-05	0.00502843	1.36867
TC0400008943.hg.1	NM_001166055	EDNRA	endothelin receptor type A	-1.32137	6.43015	-3.56994	0.000972171	0.0313975	-0.958652
TC0400008947.hg.1	NM_018241	TMEM184C	transmembrane protein 184C	-1.30206	7.37214	-7.11232	1.56076e-08	6.16946e-06	9.52372
TC0400009088.hg.1	NM_000857	GUCY1B3	guanylate cyclase 1, soluble, beta 3	-2.33241	5.03387	-4.64324	3.8814e-05	0.0028706	2.07219
TC0400009137.hg.1	NM_020840	FNIP2	folliculin interacting protein 2	1.01033	4.27465	4.3742	8.90032e-05	0.00536669	1.28633
TC0400009525.hg.1	NM_181726	ANKRD37	ankyrin repeat domain 37	1.51325	5.08194	5.52011	2.44957e-06	0.000339242	4.70099
TC0400009754.hg.1	NM_012318	LETM1	leucine zipper-EF-hand containing transmembrane protein 1	-1.24704	5.16554	-6.64933	6.7282e-08	1.95294e-05	8.13102
TC0400009860.hg.1	NM_016930	STX18	syntaxin 18	-1.22307	5.03441	-4.38991	8.48214e-05	0.00517071	1.33184
TC0400010242.hg.1	NM_013261	PPARGC1A	peroxisome proliferator-activated receptor gamma, coactivator 1 alpha	-1.38491	2.9807	-3.60219	0.000886218	0.0294511	-0.87246
TC0400010688.hg.1	NM_001134223	USP46	ubiquitin specific peptidase 46	-1.36429	5.34635	-5.51353	2.50136e-06	0.000344639	4.68104
TC0400011130.hg.1	NM_001040202	PAQR3	progestin and adipoQ receptor family member III	-1.21797	5.6567	-7.27531	9.36448e-09	4.15104e-06	10.0101
TC0400011159.hg.1	NM_001282480	PRKG2	protein kinase, cGMP-dependent, type II	-1.04386	5.23853	-3.37777	0.00167593	0.0461728	-1.46411
TC0400011202.hg.1	NM_015697	COQ2	coenzyme Q2 4-hydroxybenzoate polyprenyltransferase	-1.36633	4.76328	-5.69168	1.41859e-06	0.000220406	5.22202
TC0400011234.hg.1	NM_002753	MAPK10	mitogen-activated protein kinase 10	-1.6075	3.49106	-5.00445	1.254e-05	0.00122096	3.14544
TC0400011299.hg.1	NM_001015045	FAM13A	family with sequence similarity 13, member A	2.60774	5.71499	11.5718	3.86348e-14	2.3306e-10	21.6282
TC0400011402.hg.1	NM_000671	ADH5	alcohol dehydrogenase 5 (class III), chi polypeptide	-1.04193	7.28051	-5.53652	2.32497e-06	0.000325836	4.75078
TC0400011408.hg.1	NM_000668	ADH1B	alcohol dehydrogenase 1B (class I), beta polypeptide	-3.90073	4.6507	-6.08259	4.07994e-07	8.26381e-05	6.41121
TC0400011518.hg.1	NM_001142471	INTS12	integrator complex subunit 12	-1.13208	6.75503	-4.72993	2.96377e-05	0.00236598	2.32811
TC0400011578.hg.1	NM_001226	CASP6	caspase 6	-1.48192	4.12209	-6.28467	2.1432e-07	4.94772e-05	7.02563
TC0400011732.hg.1	NM_024574	NDNF	neuron-derived neurotrophic factor	3.08533	5.51179	9.70997	6.28535e-12	1.40655e-08	16.9119
TC0400011746.hg.1	NM_152399	TMEM155	transmembrane protein 155	-1.91667	4.09852	-3.52432	0.00110757	0.0344976	-1.07993
TC0400011920.hg.1	NM_014331	SLC7A11	solute carrier family 7 (anionic amino acid transporter light chain, xc- system), member 11	-3.65475	6.20236	-7.53457	4.17376e-09	2.19352e-06	10.7788
TC0400011994.hg.1	NM_001101669	INPP4B	inositol polyphosphate-4-phosphatase type II B	-1.14838	3.30468	-4.2982	0.000112267	0.00645794	1.06691
TC0400012068.hg.1	NM_001304458	PRMT9	protein arginine methyltransferase 9	-1.48678	3.00637	-8.28033	4.23242e-10	3.76428e-07	12.9499
TC0400012375.hg.1	NM_032783	CBR4	carbonyl reductase 4	-1.19683	4.4934	-6.1012	3.84498e-07	7.90328e-05	6.46782
TC0400012621.hg.1	NM_001286708	ACSL1	acyl-CoA synthetase long-chain family member 1	-1.25666	3.97484	-5.54933	2.23209e-06	0.000313771	4.78966
TC0400012846.hg.1	NM_057175	NAA15	N(alpha)-acetyltransferase 15, NatA auxiliary subunit	-1.45632	6.99678	-8.33088	3.63187e-10	3.34227e-07	13.0947
TC0400012868.hg.1	NM_020225	STOX2	storkhead box 2	-1.28376	3.14633	-4.08254	0.000215626	0.0104313	0.451539
TC0400012874.hg.1	NM_207352	CYP4V2	cytochrome P450, family 4, subfamily V, polypeptide 2	-1.37148	5.22155	-4.26767	0.000123203	0.0069094	0.979147
TC0400012907.hg.1	NM_145290	ADGRA3	adhesion G protein-coupled receptor A3	-1.71204	3.94915	-5.14559	8.03467e-06	0.000868201	3.56908
TC0400012934.hg.1	NM_001288983	SDAD1	SDA1 domain containing 1	-1.06364	6.0191	-6.54438	9.38584e-08	2.54343e-05	7.81348
TC0400012945.hg.1	NM_016245	HSD17B11	hydroxysteroid (17-beta) dehydrogenase 11	-1.00006	7.41934	-4.28793	0.000115836	0.00661386	1.03736
TC0400012956.hg.1	NM_001130721	ELOVL6	ELOVL fatty acid elongase 6	-1.07392	6.31397	-4.03743	0.000246851	0.0115864	0.324296
TC0400012961.hg.1	NM_007083	NUDT6	nudix hydrolase 6	-1.18589	3.72107	-5.95396	6.14842e-07	0.0001141	6.0198
TC0400012964.hg.1	NM_001300897	SCLT1	sodium channel and clathrin linker 1	-1.27027	3.93008	-3.44548	0.00138527	0.0403438	-1.28766
TC0500006730.hg.1	NM_001306153	CCT5	chaperonin containing TCP1, subunit 5 (epsilon)	-1.29166	6.689	-5.01456	1.21471e-05	0.00119534	3.17572
TC0500007048.hg.1	NM_018356	C5orf22	chromosome 5 open reading frame 22	-1.01306	5.86134	-4.93216	1.57404e-05	0.00146081	2.92927
TC0500007122.hg.1	NM_018321	BRIX1	BRX1, biogenesis of ribosomes	-1.17691	5.90137	-4.8582	1.98503e-05	0.00172133	2.70877
TC0500007143.hg.1	NM_001243120	SKP2	S-phase kinase-associated protein 2, E3 ubiquitin protein ligase	-2.11316	5.29591	-4.54271	5.2996e-05	0.00361678	1.777
TC0500007607.hg.1	NM_020726	NLN	neurolysin (metallopeptidase M3 family)	-1.25308	5.68189	-6.47615	1.16566e-07	3.06887e-05	7.60676
TC0500007641.hg.1	NM_001242466	PIK3R1	phosphoinositide-3-kinase, regulatory subunit 1 (alpha)	-1.89867	5.52392	-10.1833	1.65073e-12	4.67409e-09	18.1594
TC0500007729.hg.1	NM_022132	MCCC2	methylcrotonoyl-CoA carboxylase 2	-1.54926	5.13596	-5.36899	3.95968e-06	0.000488778	4.24314
TC0500007778.hg.1	NM_001284430	UTP15	UTP15, U3 small nucleolar ribonucleoprotein, homolog (S. cerevisiae)	-1.67799	2.52272	-7.24594	1.02659e-08	4.49317e-06	9.92262
TC0500007933.hg.1	NM_001099735	CKMT2	creatine kinase, mitochondrial 2 (sarcomeric)	1.34835	4.01389	4.187	0.000157372	0.00827569	0.74822
TC0500007972.hg.1	NM_001126336	VCAN	versican	-1.15274	7.89921	-4.76539	2.65345e-05	0.00217584	2.4331
TC0500008054.hg.1	NM_006467	POLR3G	polymerase (RNA) III (DNA directed) polypeptide G (32kD)	-1.19857	3.95228	-4.45492	6.94722e-05	0.0044501	1.52067
TC0500008308.hg.1	NM_139281	WDR36	WD repeat domain 36	-1.26055	5.47561	-8.05963	8.28185e-10	6.45543e-07	12.3141
TC0500008470.hg.1	NM_001242935	SNCAIP	synuclein alpha interacting protein	-1.1251	3.31047	-4.69576	3.29664e-05	0.00255526	2.2271
TC0500008664.hg.1	NM_002154	HSPA4	heat shock 70kDa protein 4	-1.45784	6.45975	-8.38144	3.11746e-10	3.02469e-07	13.2391
TC0500009076.hg.1	NM_000112	SLC26A2	solute carrier family 26 (anion exchanger), member 2	-1.60052	2.99581	-6.28868	2.11605e-07	4.90135e-05	7.03779
TC0500009097.hg.1	NM_001109974	SYNPO	synaptopodin	1.49412	8.68237	7.59077	3.50585e-09	1.90976e-06	10.9445
TC0500009181.hg.1	NM_001301073	CNOT8	CCR4-NOT transcription complex subunit 8	1.4948	8.12492	9.74478	5.69103e-12	1.316e-08	17.0048
TC0500009250.hg.1	NM_145049	UBLCP1	ubiquitin-like domain containing CTD phosphatase 1	-2.47016	6.46172	-7.12142	1.51678e-08	6.0934e-06	9.55095
TC0500009268.hg.1	NM_001282500	TTC1	tetratricopeptide repeat domain 1	-1.01091	5.74131	-6.43301	1.33696e-07	3.41047e-05	7.47594
TC0500009652.hg.1	NM_004499	HNRNPAB	heterogeneous nuclear ribonucleoprotein A/B	-1.45183	6.86229	-8.56896	1.77366e-10	1.95065e-07	13.7721
TC0500009725.hg.1	NM_001303241	CNOT6	CCR4-NOT transcription complex subunit 6	-1.04237	4.41325	-5.35666	4.11772e-06	0.000503703	4.20584
TC0500010043.hg.1	NM_003966	SEMA5A	sema domain, seven thrombospondin repeats (type 1 and type 1-like), transmembrane domain (TM) and short cytoplasmic domain, (semaphorin) 5A	1.57734	8.06847	5.84966	8.57409e-07	0.000146504	5.70244
TC0500010599.hg.1	NM_000436	OXCT1	3-oxoacid CoA-transferase 1	-1.66636	4.81003	-6.7756	4.51104e-08	1.42247e-05	8.51227
TC0500010639.hg.1	NM_001301873	CCL28	chemokine (C-C motif) ligand 28	1.60363	4.03284	4.38414	8.63338e-05	0.00524282	1.31512
TC0500010760.hg.1	NM_019030	DHX29	DEAH (Asp-Glu-Ala-His) box polypeptide 29	-1.01708	6.65743	-5.85939	8.31216e-07	0.000143799	5.73205
TC0500010766.hg.1	NM_003711	PLPP1	phospholipid phosphatase 1	-1.30146	6.75345	-5.73275	1.24458e-06	0.000199399	5.34687
TC0500010779.hg.1	NM_001258286	SLC38A9	solute carrier family 38, member 9	-1.07834	3.88176	-3.99536	0.000279913	0.0126921	0.206132
TC0500010813.hg.1	NM_001297598	MIER3	mesoderm induction early response 1, family member 3	-1.08734	3.81352	-4.2865	0.000116343	0.00663188	1.03324
TC0500010835.hg.1	NM_001252226	PLK2	polo-like kinase 2	-3.39549	6.84512	-10.6075	5.10421e-13	1.81585e-09	19.2495
TC0500010998.hg.1	NM_176816	CCDC125	coiled-coil domain containing 125	-1.17818	3.63606	-4.55983	5.02635e-05	0.00346783	1.82715
TC0500011208.hg.1	NM_018268	WDR41	WD repeat domain 41	1.00881	7.37906	6.16816	3.10613e-07	6.68156e-05	6.67148
TC0500011398.hg.1	NM_001199189	CCNH	cyclin H	-1.22459	4.37384	-5.0763	9.99957e-06	0.0010239	3.36083
TC0500011448.hg.1	NM_020801	ARRDC3	arrestin domain containing 3	1.40619	8.22208	6.45188	1.25911e-07	3.25923e-05	7.53318
TC0500011478.hg.1	NM_001145678	KIAA0825	KIAA0825	-1.25557	2.37139	-4.41082	7.9552e-05	0.00493624	1.39249
TC0500011648.hg.1	NM_001962	EFNA5	ephrin-A5	-2.00768	4.16869	-3.45386	0.00135282	0.0396237	-1.26567
TC0500011852.hg.1	NM_001178102	LOX	lysyl oxidase	1.96685	10.2193	10.2022	1.56581e-12	4.52602e-09	18.2086
TC0500011875.hg.1	NM_000943	PPIC	peptidylprolyl isomerase C (cyclophilin C)	-1.41707	6.39114	-4.99475	1.29288e-05	0.00125004	3.11639
TC0500011935.hg.1	NM_178450	MARCH3	membrane associated ring finger 3	1.92193	6.06238	7.62758	3.12794e-09	1.80574e-06	11.0529
TC0500012017.hg.1	NM_002198	IRF1	interferon regulatory factor 1	-1.03661	4.54493	-3.45723	0.00133999	0.0393809	-1.25683
TC0500012138.hg.1	NM_004598	SPOCK1	sparc/osteonectin, cwcv and kazal-like domains proteoglycan (testican) 1	1.0162	8.24943	5.5281	2.38812e-06	0.000332004	4.72522
TC0500012179.hg.1	NM_001256302	ETF1	eukaryotic translation termination factor 1	-1.07231	6.59329	-7.64073	3.00309e-09	1.75808e-06	11.0916
TC0500012302.hg.1	NM_005471	GNPDA1	glucosamine-6-phosphate deaminase 1	-1.04172	3.85343	-6.342	1.78573e-07	4.29395e-05	7.19976
TC0500012775.hg.1	NM_001129891	FAM196B	family with sequence similarity 196, member B	1.32457	6.68803	4.69544	3.29992e-05	0.00255638	2.22615
TC0500013212.hg.1	NM_001204193	SRP19	signal recognition particle 19kDa	-1.74732	5.88103	-5.77355	1.09285e-06	0.000178773	5.47092
TC0500013219.hg.1	NM_000414	HSD17B4	hydroxysteroid (17-beta) dehydrogenase 4	-1.62537	6.62095	-10.8374	2.72881e-13	1.08174e-09	19.829
TC0500013228.hg.1	NM_001300860	DDX46	DEAD (Asp-Glu-Ala-Asp) box polypeptide 46	-1.21933	5.41862	-5.8583	8.34114e-07	0.00014397	5.72873
TC0500013251.hg.1	NM_020768	KCTD16	potassium channel tetramerization domain containing 16	1.04391	2.28385	3.61672	0.000849942	0.0285879	-0.833521
TC0500013261.hg.1	NM_198321	GALNT10	polypeptide N-acetylgalactosaminyltransferase 10	-1.01924	5.85433	-4.25884	0.000126559	0.0070548	0.953783
TC0500013291.hg.1	NM_001258388	FAM173B	family with sequence similarity 173, member B	-1.24669	3.77836	-4.62544	4.1018e-05	0.00299894	2.01982
TC0500013354.hg.1	NM_001017973	P4HA2	prolyl 4-hydroxylase, alpha polypeptide II	1.92825	9.289	13.6615	2.14652e-16	3.72274e-12	26.3228
TC0500013361.hg.1	NM_001033503	SAR1B	secretion associated, Ras related GTPase 1B	-1.17712	7.02451	-8.42272	2.75248e-10	2.78754e-07	13.3569
TC0600006873.hg.1	NM_001718	BMP6	bone morphogenetic protein 6	-1.47582	2.43141	-4.81408	2.27896e-05	0.00192379	2.57758
TC0600006926.hg.1	NM_017906	PAK1IP1	PAK1 interacting protein 1	-1.71789	4.52005	-6.18004	2.9908e-07	6.47361e-05	6.70759
TC0600007108.hg.1	NM_182757	RNF144B	ring finger protein 144B	1.01798	4.08547	3.83687	0.000447697	0.0179318	-0.234525
TC0600007158.hg.1	NM_003107	SOX4	SRY box 4	-1.13994	6.22396	-5.41343	3.43857e-06	0.000436092	4.37764
TC0600007196.hg.1	NM_001286264	MRS2	MRS2 magnesium transporter	-1.04594	2.94698	-4.5538	5.12096e-05	0.00352259	1.80948
TC0600007231.hg.1	NM_001173977	LRRC16A	leucine rich repeat containing 16A	-1.81059	5.77934	-5.22385	6.27299e-06	0.000707598	3.80477
TC0600007613.hg.1	NM_005345	HSPA1A	heat shock 70kDa protein 1A	-1.04352	6.8798	-6.73991	5.05023e-08	1.5571e-05	8.40461
TC0600007864.hg.1	NM_017772	TBC1D22B	TBC1 domain family, member 22B	-1.42582	4.5511	-7.77684	1.97226e-09	1.29688e-06	11.491
TC0600008073.hg.1	NM_001292001	SRF	serum response factor	-1.15696	4.51376	-4.91059	1.68429e-05	0.00152736	2.86491
TC0600008109.hg.1	NM_001025366	VEGFA	vascular endothelial growth factor A	2.26127	9.70309	11.1339	1.22884e-13	5.49987e-10	20.5652
TC0600008166.hg.1	NM_001204051	SLC25A27	solute carrier family 25, member 27	-1.08655	1.61048	-3.87628	0.000398588	0.0164492	-0.125639
TC0600008350.hg.1	NM_004282	BAG2	BCL2-associated athanogene 2	-1.75848	7.43837	-6.69156	5.88555e-08	1.76312e-05	8.25864
TC0600008569.hg.1	NM_001300899	MYO6	myosin VI	-1.15584	4.55033	-6.156	3.22883e-07	6.89206e-05	6.6345
TC0600008632.hg.1	NM_000056	BCKDHB	branched chain keto acid dehydrogenase E1, beta polypeptide	-1.52671	5.04697	-8.56412	1.79959e-10	1.95065e-07	13.7584
TC0600008655.hg.1	NM_001166392	TPBG	trophoblast glycoprotein	1.21467	7.29934	6.62523	7.26233e-08	2.0851e-05	8.05816
TC0600008780.hg.1	NM_001137667	CASP8AP2	caspase 8 associated protein 2	-1.50935	3.8076	-5.76386	1.12711e-06	0.000183761	5.44147
TC0600008972.hg.1	NM_001198	PRDM1	PR domain containing 1, with ZNF domain	1.32977	6.02596	4.34314	9.78763e-05	0.00578358	1.19651
TC0600009019.hg.1	NM_018013	SOBP	sine oculis binding protein homolog	-1.25579	3.34136	-7.61607	3.24147e-09	1.83825e-06	11.0191
TC0600009127.hg.1	NM_001287214	AMD1	adenosylmethionine decarboxylase 1	-2.03792	5.75284	-5.9128	7.01056e-07	0.000125995	5.89457
TC0600009228.hg.1	NM_152729	NT5DC1	5-nucleotidase domain containing 1	-1.11546	5.20139	-5.15959	7.68712e-06	0.000835854	3.61118
TC0600009279.hg.1	NM_014034	ASF1A	anti-silencing function 1A histone chaperone	-1.65324	4.90821	-7.97143	1.08463e-09	8.13443e-07	12.0583
TC0600009333.hg.1	NM_001286138	SMPDL3A	sphingomyelin phosphodiesterase, acid-like 3A	-1.22513	5.2382	-4.2932	0.000113992	0.0065274	1.05251
TC0600009364.hg.1	NM_001122842	NCOA7	nuclear receptor coactivator 7	-1.04945	4.75434	-6.28055	2.17153e-07	4.9965e-05	7.01309
TC0600009459.hg.1	NM_006208	ENPP1	ectonucleotide pyrophosphatase/phosphodiesterase 1	-1.3922	6.59163	-5.70054	1.37912e-06	0.000216455	5.24894
TC0600009498.hg.1	NM_001301012	EYA4	EYA transcriptional coactivator and phosphatase 4	-1.93292	3.91208	-7.08682	1.69094e-08	6.63852e-06	9.44742
TC0600009505.hg.1	NM_003206	TCF21	transcription factor 21	-2.64288	7.97136	-6.83132	3.78247e-08	1.2525e-05	8.68021
TC0600009508.hg.1	NM_001253676	TBPL1	TBP-like 1	-1.23662	4.98918	-5.80828	9.78313e-07	0.000162753	5.57656
TC0600009606.hg.1	NM_020340	ARFGEF3	ARFGEF family member 3	1.08737	1.92972	4.06692	0.000225969	0.0108036	0.407443
TC0600009669.hg.1	NM_001032394	ADGRG6	adhesion G protein-coupled receptor G6	-1.13185	6.66169	-3.87295	0.000402523	0.016577	-0.134849
TC0600010021.hg.1	NM_001009991	SYTL3	synaptotagmin-like 3	1.69216	3.97553	8.82239	8.33085e-11	1.08025e-07	14.4851
TC0600010095.hg.1	NM_001291958	MAP3K4	mitogen-activated protein kinase kinase kinase 4	-1.22881	4.30242	-4.21539	0.000144408	0.00778998	0.829294
TC0600010375.hg.1	NM_018303	EXOC2	exocyst complex component 2	-1.0723	4.49759	-6.52785	9.89127e-08	2.65448e-05	7.76344
TC0600011067.hg.1	NM_016614	TDP2	tyrosyl-DNA phosphodiesterase 2	-1.02266	6.27721	-6.18457	2.9479e-07	6.41077e-05	6.72138
TC0600011197.hg.1	NM_007149	ZNF184	zinc finger protein 184	-1.18319	4.55146	-4.79467	2.42154e-05	0.00202273	2.51995
TC0600011674.hg.1	NM_016059	PPIL1	peptidylprolyl isomerase (cyclophilin)-like 1	-1.49389	5.55745	-5.61902	1.78804e-06	0.000265655	5.00122
TC0600011809.hg.1	NM_001136017	CCND3	cyclin D3	-1.25539	6.55519	-5.59842	1.90921e-06	0.000277085	4.93868
TC0600011822.hg.1	NM_018141	MRPS10	mitochondrial ribosomal protein S10	-1.44442	5.07842	-6.36326	1.66897e-07	4.06962e-05	7.26429
TC0600011960.hg.1	NM_014452	TNFRSF21	tumor necrosis factor receptor superfamily, member 21	-2.30286	4.83249	-8.34829	3.44572e-10	3.25222e-07	13.1444
TC0600012038.hg.1	NM_001270472	MCM3	minichromosome maintenance complex component 3	-1.02891	2.74794	-3.70365	0.000660963	0.0237455	-0.598924
TC0600012072.hg.1	NM_001242828	ELOVL5	ELOVL fatty acid elongase 5	-1.56541	8.24085	-9.19673	2.76763e-11	4.8607e-08	15.5222
TC0600012132.hg.1	NM_001278666	RAB23	RAB23, member RAS oncogene family	-1.77986	6.22406	-6.24269	2.44975e-07	5.49984e-05	6.89804
TC0600012363.hg.1	NM_001201362	HMGN3	high mobility group nucleosomal binding domain 3	-1.03032	4.34611	-4.77214	2.59808e-05	0.00213549	2.45313
TC0600012379.hg.1	NM_022726	ELOVL4	ELOVL fatty acid elongase 4	-1.9977	3.6651	-9.13594	3.30607e-11	5.46072e-08	15.3551
TC0600012434.hg.1	NM_002395	ME1	malic enzyme 1, NADP(+)-dependent, cytosolic	-1.20082	6.78492	-7.36818	7.00619e-09	3.22948e-06	10.2862
TC0600012514.hg.1	NM_018064	AKIRIN2	akirin 2	-1.2453	4.72914	-6.87953	3.24836e-08	1.10839e-05	8.82533
TC0600012550.hg.1	NM_020466	LYRM2	LYR motif containing 2	-1.10536	5.01895	-3.45933	0.00133208	0.039241	-1.25133
TC0600012628.hg.1	NM_014165	NDUFAF4	NADH dehydrogenase (ubiquinone) complex I, assembly factor 4	-1.3832	3.60874	-5.31512	4.69767e-06	0.000561394	4.08027
TC0600012631.hg.1	NM_198468	MMS22L	MMS22-like, DNA repair protein	-1.0645	4.15581	-3.63635	0.000803171	0.0274947	-0.780763
TC0600012801.hg.1	NM_001199933	SESN1	sestrin 1	-1.21432	4.39201	-5.1976	6.81634e-06	0.000757799	3.72566
TC0600013004.hg.1	NM_017696	MCM9	minichromosome maintenance 9 homologous recombination repair factor	-1.02536	3.13459	-4.54116	5.32507e-05	0.00362703	1.77246
TC0600013115.hg.1	NM_001002030	ECHDC1	ethylmalonyl-CoA decarboxylase 1	-1.2913	6.67214	-8.96889	5.40132e-11	7.9724e-08	14.8933
TC0600013206.hg.1	NM_052831	SLC18B1	solute carrier family 18, subfamily B, member 1	-1.16699	3.58476	-5.35558	4.13187e-06	0.000504201	4.20257
TC0600013228.hg.1	NM_145176	SLC2A12	solute carrier family 2 (facilitated glucose transporter), member 12	-2.20496	5.01637	-3.99305	0.000281848	0.0127669	0.199658
TC0600013258.hg.1	NM_001134830	AHI1	Abelson helper integration site 1	-1.0292	4.44678	-3.98352	0.000289971	0.0130327	0.172958
TC0600013350.hg.1	NM_001128617	REPS1	RALBP1 associated Eps domain containing 1	-1.00684	4.25752	-5.03372	1.14359e-05	0.00114479	3.23311
TC0600013425.hg.1	NM_001286259	ADAT2	adenosine deaminase, tRNA-specific 2	-1.30369	3.49865	-4.55818	5.05218e-05	0.00348046	1.8223
TC0600013462.hg.1	NM_032145	FBXO30	F-box protein 30	-1.72092	5.10776	-6.23951	2.47467e-07	5.54681e-05	6.88838
TC0600013709.hg.1	NM_032861	SERAC1	serine active site containing 1	-1.33165	3.90265	-6.6241	7.28845e-08	2.0851e-05	8.05474
TC0600014129.hg.1	NM_033112	RRP36	ribosomal RNA processing 36	-1.13573	4.61205	-5.00066	1.26904e-05	0.00123301	3.1341
TC0600014188.hg.1	NM_001100164	PHACTR2	phosphatase and actin regulator 2	-1.12925	6.42338	-3.37885	0.00167087	0.0460885	-1.46131
TC0600014189.hg.1	NM_032860	LTV1	LTV1 ribosome biogenesis factor	-2.58573	4.38502	-7.45312	5.37667e-09	2.66772e-06	10.538
TC0600014220.hg.1	NM_004155	SERPINB9	serpin peptidase inhibitor, clade B (ovalbumin), member 9	-1.36022	3.65237	-6.08038	4.10883e-07	8.2981e-05	6.40447
TC0600014239.hg.1	NM_001135650	EEF1E1	eukaryotic translation elongation factor 1 epsilon 1	-1.3808	4.58299	-5.43797	3.18058e-06	0.00041286	4.45199
TC0600014247.hg.1	NM_001286445	FAM65B	family with sequence similarity 65, member B	-1.23873	3.47243	-4.48106	6.41012e-05	0.00416958	1.59683
TC0600014275.hg.1	NM_018833	TAP2	transporter 2, ATP-binding cassette, sub-family B (MDR/TAP)	-1.0619	3.88419	-4.55598	5.08661e-05	0.00350244	1.81586
TC0600014277.hg.1	NM_006120	HLA-DMA	major histocompatibility complex, class II, DM alpha	-1.44761	6.37054	-6.5792	8.40391e-08	2.33667e-05	7.9189
TC0700006634.hg.1	NM_006303	AIMP2	aminoacyl tRNA synthetase complex-interacting multifunctional protein 2	-1.12365	5.56317	-5.02273	1.18387e-05	0.00117577	3.20019
TC0700006645.hg.1	NM_032172	USP42	ubiquitin specific peptidase 42	-1.06563	5.26374	-7.11404	1.55236e-08	6.15376e-06	9.52887
TC0700006669.hg.1	NM_019005	MIOS	missing oocyte, meiosis regulator, homolog (Drosophila)	-1.22018	2.99843	-5.02834	1.16313e-05	0.00115933	3.217
TC0700006715.hg.1	NM_014660	PHF14	PHD finger protein 14	-1.07319	3.87198	-4.61557	4.22936e-05	0.00306905	1.99079
TC0700006727.hg.1	NM_001134232	TMEM106B	transmembrane protein 106B	-1.00313	5.31929	-5.21279	6.49664e-06	0.000725745	3.77141
TC0700006781.hg.1	NM_001159767	BZW2	basic leucine zipper and W2 domains 2	-1.28423	5.3028	-6.60366	7.77634e-08	2.18849e-05	7.99293
TC0700006795.hg.1	NM_001621	AHR	aryl hydrocarbon receptor	-1.37739	8.98381	-7.61557	3.24645e-09	1.83825e-06	11.0176
TC0700006890.hg.1	NM_000600	IL6	interleukin 6	2.23947	8.097	5.25889	5.61416e-06	0.000646957	3.91047
TC0700006910.hg.1	NM_007342	NUPL2	nucleoporin like 2	-1.25592	5.19397	-4.64912	3.81107e-05	0.00283521	2.08954
TC0700007352.hg.1	NM_000712	BLVRA	biliverdin reductase A	-1.1927	6.07164	-9.06525	4.06765e-11	6.52331e-08	15.1602
TC0700007630.hg.1	NM_001009186	CCT6A	chaperonin containing TCP1, subunit 6A (zeta 1)	-1.30871	6.89707	-7.60372	3.36788e-09	1.8737e-06	10.9827
TC0700007831.hg.1	NM_003596	TPST1	tyrosylprotein sulfotransferase 1	-1.692	4.06625	-6.07331	4.20255e-07	8.40177e-05	6.38295
TC0700008023.hg.1	NM_001145064	GATSL2	GATS protein-like 2	-1.78833	5.72641	-6.70169	5.69963e-08	1.72287e-05	8.28925
TC0700008252.hg.1	NM_001143935	CROT	carnitine O-octanoyltransferase	-2.63681	3.65482	-7.42598	5.85083e-09	2.84833e-06	10.4576
TC0700008430.hg.1	NM_020186	SDHAF3	succinate dehydrogenase complex assembly factor 3	-1.02101	3.19832	-4.9766	1.36883e-05	0.00131068	3.0621
TC0700008582.hg.1	NM_000602	SERPINE1	serpin peptidase inhibitor, clade E (nexin, plasminogen activator inhibitor type 1), member 1	2.48265	10.8838	10.2857	1.24069e-12	3.82532e-09	18.4251
TC0700008745.hg.1	NM_002736	PRKAR2B	protein kinase, cAMP-dependent, regulatory, type II, beta	-1.73578	4.44985	-6.67779	6.14791e-08	1.81298e-05	8.21705
TC0700008760.hg.1	NM_000441	SLC26A4	solute carrier family 26 (anion exchanger), member 4	2.14956	2.27105	11.1087	1.31474e-13	5.70043e-10	20.5029
TC0700008765.hg.1	NM_000108	DLD	dihydrolipoamide dehydrogenase	-1.12428	5.96731	-5.43681	3.19241e-06	0.000413182	4.44845
TC0700008809.hg.1	NM_001099658	LRRN3	leucine rich repeat neuronal 3	-1.83062	4.31402	-6.63305	7.08433e-08	2.04774e-05	8.08183
TC0700009036.hg.1	NM_000230	LEP	leptin	2.24461	3.36328	6.00772	5.1799e-07	0.000100369	6.18339
TC0700009134.hg.1	NM_001163446	CPA4	carboxypeptidase A4	2.72043	6.51964	8.10061	7.30852e-10	5.7944e-07	12.4326
TC0700009230.hg.1	NM_020299	AKR1B10	aldo-keto reductase family 1, member B10 (aldose reductase)	-1.24604	1.43805	-5.43446	3.21626e-06	0.000415317	4.44136
TC0700009231.hg.1	NM_001080538	AKR1B15	aldo-keto reductase family 1, member B15	-1.27653	2.12767	-5.22133	6.32324e-06	0.000711141	3.79717
TC0700009232.hg.1	NM_001293085	BPGM	2,3-bisphosphoglycerate mutase	-1.65548	6.2363	-6.9391	2.69186e-08	9.55196e-06	9.00443
TC0700009352.hg.1	NM_001061	TBXAS1	thromboxane A synthase 1 (platelet)	-2.16542	3.759	-16.1162	9.09607e-19	3.15509e-14	31.0998
TC0700009394.hg.1	NM_018238	AGK	acylglycerol kinase	-1.39243	4.70016	-5.20509	6.65677e-06	0.000740652	3.74822
TC0700009508.hg.1	NM_001130025	TCAF2	TRPM8 channel-associated factor 2	1.38782	4.29165	7.07452	1.75757e-08	6.84492e-06	9.41061
TC0700009807.hg.1	NM_005542	INSIG1	insulin induced gene 1	1.83915	5.28144	4.61027	4.29942e-05	0.00310346	1.97521
TC0700010396.hg.1	NM_001002926	TWISTNB	TWIST neighbor	-1.11687	3.72984	-4.20266	0.000150086	0.00799989	0.792917
TC0700010504.hg.1	NM_015550	OSBPL3	oxysterol binding protein-like 3	-1.21845	4.98868	-3.77855	0.000531267	0.020306	-0.394747
TC0700010558.hg.1	NM_006735	HOXA2	homeobox A2	-1.41886	4.06245	-3.59488	0.000905034	0.0298903	-0.89203
TC0700010561.hg.1	NM_019102	HOXA5	homeobox A5	-1.18956	5.54502	-6.30003	2.04094e-07	4.75916e-05	7.07228
TC0700010621.hg.1	NM_017946	FKBP14	FK506 binding protein 14	-1.08881	7.74033	-6.7884	4.332e-08	1.39453e-05	8.55088
TC0700010965.hg.1	NM_000598	IGFBP3	insulin like growth factor binding protein 3	2.3091	10.9522	9.87276	3.95541e-12	9.62796e-09	17.3447
TC0700011560.hg.1	NM_006072	CCL26	chemokine (C-C motif) ligand 26	2.8777	3.10091	8.08437	7.6796e-10	6.01981e-07	12.3856
TC0700011642.hg.1	NM_000601	HGF	hepatocyte growth factor (hepapoietin A; scatter factor)	-3.30171	7.03519	-5.99055	5.47129e-07	0.000104561	6.13116
TC0700011842.hg.1	NM_002612	PDK4	pyruvate dehydrogenase kinase, isozyme 4	-4.06903	5.85303	-6.67645	6.17408e-08	1.81488e-05	8.213
TC0700011982.hg.1	NM_178831	GATS	GATS, stromal antigen 3 opposite strand	-1.82433	5.6345	-5.26271	5.54663e-06	0.000640772	3.922
TC0700012115.hg.1	NM_001122838	NAPEPLD	N-acyl phosphatidylethanolamine phospholipase D	-1.71322	3.62564	-4.40604	8.07285e-05	0.00498694	1.3786
TC0700012131.hg.1	NM_002553	ORC5	origin recognition complex subunit 5	-1.22842	5.5927	-5.52676	2.39832e-06	0.000333089	4.72115
TC0700012276.hg.1	NM_014705	DOCK4	dedicator of cytokinesis 4	-1.8451	4.95272	-6.45495	1.2469e-07	3.23367e-05	7.54248
TC0700012416.hg.1	NM_012338	TSPAN12	tetraspanin 12	-2.01606	4.38925	-7.84638	1.59208e-09	1.08281e-06	11.6942
TC0700012439.hg.1	NM_005763	AASS	aminoadipate-semialdehyde synthase	-1.36363	3.84793	-5.85093	8.53937e-07	0.000146271	5.70631
TC0700012477.hg.1	NM_005302	GPR37	G protein-coupled receptor 37 (endothelin receptor type B-like)	-1.84434	3.99933	-4.96436	1.42256e-05	0.00134817	3.02549
TC0700012680.hg.1	NM_032826	SLC35B4	solute carrier family 35 (UDP-xylose/UDP-N-acetylglucosamine transporter), member B4	-1.44203	5.06766	-5.17395	7.3459e-06	0.000806973	3.65441
TC0700012684.hg.1	NM_001628	AKR1B1	aldo-keto reductase family 1, member B1 (aldose reductase)	-1.66096	7.97718	-6.05896	4.39917e-07	8.72511e-05	6.33931
TC0700012695.hg.1	NM_001243749	C7orf49	chromosome 7 open reading frame 49	-1.80429	5.54436	-4.58703	4.62062e-05	0.00326388	1.90691
TC0700012709.hg.1	NM_205855	FAM180A	family with sequence similarity 180, member A	1.3168	7.78052	3.41046	0.00152898	0.0432847	-1.37914
TC0700012996.hg.1	NM_001163474	ZNF746	zinc finger protein 746	-1.00707	4.69671	-4.84139	2.09227e-05	0.00179414	2.65878
TC0700013055.hg.1	NM_001164410	CDK5	cyclin-dependent kinase 5	-1.02868	5.77327	-6.60611	7.71611e-08	2.17596e-05	8.00035
TC0700013065.hg.1	NM_005692	ABCF2	ATP binding cassette subfamily F member 2	-1.12725	4.54248	-7.19057	1.22098e-08	5.18056e-06	9.75753
TC0700013458.hg.1	NM_001098786	HILPDA	hypoxia inducible lipid droplet-associated	3.66791	6.64302	8.92088	6.22366e-11	9.08948e-08	14.7599
TC0700013460.hg.1	NM_018396	METTL2B	methyltransferase like 2B	-1.14754	5.8288	-6.56327	8.83955e-08	2.44312e-05	7.87068
TC0700013531.hg.1	NM_024014	HOXA6	homeobox A6	-1.17621	4.70229	-4.10569	0.000201127	0.00987103	0.517066
TC0700013534.hg.1	NM_001199815	GGCT	gamma-glutamylcyclotransferase	-1.01703	4.28823	-6.05045	4.52016e-07	8.91588e-05	6.31341
TC0700013619.hg.1	NM_001166135	RBM28	RNA binding motif protein 28	-1.03828	3.40018	-4.28416	0.000117175	0.00666671	1.02651
TC0800007004.hg.1	NM_001160036	RHOBTB2	Rho-related BTB domain containing 2	-1.20541	5.1006	-4.32193	0.000104429	0.00610322	1.13528
TC0800007221.hg.1	NM_001159995	NRG1	neuregulin 1	-2.54638	5.37392	-7.36899	6.98849e-09	3.22948e-06	10.2886
TC0800007316.hg.1	NM_004095	EIF4EBP1	eukaryotic translation initiation factor 4E binding protein 1	1.67708	6.04242	5.26531	5.5012e-06	0.000636584	3.92983
TC0800008145.hg.1	NM_007013	WWP1	WW domain containing E3 ubiquitin protein ligase 1	-1.2344	4.48494	-7.90581	1.32638e-09	9.34156e-07	11.8675
TC0800008235.hg.1	NM_001283034	FAM92A1	family with sequence similarity 92, member A1	-1.80059	6.53902	-4.42793	7.54808e-05	0.00477328	1.44218
TC0800008267.hg.1	NM_017864	INTS8	integrator complex subunit 8	-1.05583	3.91914	-4.99277	1.30094e-05	0.00125696	3.11048
TC0800008370.hg.1	NM_005034	POLR2K	polymerase (RNA) II (DNA directed) polypeptide K, 7.0kDa	-1.03694	6.12541	-5.62371	1.76152e-06	0.000262792	5.01547
TC0800008679.hg.1	NM_021110	COL14A1	collagen, type XIV, alpha 1	-1.17403	2.92002	-3.82935	0.0004577	0.0182744	-0.255222
TC0800008758.hg.1	NM_144963	FAM91A1	family with sequence similarity 91, member A1	-1.04098	5.3328	-5.27012	5.41793e-06	0.000629047	3.94436
TC0800008759.hg.1	NM_001039112	FER1L6	fer-1-like family member 6	-1.08891	2.26882	-4.39862	8.2586e-05	0.00507457	1.35709
TC0800008940.hg.1	NM_001277196	PHF20L1	PHD finger protein 20-like 1	-1.10834	5.57704	-5.51255	2.5092e-06	0.000345376	4.67806
TC0800009157.hg.1	NM_001160354	LY6K	lymphocyte antigen 6 complex, locus K	1.35286	4.07163	3.7207	0.000628983	0.0229997	-0.552599
TC0800009511.hg.1	NM_001080826	SGK223	homolog of rat pragma of Rnd2	1.14467	3.3193	4.09002	0.000210829	0.0102493	0.472715
TC0800009529.hg.1	NM_001201329	PPP1R3B	protein phosphatase 1, regulatory subunit 3B	1.10931	4.51112	4.07313	0.000221803	0.0106644	0.424954
TC0800009872.hg.1	NM_003840	TNFRSF10D	tumor necrosis factor receptor superfamily, member 10d, decoy with truncated death domain	1.1388	7.63722	4.53616	5.40796e-05	0.00367627	1.75782
TC0800010034.hg.1	NM_000637	GSR	glutathione reductase	-1.25496	6.40668	-7.53488	4.16979e-09	2.19352e-06	10.7797
TC0800010766.hg.1	NM_016027	LACTB2	lactamase, beta 2	-1.6682	3.88615	-5.40494	3.53254e-06	0.000445566	4.35194
TC0800010783.hg.1	NM_005098	MSC	musculin	-1.05453	6.1766	-5.48548	2.73482e-06	0.000370188	4.59595
TC0800010784.hg.1	NM_007332	TRPA1	transient receptor potential cation channel, subfamily A, member 1	-3.50106	4.93016	-12.7245	2.0629e-15	2.04441e-11	24.2935
TC0800010926.hg.1	NM_018440	PAG1	phosphoprotein membrane anchor with glycosphingolipid microdomains 1	1.84895	5.12842	7.03697	1.97788e-08	7.47742e-06	9.29811
TC0800011208.hg.1	NM_005836	HRSP12	heat-responsive protein 12	-1.19839	5.15832	-5.69605	1.399e-06	0.000218832	5.23528
TC0800011445.hg.1	NM_001146	ANGPT1	angiopoietin 1	-1.57174	5.0514	-4.25795	0.000126901	0.00706821	0.951232
TC0800011611.hg.1	NM_002546	TNFRSF11B	tumor necrosis factor receptor superfamily, member 11b	-3.11161	7.94374	-5.96121	6.00781e-07	0.000112037	6.04188
TC0800011633.hg.1	NM_014078	MRPL13	mitochondrial ribosomal protein L13	-1.03755	3.71338	-5.46728	2.89767e-06	0.000385462	4.54081
TC0800011713.hg.1	NM_001282971	MTSS1	metastasis suppressor 1	1.002	6.28108	4.13683	0.000183124	0.00922571	0.605385
TC0800011881.hg.1	NM_001135242	NDRG1	N-myc downstream regulated 1	3.37816	8.32813	12.9377	1.22132e-15	1.30348e-11	24.766
TC0800012287.hg.1	NM_001128208	LEPROTL1	leptin receptor overlapping transcript-like 1	-1.76462	6.53716	-9.09962	3.67734e-11	6.0025e-08	15.2551
TC0800012308.hg.1	NM_144650	ADHFE1	alcohol dehydrogenase, iron containing 1	-1.31815	4.43918	-3.91599	0.000354414	0.0150642	-0.0154692
TC0800012395.hg.1	NM_018660	ZNF395	zinc finger protein 395	1.08218	5.35945	9.60361	8.52201e-12	1.79149e-08	16.627
TC0800012405.hg.1	NM_032664	FUT10	fucosyltransferase 10 (alpha (1,3) fucosyltransferase)	-1.20352	4.92287	-5.80437	9.90565e-07	0.000164397	5.56469
TC0900006559.hg.1	NM_001267706	CD274	CD274 molecule	-1.73268	4.10707	-3.89119	0.000381403	0.0158891	-0.0843144
TC0900006881.hg.1	NM_001099222	IFT74	intraflagellar transport 74	-1.20561	3.32147	-3.88289	0.000390882	0.0161986	-0.107334
TC0900006961.hg.1	NM_001539	DNAJA1	DnaJ (Hsp40) homolog, subfamily A, member 1	-1.34928	7.64359	-7.05848	1.8485e-08	7.08481e-06	9.36256
TC0900007094.hg.1	NM_001216	CA9	carbonic anhydrase IX	1.87131	4.97411	5.0882	9.63114e-06	0.00099346	3.39656
TC0900007494.hg.1	NM_000144	FXN	frataxin	-1.08317	3.62013	-4.64647	3.84258e-05	0.00284948	2.08173
TC0900007680.hg.1	NM_001282748	TLE4	transducin-like enhancer of split 4	-1.17293	5.44561	-3.95621	0.000314528	0.0138274	0.0966038
TC0900007863.hg.1	NM_001827	CKS2	CDC28 protein kinase regulatory subunit 2	1.09358	6.28421	3.7699	0.000544886	0.0206671	-0.418426
TC0900008028.hg.1	NM_032558	MFSD14B	major facilitator superfamily domain containing 14B	-1.46709	6.86177	-6.43114	1.34491e-07	3.41561e-05	7.47028
TC0900008545.hg.1	NM_002581	PAPPA	pregnancy-associated plasma protein A, pappalysin 1	-1.73982	7.4017	-4.20707	0.000148095	0.00792114	0.805513
TC0900009404.hg.1	NM_014878	PUM3	pumilio RNA binding family member 3	-1.01849	4.9145	-5.09551	9.41142e-06	0.000977386	3.41852
TC0900009479.hg.1	NM_001243202	RANBP6	RAN binding protein 6	-1.05986	3.46931	-5.82833	9.17745e-07	0.000154711	5.63755
TC0900009770.hg.1	NM_001031689	PLAA	phospholipase A2-activating protein	-1.39346	5.73045	-5.89232	7.48367e-07	0.000131934	5.83224
TC0900009861.hg.1	NM_022917	NOL6	nucleolar protein 6 (RNA-associated)	-1.14085	4.61929	-5.03028	1.15603e-05	0.00115308	3.22282
TC0900009897.hg.1	NM_001184940	FAM219A	family with sequence similarity 219, member A	1.56665	5.44758	7.78122	1.94581e-09	1.28557e-06	11.5038
TC0900010390.hg.1	NM_001025780	ABHD17B	abhydrolase domain containing 17B	-1.03273	5.51177	-7.54178	4.08143e-09	2.16965e-06	10.8001
TC0900010462.hg.1	NM_018339	RFK	riboflavin kinase	-1.84875	4.00901	-9.94812	3.19577e-12	8.36597e-09	17.5437
TC0900010769.hg.1	NM_001289999	NFIL3	nuclear factor, interleukin 3 regulated	1.10457	8.332	4.06715	0.000225818	0.0108001	0.408072
TC0900010922.hg.1	NM_014930	ZNF510	zinc finger protein 510	-1.23373	3.89304	-3.37445	0.0016916	0.046469	-1.47272
TC0900010975.hg.1	NM_005458	GABBR2	gamma-aminobutyric acid (GABA) B receptor, 2	1.38234	5.22889	5.61	1.8401e-06	0.000271312	4.97385
TC0900011177.hg.1	NM_001244938	TXN	thioredoxin	-1.36218	9.92566	-7.6683	2.75751e-09	1.64202e-06	11.1727
TC0900011182.hg.1	NM_153366	SVEP1	sushi, von Willebrand factor type A, EGF and pentraxin domain containing 1	-1.50222	6.53775	-3.47288	0.00128193	0.0382333	-1.21573
TC0900011379.hg.1	NM_001080497	MEGF9	multiple EGF-like-domains 9	-1.90444	5.30939	-9.17295	2.96678e-11	5.13459e-08	15.4569
TC0900011634.hg.1	NM_015679	TRUB2	TruB pseudouridine (psi) synthase family member 2	-1.22974	4.3486	-4.64062	3.91312e-05	0.00288919	2.06448
TC0900011665.hg.1	NM_014908	DOLK	dolichol kinase	-1.1069	4.9768	-4.8705	1.90998e-05	0.00167131	2.74539
TC0900011709.hg.1	NM_000113	TOR1A	torsin family 1, member A (torsin A)	-1.3158	7.84113	-5.40642	3.51594e-06	0.000443876	4.35643
TC0900011803.hg.1	NM_015046	SETX	senataxin	-1.05163	5.0619	-4.32299	0.000104089	0.00608647	1.13836
TC0900012115.hg.1	NM_002451	MTAP	methylthioadenosine phosphorylase	-1.6025	4.62844	-7.6143	3.25929e-09	1.83825e-06	11.0138
TC0900012153.hg.1	NM_001198805	MSANTD3	Myb/SANT-like DNA-binding domain containing 3	1.10247	7.10132	5.1152	8.84438e-06	0.000927523	3.47767
TC0900012209.hg.1	NM_001168339	TTC39B	tetratricopeptide repeat domain 39B	-1.01167	4.34801	-5.30304	4.88119e-06	0.000579334	4.04376
TC0900012231.hg.1	NM_003028	SHB	Src homology 2 domain containing adaptor protein B	1.89969	6.63679	8.77878	9.48261e-11	1.18528e-07	14.363
TC0900012245.hg.1	NM_000689	ALDH1A1	aldehyde dehydrogenase 1 family, member A1	-2.95465	6.05342	-3.60296	0.000884259	0.0294001	-0.870399
TC0X00006483.hg.1	NM_001079855	GYG2	glycogenin 2	-1.75	4.7211	-4.73155	2.94884e-05	0.00235678	2.3329
TC0X00006603.hg.1	NM_001122608	HCCS	holocytochrome c synthase	-1.25761	5.77851	-7.068	1.794e-08	6.93338e-06	9.39107
TC0X00006623.hg.1	NM_001039091	PRPS2	phosphoribosyl pyrophosphate synthetase 2	1.43245	7.86503	11.7679	2.31916e-14	1.60886e-10	22.0953
TC0X00006671.hg.1	NM_001177475	MOSPD2	motile sperm domain containing 2	-1.15272	6.28114	-3.80831	0.000486893	0.0191276	-0.313121
TC0X00006686.hg.1	NM_005314	GRPR	gastrin-releasing peptide receptor	2.37929	6.7092	4.89416	1.7734e-05	0.00158113	2.81591
TC0X00006891.hg.1	NM_000167	GK	glycerol kinase	-2.15986	5.82156	-5.40363	3.54726e-06	0.000446611	4.34798
TC0X00007031.hg.1	NM_001193416	DDX3X	DEAD (Asp-Glu-Ala-Asp) box helicase 3, X-linked	-1.0756	7.50096	-9.46905	1.25522e-11	2.48793e-08	16.2643
TC0X00007053.hg.1	NM_000240	MAOA	monoamine oxidase A	-2.21475	5.30446	-8.99051	5.06793e-11	7.56075e-08	14.9533
TC0X00007119.hg.1	NM_001077445	JADE3	jade family PHD finger 3	-1.02951	2.63596	-4.81643	2.26224e-05	0.00191154	2.58458
TC0X00007507.hg.1	NM_004429	EFNB1	ephrin-B1	1.11901	5.33594	5.06354	1.041e-05	0.00105657	3.32255
TC0X00007709.hg.1	NM_000291	PGK1	phosphoglycerate kinase 1	1.38579	8.62115	9.93068	3.3572e-12	8.62584e-09	17.4978
TC0X00008081.hg.1	NM_052936	ATG4A	autophagy related 4A, cysteine peptidase	-1.33062	4.37988	-4.96554	1.41729e-05	0.00134594	3.02902
TC0X00008097.hg.1	NM_001242617	NXT2	nuclear transport factor 2-like export factor 2	-1.05777	4.6479	-3.43225	0.00143795	0.0414433	-1.32226
TC0X00008108.hg.1	NM_017698	TMEM164	transmembrane protein 164	-1.16982	3.47496	-6.06141	4.36501e-07	8.67655e-05	6.34675
TC0X00008228.hg.1	NM_144658	DOCK11	dedicator of cytokinesis 11	-1.26238	5.23918	-3.83596	0.000448892	0.0179641	-0.237023
TC0X00008724.hg.1	NM_001301228	HMGB3	high mobility group box 3	-1.26049	4.19162	-5.82758	9.19938e-07	0.000154711	5.63527
TC0X00008794.hg.1	NM_001142805	SLC6A8	solute carrier family 6 (neurotransmitter transporter), member 8	1.95001	7.7552	17.558	4.86295e-20	6.7471e-15	33.5777
TC0X00008866.hg.1	NM_001303543	VBP1	von Hippel-Lindau binding protein 1	-1.1164	5.04844	-4.67295	3.53902e-05	0.0026994	2.15978
TC0X00009069.hg.1	NM_001287242	ARHGAP6	Rho GTPase activating protein 6	-1.76628	3.99977	-5.33599	4.39686e-06	0.000530472	4.14333
TC0X00009254.hg.1	NM_024122	APOO	apolipoprotein O	-1.0171	3.00857	-5.1294	8.45653e-06	0.000899771	3.52036
TC0X00009427.hg.1	NM_001123383	BCOR	BCL6 corepressor	1.21776	5.60977	9.99178	2.82537e-12	7.53857e-09	17.6587
TC0X00009493.hg.1	NM_025184	EFHC2	EF-hand domain (C-terminal) containing 2	-1.4724	2.0654	-4.41352	7.88954e-05	0.00490648	1.40033
TC0X00009611.hg.1	NM_033518	SLC38A5	solute carrier family 38, member 5	2.17857	7.116	8.81469	8.52343e-11	1.09498e-07	14.4636
TC0X00010136.hg.1	NM_015975	TAF9B	TAF9B RNA polymerase II, TATA box binding protein (TBP)-associated factor, 31kDa	-1.78058	3.74628	-3.98704	0.000286945	0.0129219	0.182815
TC0X00010357.hg.1	NM_000169	GLA	galactosidase, alpha	-1.16002	4.61994	-7.62669	3.13658e-09	1.80574e-06	11.0503
TC0X00010473.hg.1	NM_001015881	TSC22D3	TSC22 domain family, member 3	1.41329	5.3035	5.61897	1.78833e-06	0.000265655	5.00107
TC0X00010607.hg.1	NM_001168299	KLHL13	kelch-like family member 13	-1.12715	4.46107	-4.46923	6.64781e-05	0.00429871	1.56237
TC0X00010652.hg.1	NM_023010	UPF3B	UPF3 regulator of nonsense transcripts homolog B (yeast)	-1.28868	4.62031	-7.42249	5.91481e-09	2.85943e-06	10.4473
TC0X00010678.hg.1	NM_001011551	C1GALT1C1	C1GALT1 specific chaperone 1	-1.09866	3.96789	-4.98462	1.33476e-05	0.00128426	3.08607
TC0X00010803.hg.1	NM_001130846	AIFM1	apoptosis-inducing factor, mitochondrion-associated, 1	-1.22385	4.58188	-6.68649	5.98084e-08	1.78071e-05	8.24332
TC0X00010804.hg.1	NM_017666	ZNF280C	zinc finger protein 280C	-1.00372	4.69149	-4.66958	3.57633e-05	0.00271492	2.14984
TC0X00010837.hg.1	NM_001170701	MBNL3	muscleblind-like splicing regulator 3	-1.03965	3.49445	-3.84381	0.000438633	0.0176554	-0.215364
TC0X00011211.hg.1	NM_000402	G6PD	glucose-6-phosphate dehydrogenase	-1.70103	8.64378	-6.61365	7.53387e-08	2.14198e-05	8.02315
TC0X00011355.hg.1	NM_001018109	PIR	pirin	-1.70402	2.92714	-6.24951	2.39711e-07	5.40791e-05	6.91877
TC0X00011382.hg.1	NM_004458	ACSL4	acyl-CoA synthetase long-chain family member 4	-2.47655	6.18184	-9.8366	4.38269e-12	1.03064e-08	17.2489
TC0X00011413.hg.1	NM_000425	L1CAM	L1 cell adhesion molecule	2.40493	5.6122	5.85127	8.53001e-07	0.000146271	5.70736
TC1000006652.hg.1	NM_001145443	PFKFB3	6-phosphofructo-2-kinase/fructose-2,6-biphosphatase 3	1.85539	6.11062	9.05946	4.13746e-11	6.52331e-08	15.1442
TC1000006798.hg.1	NM_006023	CDC123	cell division cycle 123	-1.06047	7.30484	-4.82904	2.17475e-05	0.00184887	2.62205
TC1000006802.hg.1	NM_020397	CAMK1D	calcium/calmodulin-dependent protein kinase ID	1.10762	2.95291	6.56835	8.69806e-08	2.41362e-05	7.88608
TC1000006863.hg.1	NM_001097590	RPP38	ribonuclease P/MRP 38kDa subunit	-1.41574	4.48215	-8.01155	9.59298e-10	7.35347e-07	12.1748
TC1000006937.hg.1	NM_001282736	PLXDC2	plexin domain containing 2	-1.47117	6.40463	-3.61685	0.00084962	0.028584	-0.833168
TC1000007491.hg.1	NM_006327	TIMM23	translocase of inner mitochondrial membrane 23 homolog (yeast)	-1.27943	7.08282	-7.3776	6.8033e-09	3.17148e-06	10.3141
TC1000007619.hg.1	NM_001079516	ASAH2B	N-acylsphingosine amidohydrolase (non-lysosomal ceramidase) 2B	-1.31344	4.74562	-6.38108	1.57698e-07	3.9071e-05	7.31839
TC1000007625.hg.1	NM_001098512	PRKG1	protein kinase, cGMP-dependent, type I	-1.07323	6.78333	-7.49962	4.65252e-09	2.42675e-06	10.6756
TC1000007700.hg.1	NM_001204880	UBE2D1	ubiquitin conjugating enzyme E2D 1	-1.05637	6.14218	-5.08751	9.65204e-06	0.000994188	3.39449
TC1000007876.hg.1	NM_001256910	DDX21	DEAD (Asp-Glu-Ala-Asp) box helicase 21	-1.20606	6.69103	-5.85995	8.29728e-07	0.000143721	5.73376
TC1000007878.hg.1	NM_015634	KIF1BP	KIF1 binding protein	-1.02858	6.61787	-3.47588	0.00127107	0.0380157	-1.20783
TC1000007913.hg.1	NM_018649	H2AFY2	H2A histone family, member Y2	-1.06272	5.00168	-4.26391	0.000124622	0.00696645	0.968337
TC1000007990.hg.1	NM_019058	DDIT4	DNA damage inducible transcript 4	1.90859	7.13922	5.87755	7.84461e-07	0.000137078	5.78729
TC1000008054.hg.1	NM_001145031	PLAU	plasminogen activator, urokinase	-1.76368	7.89058	-6.33056	1.85196e-07	4.42255e-05	7.16501
TC1000008351.hg.1	NM_001178117	MINPP1	multiple inositol-polyphosphate phosphatase 1	-1.86383	5.76361	-5.96835	5.87257e-07	0.000109958	6.06361
TC1000008529.hg.1	NM_001134375	CCNJ	cyclin J	-1.52728	3.29783	-8.68847	1.24079e-10	1.44667e-07	14.1094
TC1000008668.hg.1	NM_030971	SFXN3	sideroflexin 3	1.08226	7.21535	6.80697	4.08502e-08	1.32424e-05	8.60685
TC1000008770.hg.1	NM_014976	PDCD11	programmed cell death 11	-1.48809	5.24451	-7.11789	1.5337e-08	6.09724e-06	9.54038
TC1000008881.hg.1	NM_001008541	MXI1	MAX interactor 1, dimerization protein	1.98271	8.12589	8.14805	6.32487e-10	5.19257e-07	12.5695
TC1000009792.hg.1	NM_001080491	USP6NL	USP6 N-terminal like	-1.01972	4.17048	-5.3229	4.58321e-06	0.000549135	4.10378
TC1000009810.hg.1	NM_014142	NUDT5	nudix hydrolase 5	-1.43501	5.47293	-6.14996	3.29164e-07	6.98317e-05	6.61611
TC1000009844.hg.1	NM_001195602	SEPHS1	selenophosphate synthetase 1	-1.51746	4.47598	-10.0861	2.16711e-12	5.89561e-09	17.9059
TC1000009863.hg.1	NM_001282695	FAM107B	family with sequence similarity 107, member B	1.47917	5.11175	5.60241	1.88511e-06	0.000275431	4.95079
TC1000009873.hg.1	NM_001033855	DCLRE1C	DNA cross-link repair 1C	-1.23433	4.60122	-4.81019	2.30687e-05	0.00194215	2.56602
TC1000009930.hg.1	NM_014241	HACD1	3-hydroxyacyl-CoA dehydratase 1	-1.01701	6.1665	-3.81276	0.000480576	0.018964	-0.300894
TC1000010499.hg.1	NM_001128324	ZFAND4	zinc finger, AN1-type domain 4	-1.03944	2.59439	-5.95381	6.15134e-07	0.0001141	6.01935
TC1000010622.hg.1	NM_147156	SGMS1	sphingomyelin synthase 1	-1.14993	6.67463	-5.46274	2.93983e-06	0.000388095	4.52703
TC1000010737.hg.1	NM_001242359	RHOBTB1	Rho-related BTB domain containing 1	-1.11625	3.40506	-3.49671	0.00119812	0.0364226	-1.15295
TC1000010909.hg.1	NM_001198696	AIFM2	apoptosis-inducing factor, mitochondrion-associated, 2	-1.19255	2.94907	-5.16363	7.5895e-06	0.000827184	3.62335
TC1000011005.hg.1	NM_000917	P4HA1	prolyl 4-hydroxylase, alpha polypeptide I	1.96668	9.03955	13.8519	1.37251e-16	2.72042e-12	26.7206
TC1000011050.hg.1	NM_012095	AP3M1	adaptor-related protein complex 3, mu 1 subunit	-1.18873	7.46359	-8.11634	6.96627e-10	5.63372e-07	12.478
TC1000011382.hg.1	NM_138316	PANK1	pantothenate kinase 1	-1.53771	3.44385	-8.00325	9.83954e-10	7.50103e-07	12.1507
TC1000011411.hg.1	NM_005398	PPP1R3C	protein phosphatase 1, regulatory subunit 3C	1.01824	7.97639	3.8507	0.000429832	0.0174135	-0.196372
TC1000011427.hg.1	NM_001165946	IDE	insulin-degrading enzyme	-2.00875	3.91062	-6.98888	2.30111e-08	8.42396e-06	9.15389
TC1000011469.hg.1	NM_022451	NOC3L	NOC3-like DNA replication regulator	-1.27556	3.97786	-6.27906	2.18184e-07	5.00362e-05	7.00857
TC1000011585.hg.1	NM_002079	GOT1	glutamic-oxaloacetic transaminase 1, soluble	-1.20397	6.16924	-3.77689	0.00053385	0.0203903	-0.399284
TC1000011683.hg.1	NM_005736	ACTR1A	ARP1 actin-related protein 1 homolog A, centractin alpha (yeast)	-1.27405	7.37241	-5.09577	9.40362e-06	0.000977307	3.41931
TC1000011839.hg.1	NM_001244949	GPAM	glycerol-3-phosphate acyltransferase, mitochondrial	-1.12058	3.05636	-5.97758	5.7023e-07	0.000107642	6.09169
TC1000011938.hg.1	NM_001127211	SHTN1	shootin 1	-1.31739	3.23414	-4.30709	0.000109266	0.00631937	1.0925
TC1000011964.hg.1	NM_014904	RAB11FIP2	RAB11 family interacting protein 2 (class I)	-1.0221	5.25695	-3.38763	0.00163026	0.0453105	-1.43853
TC1000012056.hg.1	NM_001001976	ATE1	arginyltransferase 1	-1.90333	4.38016	-8.03498	8.92967e-10	6.88304e-07	12.2427
TC1000012329.hg.1	NM_004052	BNIP3	BCL2/adenovirus E1B 19kDa interacting protein 3	1.1928	9.36473	8.64574	1.40958e-10	1.6163e-07	13.989
TC1000012427.hg.1	NM_001353	AKR1C1	aldo-keto reductase family 1, member C1	-2.86265	7.22972	-5.91155	7.03854e-07	0.000126171	5.89077
TC1000012428.hg.1	NM_001253908	AKR1C3	aldo-keto reductase family 1, member C3	-2.88977	4.82373	-5.51638	2.47879e-06	0.000341869	4.68968
TC1000012482.hg.1	NM_001098175	ENTPD1	ectonucleoside triphosphate diphosphohydrolase 1	-1.68839	2.48886	-4.3942	8.3713e-05	0.00511889	1.34427
TC1000012516.hg.1	NM_001135241	AKR1C2	aldo-keto reductase family 1, member C2	-2.78917	6.30346	-5.5522	2.21185e-06	0.000311591	4.79834
TC1000012549.hg.1	NM_001303486	PARG	poly (ADP-ribose) glycohydrolase	-1.01351	3.87312	-4.73794	2.8907e-05	0.0023237	2.3518
TC1100006487.hg.1	NM_006755	TALDO1	transaldolase 1	-1.83174	6.01619	-8.68006	1.27229e-10	1.47103e-07	14.0858
TC1100006796.hg.1	NM_001206646	AKIP1	A kinase (PRKA) interacting protein 1	-1.00205	4.67504	-6.34268	1.7819e-07	4.29218e-05	7.20181
TC1100006831.hg.1	NM_001124	ADM	adrenomedullin	1.24975	10.2801	7.18855	1.22875e-08	5.19093e-06	9.75149
TC1100006986.hg.1	NM_054031	MRGPRX3	MAS-related GPR, member X3	1.17016	1.70614	5.64184	1.66269e-06	0.000249664	5.07055
TC1100007003.hg.1	NM_001135239	LDHA	lactate dehydrogenase A	1.19081	10.6723	9.64991	7.4631e-12	1.61184e-08	16.7512
TC1100007026.hg.1	NM_001001483	ZDHHC13	zinc finger, DHHC-type containing 13	-1.12794	3.20854	-4.57883	4.73945e-05	0.00332613	1.88285
TC1100007049.hg.1	NM_001098520	HTATIP2	HIV-1 Tat interactive protein 2	-1.17507	5.61786	-4.76061	2.69331e-05	0.00219943	2.41895
TC1100007050.hg.1	NM_001145166	PRMT3	protein arginine methyltransferase 3	-1.87386	2.84172	-8.4564	2.48705e-10	2.57511e-07	13.4527
TC1100007110.hg.1	NM_203371	FIBIN	fin bud initiation factor homolog (zebrafish)	-1.28115	4.40636	-7.1255	1.4975e-08	6.05745e-06	9.56313
TC1100007220.hg.1	NM_001077242	DEPDC7	DEP domain containing 7	-1.46239	3.34521	-6.48857	1.12057e-07	2.95577e-05	7.6444
TC1100007684.hg.1	NM_000062	SERPING1	serpin peptidase inhibitor, clade G (C1 inhibitor), member 1	1.14942	7.4243	7.35478	7.30534e-09	3.32993e-06	10.2464
TC1100007801.hg.1	NM_016464	TMEM138	transmembrane protein 138	-2.29883	6.9472	-8.22101	5.0666e-10	4.39354e-07	12.7796
TC1100007935.hg.1	NM_001282652	STIP1	stress-induced phosphoprotein 1	-1.07284	6.93924	-4.80849	2.31917e-05	0.00194896	2.56097
TC1100008664.hg.1	NM_016401	C11orf73	chromosome 11 open reading frame 73	-1.33867	5.99125	-4.76552	2.65238e-05	0.00217584	2.43348
TC1100008881.hg.1	NM_152432	ARHGAP42	Rho GTPase activating protein 42	-1.09449	2.12199	-5.35275	4.16912e-06	0.000506519	4.19402
TC1100008955.hg.1	NM_015423	AASDHPPT	aminoadipate-semialdehyde dehydrogenase-phosphopantetheinyl transferase	-1.10158	5.29416	-4.20379	0.000149574	0.00798178	0.796142
TC1100008991.hg.1	NM_004398	DDX10	DEAD (Asp-Glu-Ala-Asp) box polypeptide 10	-1.28897	3.77278	-4.43313	7.42859e-05	0.0047063	1.45728
TC1100008999.hg.1	NM_033390	ZC3H12C	zinc finger CCCH-type containing 12C	-1.1445	4.20448	-4.86569	1.93898e-05	0.00168879	2.73108
TC1100009004.hg.1	NM_004109	FDX1	ferredoxin 1	-1.04347	3.58446	-4.65416	3.75193e-05	0.00280766	2.10437
TC1100009110.hg.1	NM_006169	NNMT	nicotinamide N-methyltransferase	-1.29173	4.69989	-3.75944	0.000561798	0.0211697	-0.447012
TC1100009238.hg.1	NM_000190	HMBS	hydroxymethylbilane synthase	-1.00939	2.83881	-4.76135	2.68712e-05	0.00219567	2.42113
TC1100009374.hg.1	NM_001130142	VWA5A	von Willebrand factor A domain containing 5A	-1.112	4.93725	-3.87725	0.000397447	0.016407	-0.122952
TC1100009445.hg.1	NM_024556	FAM118B	family with sequence similarity 118, member B	-2.17046	4.56621	-7.87444	1.4605e-09	1.00316e-06	11.7761
TC1100009561.hg.1	NM_001048209	NTM	neurotrimin	1.30901	6.65419	3.76926	0.00054591	0.0206946	-0.420181
TC1100010038.hg.1	NM_005418	ST5	suppression of tumorigenicity 5	-1.38136	4.70136	-5.87194	7.98618e-07	0.000139376	5.77022
TC1100010105.hg.1	NM_198516	GALNT18	polypeptide N-acetylgalactosaminyltransferase 18	1.10552	4.4919	7.8166	1.74488e-09	1.16391e-06	11.6073
TC1100010271.hg.1	NM_001040697	UEVLD	UEV and lactate/malate dehyrogenase domains	-1.13955	5.93106	-6.45612	1.24225e-07	3.22763e-05	7.54605
TC1100010410.hg.1	NM_001143805	BDNF	brain-derived neurotrophic factor	-1.42582	6.64695	-3.44467	0.00138846	0.0404029	-1.28978
TC1100010730.hg.1	NM_001302489	ACP2	acid phosphatase 2, lysosomal	-1.04311	5.11755	-3.59543	0.000903617	0.0298694	-0.89057
TC1100010952.hg.1	NM_145016	GLYATL2	glycine-N-acyltransferase-like 2	1.32386	2.76003	3.98883	0.000285412	0.0128779	0.187849
TC1100010990.hg.1	NM_017840	MRPL16	mitochondrial ribosomal protein L16	-1.29409	5.24031	-4.22955	0.000138335	0.00752383	0.869824
TC1100011032.hg.1	NM_001161452	CYB561A3	cytochrome b561 family, member A3	-1.57032	5.54971	-5.76142	1.13593e-06	0.000184765	5.43403
TC1100011089.hg.1	NM_004739	MTA2	metastasis associated 1 family member 2	-1.56092	6.41318	-8.53692	1.95249e-10	2.09999e-07	13.6814
TC1100011259.hg.1	NM_001300844	FOSL1	FOS-like antigen 1	1.78247	8.00869	5.16942	7.45173e-06	0.000816014	3.64079
TC1100011372.hg.1	NM_001277	CHKA	choline kinase alpha	-1.15438	2.13968	-5.87954	7.79494e-07	0.000136382	5.79335
TC1100011395.hg.1	NM_001031847	CPT1A	carnitine palmitoyltransferase 1A (liver)	-1.31923	4.857	-5.57461	2.05959e-06	0.000294002	4.86637
TC1100011739.hg.1	NM_001007027	ALG8	ALG8, alpha-1,3-glucosyltransferase	-1.01054	5.15677	-4.62114	4.15693e-05	0.00302758	2.00716
TC1100011886.hg.1	NM_022337	RAB38	RAB38, member RAS oncogene family	-1.30728	4.72453	-7.19217	1.21489e-08	5.17053e-06	9.76229
TC1100011888.hg.1	NM_001114173	CTSC	cathepsin C	-1.71925	9.13648	-4.59357	4.52784e-05	0.0032101	1.92614
TC1100011930.hg.1	NM_001144073	CHORDC1	cysteine and histidine rich domain containing 1	-1.22019	6.68078	-5.79584	1.0179e-06	0.00016753	5.53871
TC1100012140.hg.1	NM_032299	DCUN1D5	DCN1, defective in cullin neddylation 1, domain containing 5	-1.20597	6.35732	-6.28131	2.16624e-07	4.99261e-05	7.01542
TC1100012186.hg.1	NM_032424	MSANTD4	Myb/SANT-like DNA-binding domain containing 4 with coiled-coils	-1.11423	5.42385	-7.89426	1.37424e-09	9.58237e-07	11.8339
TC1100012230.hg.1	NM_001308019	EXPH5	exophilin 5	-2.38444	5.10441	-4.64959	3.80554e-05	0.00283262	2.09091
TC1100012303.hg.1	NM_001177562	PPP2R1B	protein phosphatase 2, regulatory subunit A, beta	-2.11094	5.46233	-6.62353	7.30153e-08	2.0851e-05	8.05303
TC1100012510.hg.1	NM_001130991	HYOU1	hypoxia up-regulated 1	-1.30194	7.67462	-5.80249	9.96519e-07	0.000165188	5.55897
TC1100012717.hg.1	NM_001271985	PUS3	pseudouridylate synthase 3	-1.33059	3.5424	-6.41457	1.41767e-07	3.58279e-05	7.42001
TC1100012775.hg.1	NM_001143820	ETS1	v-ets avian erythroblastosis virus E26 oncogene homolog 1	1.70039	7.07888	11.2753	8.43602e-14	4.1802e-10	20.9113
TC1100012834.hg.1	NM_007037	ADAMTS8	ADAM metallopeptidase with thrombospondin type 1 motif 8	-1.28363	3.70948	-5.44768	3.08398e-06	0.000404049	4.48139
TC1100012853.hg.1	NM_001301089	SNX19	sorting nexin 19	-1.15874	5.76322	-4.84222	2.08685e-05	0.00179171	2.66124
TC1100012962.hg.1	NM_000480	AMPD3	adenosine monophosphate deaminase 3	1.66827	5.96541	8.71646	1.14145e-10	1.35559e-07	14.1881
TC1100013084.hg.1	NM_001301007	AMOTL1	angiomotin like 1	-1.30601	5.53721	-10.5768	5.55175e-13	1.92569e-09	19.1716
TC1100013094.hg.1	NM_000317	PTS	6-pyruvoyltetrahydropterin synthase	-1.28602	5.34595	-5.60228	1.8859e-06	0.000275431	4.95039
TC1100013173.hg.1	NM_001286086	C11orf98	chromosome 11 open reading frame 98	-1.18425	6.40914	-7.4527	5.38371e-09	2.66772e-06	10.5368
TC1100013221.hg.1	NM_001223	CASP1	caspase 1	-2.79818	4.0211	-11.4571	5.21939e-14	3.01735e-10	21.3524
TC1100013222.hg.1	NM_001017534	CARD16	caspase recruitment domain family, member 16	-2.69197	6.063	-13.0296	9.75988e-16	1.21268e-11	24.9676
TC1200006557.hg.1	NM_020375	TIGAR	TP53 induced glycolysis regulatory phosphatase	-2.27886	3.30347	-9.26307	2.28077e-11	4.16376e-08	15.704
TC1200006653.hg.1	NM_001975	ENO2	enolase 2 (gamma, neuronal)	2.27443	6.11536	7.25363	1.00215e-08	4.40011e-06	9.94556
TC1200006935.hg.1	NM_001286514	ATF7IP	activating transcription factor 7 interacting protein	-1.5409	6.30223	-9.05429	4.20077e-11	6.54871e-08	15.1299
TC1200006966.hg.1	NM_007178	STRAP	serine/threonine kinase receptor associated protein	-1.31199	7.61179	-8.35643	3.36204e-10	3.19498e-07	13.1677
TC1200007010.hg.1	NM_001143821	PLEKHA5	pleckstrin homology domain containing, family A member 5	-1.56801	5.56871	-5.53274	2.35313e-06	0.000327898	4.7393
TC1200007146.hg.1	NM_015000	STK38L	serine/threonine kinase 38 like	-1.19246	3.50497	-6.01057	5.13295e-07	9.96044e-05	6.19208
TC1200007153.hg.1	NM_001198915	PPFIBP1	PTPRF interacting protein, binding protein 1 (liprin beta 1)	1.0404	6.85329	6.08265	4.07915e-07	8.26381e-05	6.41139
TC1200007204.hg.1	NM_001080509	TSPAN11	tetraspanin 11	-1.20518	4.39617	-4.69182	3.33733e-05	0.00257817	2.21545
TC1200007408.hg.1	NM_001286211	TMEM117	transmembrane protein 117	-1.20639	4.06198	-3.75236	0.000573541	0.0215303	-0.466356
TC1200007595.hg.1	NM_003076	SMARCD1	SWI/SNF related, matrix associated, actin dependent regulator of chromatin, subfamily d, member 1	-1.25533	5.65486	-5.21835	6.3833e-06	0.000717126	3.78817
TC1200007612.hg.1	NM_001170803	LARP4	La ribonucleoprotein domain family, member 4	-1.88062	4.17788	-8.58235	1.70391e-10	1.89127e-07	13.81
TC1200007626.hg.1	NM_014033	METTL7A	methyltransferase like 7A	-2.30563	5.0225	-9.3103	1.98796e-11	3.6776e-08	15.833
TC1200007821.hg.1	NM_000456	SUOX	sulfite oxidase	-1.59244	5.293	-5.48678	2.7235e-06	0.000369376	4.59991
TC1200007931.hg.1	NM_001270622	SLC16A7	solute carrier family 16 (monocarboxylate transporter), member 7	-1.42955	5.3184	-4.34049	9.86725e-05	0.0058133	1.18885
TC1200008126.hg.1	NM_001300947	CPSF6	cleavage and polyadenylation specific factor 6	-1.16624	4.41816	-4.78631	2.4856e-05	0.00206382	2.49515
TC1200008373.hg.1	NM_181783	TMTC3	transmembrane and tetratricopeptide repeat containing 3	-1.23928	6.80419	-4.96396	1.42436e-05	0.00134884	3.02428
TC1200008568.hg.1	NM_001032283	TMPO	thymopoietin	-1.31521	3.65439	-3.574	0.000960921	0.0311211	-0.947818
TC1200008592.hg.1	NM_017988	SCYL2	SCY1-like, kinase-like 2	-1.29639	6.84809	-5.90926	7.09023e-07	0.000126607	5.88378
TC1200008642.hg.1	NM_017915	PARPBP	PARP1 binding protein	-1.02616	2.71262	-3.51366	0.00114171	0.035217	-1.10815
TC1200008675.hg.1	NM_001093771	TXNRD1	thioredoxin reductase 1	-1.98315	9.68639	-6.10592	3.78761e-07	7.8085e-05	6.48216
TC1200008820.hg.1	NM_001143779	IFT81	intraflagellar transport 81	-1.2194	3.31496	-4.67373	3.53052e-05	0.0026944	2.16207
TC1200008835.hg.1	NM_001681	ATP2A2	ATPase, Ca++ transporting, cardiac muscle, slow twitch 2	-1.36923	8.90156	-6.71121	5.53042e-08	1.68272e-05	8.31799
TC1200009103.hg.1	NM_006253	PRKAB1	protein kinase, AMP-activated, beta 1 non-catalytic subunit	-1.48802	5.73275	-7.66931	2.74893e-09	1.64202e-06	11.1756
TC1200009192.hg.1	NM_001024808	BCL7A	B-cell CLL/lymphoma 7A	1.17821	4.52117	6.19329	2.8672e-07	6.2746e-05	6.74787
TC1200009239.hg.1	NM_020382	KMT5A	lysine (K)-specific methyltransferase 5A	-1.05976	5.82325	-5.21739	6.40259e-06	0.000717783	3.7853
TC1200009253.hg.1	NM_012463	ATP6V0A2	ATPase, H+ transporting, lysosomal V0 subunit a2	-1.44454	4.665	-5.00508	1.2515e-05	0.00121938	3.14733
TC1200009768.hg.1	NM_005768	LPCAT3	lysophosphatidylcholine acyltransferase 3	-2.09249	5.55932	-4.64754	3.82982e-05	0.00284362	2.08488
TC1200009796.hg.1	NM_001286233	SLC2A14	solute carrier family 2 (facilitated glucose transporter), member 14	1.88166	10.4352	7.49042	4.78762e-09	2.47858e-06	10.6483
TC1200009800.hg.1	NM_006931	SLC2A3	solute carrier family 2 (facilitated glucose transporter), member 3	2.24691	9.80739	7.6182	3.22016e-09	1.83825e-06	11.0253
TC1200009881.hg.1	NM_005127	CLEC2B	C-type lectin domain family 2, member B	2.33037	7.48363	6.85613	3.49739e-08	1.17493e-05	8.75491
TC1200009964.hg.1	NM_018050	MANSC1	MANSC domain containing 1	-1.73592	3.8355	-4.6452	3.85786e-05	0.00285647	2.07796
TC1200010038.hg.1	NM_004447	EPS8	epidermal growth factor receptor pathway substrate 8	-1.38923	5.45093	-5.49811	2.62713e-06	0.000359468	4.63426
TC1200010182.hg.1	NM_030762	BHLHE41	basic helix-loop-helix family, member e41	1.98205	6.70982	3.83872	0.000445265	0.0178498	-0.229423
TC1200010264.hg.1	NM_001190995	IPO8	importin 8	-1.54524	5.37459	-7.59039	3.50995e-09	1.90976e-06	10.9434
TC1200010281.hg.1	NM_001135811	FAM60A	family with sequence similarity 60, member A	-1.09915	5.45778	-4.70115	3.24178e-05	0.00252828	2.24302
TC1200010284.hg.1	NM_001308339	DENND5B	DENN/MADD domain containing 5B	-1.05419	4.01463	-5.18857	7.01394e-06	0.000776036	3.69844
TC1200010516.hg.1	NM_001077484	SLC38A1	solute carrier family 38, member 1	-1.17762	7.71428	-6.12774	3.53319e-07	7.36054e-05	6.54853
TC1200010550.hg.1	NM_001146075	RPAP3	RNA polymerase II associated protein 3	-1.24448	3.97805	-6.90219	3.02419e-08	1.05425e-05	8.89348
TC1200010566.hg.1	NM_001267594	SENP1	SUMO1/sentrin specific peptidase 1	-1.02549	6.2168	-5.34966	4.21024e-06	0.000510175	4.18466
TC1200010839.hg.1	NM_002205	ITGA5	integrin alpha 5	1.22307	8.94817	11.0948	1.36452e-13	5.73699e-10	20.4687
TC1200010902.hg.1	NM_173595	ANKRD52	ankyrin repeat domain 52	-1.18259	4.21628	-3.56401	0.000988816	0.0317583	-0.974451
TC1200010961.hg.1	NM_020142	NDUFA4L2	NADH dehydrogenase (ubiquinone) 1 alpha subcomplex, 4-like 2	1.64626	3.98278	4.63054	4.0374e-05	0.00295916	2.03483
TC1200011002.hg.1	NM_001136051	LRIG3	leucine-rich repeats and immunoglobulin-like domains 3	-2.24912	4.6061	-4.94281	1.52225e-05	0.00142555	2.96108
TC1200011207.hg.1	NM_001005502	CPM	carboxypeptidase M	-2.57818	4.993	-4.87129	1.90526e-05	0.0016699	2.74775
TC1200011327.hg.1	NM_001300965	CSRP2	cysteine and glycine-rich protein 2	1.20158	7.90725	3.6595	0.000751212	0.026149	-0.718391
TC1200011460.hg.1	NM_000899	KITLG	KIT ligand	-1.80618	5.76433	-7.29407	8.83087e-09	3.96517e-06	10.0659
TC1200011608.hg.1	NM_001170464	CDK17	cyclin-dependent kinase 17	-1.17605	7.71	-5.77386	1.09177e-06	0.000178773	5.47186
TC1200011720.hg.1	NM_024057	NUP37	nucleoporin 37kDa	-1.49593	3.57157	-4.67253	3.54371e-05	0.00270062	2.15853
TC1200011752.hg.1	NM_031302	GLT8D2	glycosyltransferase 8 domain containing 2	-1.19257	7.27228	-4.46918	6.64891e-05	0.00429871	1.56221
TC1200012579.hg.1	NM_001102654	NTF3	neurotrophin 3	1.40318	5.57253	6.99022	2.2914e-08	8.41058e-06	9.15792
TC1200012597.hg.1	NM_001260511	MGST1	microsomal glutathione S-transferase 1	-1.02414	9.60559	-5.99953	5.31693e-07	0.000102033	6.15847
TC1200012622.hg.1	NM_017842	SLC48A1	solute carrier family 48 (heme transporter), member 1	-1.62039	5.55823	-7.4909	4.78043e-09	2.47858e-06	10.6498
TC1200012644.hg.1	NM_006191	PA2G4	proliferation-associated 2G4	-1.01251	8.79755	-6.13248	3.48013e-07	7.28282e-05	6.56297
TC1200012653.hg.1	NM_015433	METTL21B	methyltransferase like 21B	1.02232	5.69399	7.119	1.52834e-08	6.0934e-06	9.54371
TC1200012666.hg.1	NM_018279	TMEM19	transmembrane protein 19	-1.63372	4.08159	-5.43973	3.1629e-06	0.000411667	4.4573
TC1200012696.hg.1	NM_014050	MRPL42	mitochondrial ribosomal protein L42	-1.08466	7.12813	-6.88009	3.24262e-08	1.10839e-05	8.82701
TC1200012707.hg.1	NM_000690	ALDH2	aldehyde dehydrogenase 2 family (mitochondrial)	-1.34395	6.13518	-8.10806	7.14423e-10	5.72963e-07	12.4541
TC1200012842.hg.1	NM_001137664	ANAPC7	anaphase promoting complex subunit 7	-1.97811	5.20277	-7.90819	1.31671e-09	9.34156e-07	11.8744
TC1300006676.hg.1	NM_206827	RASL11A	RAS-like, family 11, member A	-1.45686	5.18509	-4.10323	0.000202625	0.00992692	0.510079
TC1300007152.hg.1	NM_001079673	FNDC3A	fibronectin type III domain containing 3A	-1.33446	6.58625	-5.29584	4.99388e-06	0.000590184	4.02201
TC1300007164.hg.1	NM_001160308	SETDB2	SET domain, bifurcated 2	-1.77167	3.65046	-5.53333	2.3487e-06	0.000327898	4.74109
TC1300007208.hg.1	NM_001142279	RNASEH2B	ribonuclease H2, subunit B	-1.07607	3.9598	-4.23138	0.000137568	0.00749389	0.875066
TC1300007969.hg.1	NM_032859	ABHD13	abhydrolase domain containing 13	-1.20838	4.11333	-5.53186	2.35971e-06	0.000328382	4.73663
TC1300008359.hg.1	NM_006437	PARP4	poly(ADP-ribose) polymerase family member 4	-1.06006	5.9437	-3.74035	0.000593994	0.0220593	-0.499112
TC1300008463.hg.1	NM_001159920	FLT1	fms-related tyrosine kinase 1	1.95702	3.00028	4.16342	0.000169001	0.00868445	0.681015
TC1300008517.hg.1	NM_002128	HMGB1	high mobility group box 1	-1.0481	7.5979	-5.03315	1.14565e-05	0.0011452	3.2314
TC1300008533.hg.1	NM_001286503	HSPH1	heat shock 105kDa/110kDa protein 1	-1.95004	6.97955	-7.93839	1.20019e-09	8.62801e-07	11.9623
TC1300008660.hg.1	NM_025138	PROSER1	proline and serine rich 1	-1.44548	4.70838	-7.71106	2.4161e-09	1.50323e-06	11.2982
TC1300008735.hg.1	NM_001009814	VWA8	von Willebrand factor A domain containing 8	-1.93241	5.24773	-10.457	7.72015e-13	2.49101e-09	18.8658
TC1300008772.hg.1	NM_144974	CCDC122	coiled-coil domain containing 122	-1.10302	4.40732	-3.38068	0.00166234	0.0459261	-1.45657
TC1300008809.hg.1	NM_012345	NUFIP1	nuclear fragile X mental retardation protein interacting protein 1	-1.54708	3.68439	-7.18799	1.2309e-08	5.19093e-06	9.74982
TC1300008824.hg.1	NM_001010875	SLC25A30	solute carrier family 25, member 30	-1.09441	3.41724	-5.36277	4.03866e-06	0.00049588	4.22432
TC1300008918.hg.1	NM_018191	RCBTB1	regulator of chromosome condensation (RCC1) and BTB (POZ) domain containing protein 1	-1.35208	4.37597	-7.70232	2.48223e-09	1.52388e-06	11.2726
TC1300008926.hg.1	NM_002267	KPNA3	karyopherin alpha 3 (importin alpha 4)	-1.46884	4.68878	-6.73317	5.15903e-08	1.58361e-05	8.38429
TC1300009012.hg.1	NM_018676	THSD1	thrombospondin type 1 domain containing 1	-1.6995	3.55163	-7.46836	5.12756e-09	2.58699e-06	10.5831
TC1300009309.hg.1	NM_000115	EDNRB	endothelin receptor type B	-1.50312	5.40103	-5.80117	1.00074e-06	0.000165492	5.55493
TC1300009505.hg.1	NM_001105515	ABCC4	ATP binding cassette subfamily C member 4	-1.20779	7.39563	-4.57279	4.82885e-05	0.00337181	1.86514
TC1300009514.hg.1	NM_014934	DZIP1	DAZ interacting zinc finger protein 1	-1.30437	6.08133	-7.47718	4.98875e-09	2.53474e-06	10.6092
TC1300009639.hg.1	NM_001079669	TMTC4	transmembrane and tetratricopeptide repeat containing 4	-1.47846	4.61663	-5.97093	5.82455e-07	0.000109367	6.07144
TC1300009740.hg.1	NM_001098268	LIG4	ligase IV, DNA, ATP-dependent	-1.43172	3.89172	-5.91233	7.02116e-07	0.000126022	5.89313
TC1300009956.hg.1	NM_001128303	LACC1	laccase (multicopper oxidoreductase) domain containing 1	-1.5055	5.35846	-6.84411	3.63267e-08	1.21157e-05	8.71874
TC1300009993.hg.1	NM_001159596	BIVM	basic, immunoglobulin-like variable motif containing	-1.30887	4.90328	-4.82934	2.17275e-05	0.00184887	2.62292
TC1300010000.hg.1	NM_001145645	TNFSF13B	tumor necrosis factor (ligand) superfamily, member 13b	1.37012	4.24871	3.37715	0.00167885	0.0462168	-1.46572
TC1400006529.hg.1	NM_001097577	ANG	angiogenin, ribonuclease, RNase A family, 5	1.71821	6.82142	6.62843	7.18892e-08	2.07365e-05	8.06785
TC1400007029.hg.1	NM_001017923	C14orf28	chromosome 14 open reading frame 28	1.30654	4.92128	5.48342	2.75277e-06	0.000370288	4.58972
TC1400007165.hg.1	NM_000956	PTGER2	prostaglandin E receptor 2	-1.22807	6.10414	-4.6082	4.32721e-05	0.00311646	1.9691
TC1400007221.hg.1	NM_080867	SOCS4	suppressor of cytokine signaling 4	-1.37286	5.64764	-6.85441	3.51644e-08	1.17847e-05	8.74974
TC1400007282.hg.1	NM_018229	AP5M1	adaptor-related protein complex 5, mu 1 subunit	-1.32053	4.67618	-4.89781	1.7532e-05	0.0015734	2.82679
TC1400007300.hg.1	NM_002788	PSMA3	proteasome subunit alpha 3	-1.45168	5.09693	-7.06867	1.79022e-08	6.93338e-06	9.39307
TC1400007440.hg.1	NM_005956	MTHFD1	methylenetetrahydrofolate dehydrogenase (NADP+ dependent) 1, methenyltetrahydrofolate cyclohydrolase, formyltetrahydrofolate synthetase	-1.2927	5.91345	-6.52105	1.01072e-07	2.70196e-05	7.74284
TC1400007442.hg.1	NM_001123329	ZBTB1	zinc finger and BTB domain containing 1	1.04888	6.10484	8.84552	7.77852e-11	1.08025e-07	14.5498
TC1400007860.hg.1	NM_013231	FLRT2	fibronectin leucine rich transmembrane protein 2	-1.77046	5.38197	-7.43844	5.62816e-09	2.76908e-06	10.4945
TC1400007906.hg.1	NM_001160103	ZC3H14	zinc finger CCCH-type containing 14	-1.0666	5.81048	-3.56546	0.000984725	0.0316777	-0.970593
TC1400008007.hg.1	NM_017437	CPSF2	cleavage and polyadenylation specific factor 2	-1.7607	6.21741	-7.00584	2.1814e-08	8.06672e-06	9.2048
TC1400008452.hg.1	NM_152328	ADSSL1	adenylosuccinate synthase like 1	1.49795	5.78489	3.94129	0.000328783	0.0143045	0.0549842
TC1400008767.hg.1	NM_001304476	STXBP6	syntaxin binding protein 6 (amisyn)	1.16056	5.06203	5.94486	6.32939e-07	0.000116778	5.99211
TC1400008780.hg.1	NM_002515	NOVA1	neuro-oncological ventral antigen 1	-2.2415	4.42388	-6.96533	2.47826e-08	8.93106e-06	9.08322
TC1400008905.hg.1	NM_138288	SPTSSA	serine palmitoyltransferase, small subunit A	-1.62695	6.28301	-8.30266	3.95566e-10	3.56382e-07	13.0139
TC1400008921.hg.1	NM_013448	BAZ1A	bromodomain adjacent to zinc finger domain 1A	-1.3523	4.14455	-4.86067	1.96972e-05	0.00170937	2.71613
TC1400009100.hg.1	NM_001301732	NEMF	nuclear export mediator factor	-1.11889	4.06204	-6.19263	2.87318e-07	6.27779e-05	6.74588
TC1400009122.hg.1	NM_001040662	VCPKMT	valosin containing protein lysine (K) methyltransferase	-1.29804	3.37099	-5.37905	3.83526e-06	0.000474264	4.27357
TC1400009186.hg.1	NM_014584	ERO1A	endoplasmic reticulum oxidoreductase alpha	1.98089	9.80782	6.59587	7.97087e-08	2.23418e-05	7.96936
TC1400009198.hg.1	NM_001160147	DDHD1	DDHD domain containing 1	-1.00215	5.32055	-7.07454	1.75746e-08	6.84492e-06	9.41067
TC1400009214.hg.1	NM_001202	BMP4	bone morphogenetic protein 4	-2.51735	6.05251	-3.80055	0.000498108	0.019402	-0.334437
TC1400009410.hg.1	NM_001304507	ZBTB25	zinc finger and BTB domain containing 25	1.21583	4.59986	5.57196	2.077e-06	0.000295865	4.85834
TC1400009548.hg.1	NM_004450	ERH	enhancer of rudimentary homolog (Drosophila)	-1.26968	6.52121	-6.43481	1.32932e-07	3.40917e-05	7.48141
TC1400009701.hg.1	NM_001039479	AREL1	apoptosis resistant E3 ubiquitin protein ligase 1	-1.355	6.15723	-5.13929	8.19619e-06	0.000880853	3.55013
TC1400009711.hg.1	NM_033116	NEK9	NIMA-related kinase 9	-1.26895	6.09317	-5.86422	8.18519e-07	0.000142313	5.74674
TC1400010595.hg.1	NM_001256678	KIAA0391	KIAA0391	-1.05777	5.60099	-4.31477	0.000106734	0.00620653	1.11466
TC1400010619.hg.1	NM_001243084	HIF1A	hypoxia inducible factor 1, alpha subunit (basic helix-loop-helix transcription factor)	-2.30279	8.61007	-8.15104	6.26752e-10	5.17612e-07	12.5781
TC1400010627.hg.1	NM_019589	YLPM1	YLP motif containing 1	-1.43621	5.77101	-5.02205	1.18639e-05	0.00117743	3.19816
TC1400010647.hg.1	NM_000623	BDKRB2	bradykinin receptor B2	-1.22147	6.46472	-3.79131	0.000511783	0.0198068	-0.359785
TC1400010728.hg.1	NM_015473	HEATR5A	HEAT repeat containing 5A	-1.73773	4.23763	-10.2573	1.34279e-12	4.05012e-09	18.3515
TC1400010730.hg.1	NM_001308103	EGLN3	egl-9 family hypoxia-inducible factor 3	2.00967	3.1972	6.38866	1.53942e-07	3.82773e-05	7.34139
TC1500006902.hg.1	NM_173611	FAM98B	family with sequence similarity 98, member B	-1.07842	4.61218	-4.41402	7.87751e-05	0.00490119	1.40177
TC1500007093.hg.1	NM_001284335	EIF3J	eukaryotic translation initiation factor 3, subunit J	-1.81792	5.11028	-7.16337	1.32971e-08	5.50996e-06	9.6763
TC1500007185.hg.1	NM_002009	FGF7	fibroblast growth factor 7	-1.49113	9.24056	-4.46679	6.69803e-05	0.00432442	1.55524
TC1500007196.hg.1	NM_001159629	SLC27A2	solute carrier family 27 (fatty acid transporter), member 2	-1.09846	1.65874	-4.00207	0.000274364	0.0125384	0.224948
TC1500007601.hg.1	NM_016395	HACD3	3-hydroxyacyl-CoA dehydratase 3	-1.16418	8.08931	-5.17099	7.41485e-06	0.000812618	3.64551
TC1500007901.hg.1	NM_153271	SNX33	sorting nexin 33	1.87458	5.82382	8.6087	1.57466e-10	1.79079e-07	13.8845
TC1500007912.hg.1	NM_012170	FBXO22	F-box protein 22	-1.06768	5.0157	-6.9536	2.57164e-08	9.19592e-06	9.04797
TC1500007977.hg.1	NM_001013619	HYKK	hydroxylysine kinase	-1.2021	3.49905	-5.32603	4.53802e-06	0.000545132	4.11322
TC1500007979.hg.1	NM_001102667	PSMA4	proteasome subunit alpha 4	-1.71643	6.12201	-6.07738	4.14834e-07	8.3481e-05	6.39534
TC1500008231.hg.1	NM_022767	AEN	apoptosis enhancing nuclease	-1.52952	5.8428	-7.81801	1.73731e-09	1.16391e-06	11.6114
TC1500008317.hg.1	NM_001042574	CRTC3	CREB regulated transcription coactivator 3	-1.31748	5.47542	-4.11254	0.000197027	0.00972486	0.536459
TC1500008840.hg.1	NM_001301026	TJP1	tight junction protein 1	-1.20034	7.56574	-3.55491	0.00101493	0.0322148	-0.998705
TC1500009355.hg.1	NM_203349	SHC4	SHC (Src homology 2 domain containing) family, member 4	-1.08311	1.95458	-3.59156	0.000913709	0.030048	-0.900914
TC1500009377.hg.1	NM_024837	ATP8B4	ATPase, class I, type 8B, member 4	-2.42022	2.12798	-7.89423	1.37439e-09	9.58237e-07	11.8338
TC1500009639.hg.1	NM_001018089	ICE2	interactor of little elongation complex ELL subunit 2	-1.1363	4.37479	-4.32995	0.000101901	0.00596979	1.15843
TC1500009641.hg.1	NM_002943	RORA	RAR-related orphan receptor A	1.98356	6.48395	6.14783	3.31404e-07	7.01995e-05	6.60964
TC1500009709.hg.1	NM_001218	CA12	carbonic anhydrase XII	2.72562	8.00509	4.42289	7.66587e-05	0.0048214	1.42754
TC1500009797.hg.1	NM_017743	DPP8	dipeptidyl-peptidase 8	-1.08182	6.34394	-4.79579	2.41305e-05	0.00201807	2.52328
TC1500009845.hg.1	NM_001271885	AAGAB	alpha- and gamma-adaptin binding protein	-1.34381	5.31386	-6.98429	2.33456e-08	8.51664e-06	9.14014
TC1500010018.hg.1	NM_001146029	SEMA7A	semaphorin 7A, GPI membrane anchor (John Milton Hagen blood group)	1.97699	7.07644	9.33529	1.84873e-11	3.51373e-08	15.9011
TC1500010080.hg.1	NM_018285	IMP3	IMP3, U3 small nucleolar ribonucleoprotein	1.37422	4.7565	5.81189	9.67103e-07	0.000161081	5.58756
TC1500010128.hg.1	NM_015079	TBC1D2B	TBC1 domain family, member 2B	-1.12257	6.84764	-3.86637	0.000410419	0.0168173	-0.153059
TC1500010234.hg.1	NM_001040610	EFTUD1	elongation factor Tu GTP binding domain containing 1	1.33524	5.19862	5.17227	7.38504e-06	0.000810631	3.64935
TC1500010290.hg.1	NM_032856	WDR73	WD repeat domain 73	-1.14108	2.75517	-4.53453	5.4353e-05	0.00369062	1.75305
TC1500010720.hg.1	NM_001159508	IVD	isovaleryl-CoA dehydrogenase	-1.26042	5.1816	-5.13771	8.23737e-06	0.000883225	3.54536
TC1500010733.hg.1	NM_032413	C15orf48	chromosome 15 open reading frame 48	1.36857	2.24636	3.73931	0.000595802	0.0221104	-0.501952
TC1500010740.hg.1	NM_001144955	DTWD1	DTW domain containing 1	-1.4788	5.27004	-3.75691	0.000565972	0.0212861	-0.453933
TC1500010776.hg.1	NM_005530	IDH3A	isocitrate dehydrogenase 3 (NAD+) alpha	-1.18445	7.02015	-7.16045	1.34193e-08	5.54126e-06	9.66759
TC1500010783.hg.1	NM_020210	SEMA4B	sema domain, immunoglobulin domain (Ig), transmembrane domain (TM) and short cytoplasmic domain, (semaphorin) 4B	1.35569	5.73252	7.51752	4.40077e-09	2.3041e-06	10.7284
TC1600006658.hg.1	NM_001012631	IL32	interleukin 32	1.12033	5.39281	4.73026	2.9607e-05	0.00236489	2.32909
TC1600006760.hg.1	NM_001079514	UBN1	ubinuclein 1	-1.02212	5.07811	-6.03288	4.78062e-07	9.395e-05	6.25995
TC1600006976.hg.1	NM_005236	ERCC4	excision repair cross-complementation group 4	-2.19787	3.08998	-7.60382	3.36692e-09	1.8737e-06	10.983
TC1600007952.hg.1	NM_018233	OGFOD1	2-oxoglutarate and iron-dependent oxygenase domain containing 1	-1.36899	6.74709	-8.88492	6.92189e-11	9.9008e-08	14.6597
TC1600007955.hg.1	NM_005954	MT3	metallothionein 3	1.74766	6.06039	9.64581	7.55122e-12	1.61184e-08	16.7402
TC1600007973.hg.1	NM_001242795	NUP93	nucleoporin 93kDa	-1.21871	5.62034	-6.15475	3.24173e-07	6.89837e-05	6.6307
TC1600008149.hg.1	NM_001950	E2F4	E2F transcription factor 4, p107/p130-binding	-1.60939	5.43687	-8.82362	8.30045e-11	1.08025e-07	14.4886
TC1600008226.hg.1	NM_001199434	NIP7	NIP7, nucleolar pre-rRNA processing protein	-1.27242	6.29487	-5.12877	8.47323e-06	0.000900167	3.51848
TC1600008228.hg.1	NM_030579	CYB5B	cytochrome b5 type B (outer mitochondrial membrane)	-1.00212	6.73632	-5.54991	2.22802e-06	0.000313515	4.7914
TC1600008498.hg.1	NM_020927	VAT1L	vesicle amine transport 1-like	1.82447	3.34276	4.59922	4.44933e-05	0.00318043	1.94272
TC1600008643.hg.1	NM_001282466	WFDC1	WAP four-disulfide core domain 1	-1.75311	6.52657	-3.566	0.000983201	0.031636	-0.969152
TC1600008735.hg.1	NM_001451	FOXF1	forkhead box F1	-1.12758	8.04698	-6.08056	4.10641e-07	8.2981e-05	6.40503
TC1600009162.hg.1	NM_001002017	HCFC1R1	host cell factor C1 regulator 1 (XPO1 dependent)	1.55051	6.74292	8.32819	3.66157e-10	3.34227e-07	13.0869
TC1600009482.hg.1	NM_001134477	PARN	poly(A)-specific ribonuclease	-1.15763	5.87269	-3.98579	0.000288012	0.0129615	0.179328
TC1600010175.hg.1	NM_001001436	C16orf87	chromosome 16 open reading frame 87	-1.78668	4.70298	-7.4573	5.30718e-09	2.64872e-06	10.5504
TC1600010450.hg.1	NM_001308347	CIAPIN1	cytokine induced apoptosis inhibitor 1	-1.21259	4.34664	-6.82115	3.90606e-08	1.27818e-05	8.64956
TC1600010500.hg.1	NM_001286220	GOT2	glutamic-oxaloacetic transaminase 2, mitochondrial	-1.14551	6.76806	-5.74918	1.18109e-06	0.000190548	5.39683
TC1600010732.hg.1	NM_000903	NQO1	NAD(P)H dehydrogenase, quinone 1	-3.38137	8.48022	-15.2657	5.62147e-18	1.5599e-13	29.5284
TC1600010780.hg.1	NM_001099642	CMTR2	cap methyltransferase 2	-1.11434	3.21512	-4.33615	9.999e-05	0.00587595	1.17632
TC1600010792.hg.1	NM_001289003	PHLPP2	PH domain and leucine rich repeat protein phosphatase 2	-1.17062	4.20801	-4.03696	0.000247196	0.0115947	0.322983
TC1600010869.hg.1	NM_001170714	BCAR1	breast cancer anti-estrogen resistance 1	2.33021	7.90139	11.4269	5.65018e-14	3.13574e-10	21.2796
TC1600011007.hg.1	NM_005792	MPHOSPH6	M-phase phosphoprotein 6	-1.96013	4.22431	-6.43326	1.33588e-07	3.41047e-05	7.47671
TC1600011115.hg.1	NM_001142288	EMC8	ER membrane protein complex subunit 8	-1.14244	4.31294	-5.46979	2.87465e-06	0.000383503	4.54841
TC1600011416.hg.1	NM_001271762	DUS2	dihydrouridine synthase 2	-1.22538	3.88448	-3.79262	0.000509812	0.0197552	-0.356174
TC1600011483.hg.1	NM_001136472	LITAF	lipopolysaccharide-induced TNF factor	-1.15951	8.11165	-6.69098	5.89636e-08	1.76312e-05	8.25689
TC1600011508.hg.1	NM_001802	CDR2	cerebellar degeneration related protein 2	-1.1976	6.2856	-5.38438	3.77085e-06	0.000468385	4.28971
TC1600011569.hg.1	NM_012091	ADAT1	adenosine deaminase, tRNA-specific 1	-1.60045	4.23827	-8.80755	8.70595e-11	1.10817e-07	14.4436
TC1700006480.hg.1	NM_013337	TIMM22	translocase of inner mitochondrial membrane 22 homolog (yeast)	-1.01936	6.14542	-4.94267	1.52289e-05	0.00142555	2.96068
TC1700006546.hg.1	NM_001304803	SRR	serine racemase	-1.31431	6.37303	-3.51399	0.00114064	0.0351919	-1.10728
TC1700006583.hg.1	NM_000049	ASPA	aspartoacylase	-1.90147	2.17256	-5.84326	8.75071e-07	0.000149155	5.68298
TC1700006684.hg.1	NM_001258217	MIS12	MIS12 kinetochore complex component	-1.46378	3.79216	-6.3105	1.97402e-07	4.67068e-05	7.1041
TC1700006741.hg.1	NM_001002914	KCTD11	potassium channel tetramerization domain containing 11	1.09025	5.89636	6.89102	3.1327e-08	1.08934e-05	8.85988
TC1700007135.hg.1	NM_001037330	TRIM16L	tripartite motif containing 16-like	-1.03308	5.97351	-4.19023	0.000155843	0.00821896	0.757423
TC1700007189.hg.1	NM_000382	ALDH3A2	aldehyde dehydrogenase 3 family, member A2	-1.3637	3.7923	-4.07145	0.000222921	0.0107058	0.420225
TC1700007319.hg.1	NM_015626	WSB1	WD repeat and SOCS box containing 1	1.04277	7.76101	4.27883	0.000119089	0.00673861	1.01121
TC1700007399.hg.1	NM_005702	ERAL1	Era-like 12S mitochondrial rRNA chaperone 1	-1.03843	4.17231	-4.36009	9.29332e-05	0.00555298	1.24549
TC1700007519.hg.1	NM_001270482	PSMD11	proteasome 26S subunit, non-ATPase 11	-1.5062	6.82652	-6.68436	6.02124e-08	1.7858e-05	8.2369
TC1700007557.hg.1	NM_002982	CCL2	chemokine (C-C motif) ligand 2	-2.94691	8.17457	-6.76535	4.65963e-08	1.46063e-05	8.48137
TC1700007560.hg.1	NM_005623	CCL8	chemokine (C-C motif) ligand 8	-1.12556	2.023	-3.62583	0.000827925	0.0280788	-0.809061
TC1700007585.hg.1	NM_144975	SLFN5	schlafen family member 5	-1.12492	7.84973	-5.12031	8.70262e-06	0.000915424	3.49305
TC1700007865.hg.1	NM_033133	CNP	2,3-cyclic nucleotide 3 phosphodiesterase	-1.15207	5.4071	-3.63483	0.000806718	0.0275821	-0.784872
TC1700008178.hg.1	NM_001002027	ATP5G1	ATP synthase, H+ transporting, mitochondrial Fo complex subunit C1 (subunit 9)	-1.25447	8.37715	-7.84873	1.58063e-09	1.08032e-06	11.7011
TC1700008191.hg.1	NM_001159387	B4GALNT2	beta-1,4-N-acetyl-galactosaminyl transferase 2	1.15327	2.70469	5.17935	7.22141e-06	0.000795817	3.67069
TC1700008328.hg.1	NM_178509	STXBP4	syntaxin binding protein 4	-1.75789	2.6187	-6.00339	5.25192e-07	0.000101205	6.17021
TC1700008350.hg.1	NM_005450	NOG	noggin	2.75401	4.91271	8.90647	6.49451e-11	9.38625e-08	14.7197
TC1700008378.hg.1	NM_138962	MSI2	musashi RNA binding protein 2	-1.08291	4.32969	-4.98258	1.34334e-05	0.00129162	3.07998
TC1700008511.hg.1	NM_005994	TBX2	T-box 2	-2.07127	8.18784	-7.91721	1.28077e-09	9.15982e-07	11.9007
TC1700008703.hg.1	NM_001303272	NOL11	nucleolar protein 11	-1.13019	4.46015	-4.11398	0.000196172	0.00968954	0.540556
TC1700008719.hg.1	NM_002266	KPNA2	karyopherin alpha 2 (RAG cohort 1, importin alpha 1)	-1.78837	7.24902	-3.78871	0.000515694	0.0199026	-0.36691
TC1700008769.hg.1	NM_000891	KCNJ2	potassium channel, inwardly rectifying subfamily J, member 2	-2.12571	3.6389	-4.40015	8.21991e-05	0.00505528	1.36153
TC1700008868.hg.1	NM_017728	TMEM104	transmembrane protein 104	-1.02004	5.48976	-5.75415	1.16255e-06	0.000188431	5.41193
TC1700008995.hg.1	NM_001113491	SEPT9	septin 9	1.03174	7.62843	7.20771	1.15715e-08	5.01715e-06	9.80865
TC1700009504.hg.1	NM_001257999	ANKFY1	ankyrin repeat and FYVE domain containing 1	-1.08853	5.06331	-4.90671	1.70492e-05	0.00154103	2.85334
TC1700009619.hg.1	NM_001128827	DLG4	discs, large homolog 4 (Drosophila)	1.0528	6.68899	4.11315	0.000196662	0.00971028	0.538207
TC1700009651.hg.1	NM_000546	TP53	tumor protein p53	-1.02392	6.2525	-3.9999	0.000276146	0.0125908	0.218866
TC1700009686.hg.1	NM_201520	SLC25A35	solute carrier family 25, member 35	-1.49906	3.31258	-10.7112	3.84486e-13	1.44177e-09	19.5119
TC1700010200.hg.1	NM_005165	ALDOC	aldolase C, fructose-bisphosphate	1.35376	6.79063	5.61792	1.79428e-06	0.000266039	4.9979
TC1700010252.hg.1	NM_032854	CORO6	coronin 6	-1.37733	3.55683	-4.02613	0.000255333	0.01188	0.292526
TC1700010254.hg.1	NM_001282129	SSH2	slingshot protein phosphatase 2	-1.51985	6.40858	-4.74074	2.86554e-05	0.00230882	2.3601
TC1700010501.hg.1	NM_001291476	DDX52	DEAD (Asp-Glu-Ala-Asp) box polypeptide 52	-1.29805	6.04975	-3.69031	0.000687059	0.0244802	-0.635082
TC1700010604.hg.1	NM_021724	NR1D1	nuclear receptor subfamily 1, group D, member 1	1.43167	7.6146	3.98228	0.000291044	0.0130683	0.169489
TC1700010653.hg.1	NM_001165252	KRTAP2-3	keratin associated protein 2-3	1.1387	7.09522	3.6245	0.000831107	0.0281503	-0.812636
TC1700010748.hg.1	NM_003766	BECN1	beclin 1, autophagy related	-1.06861	6.41537	-4.51044	5.85497e-05	0.00389901	1.6826
TC1700011059.hg.1	NM_001278784	SLC35B1	solute carrier family 35, member B1	-1.16341	6.53628	-6.07381	4.1958e-07	8.40177e-05	6.38448
TC1700011121.hg.1	NM_001243877	TOB1	transducer of ERBB2, 1	-1.19665	7.12071	-7.70243	2.48142e-09	1.52388e-06	11.2729
TC1700011171.hg.1	NM_001162861	COX11	COX11 cytochrome c oxidase copper chaperone	-1.31654	5.62773	-9.36127	1.7145e-11	3.30386e-08	15.9719
TC1700011181.hg.1	NM_012329	MMD	monocyte to macrophage differentiation-associated	-1.2113	5.5295	-6.812	4.02059e-08	1.31004e-05	8.62201
TC1700011233.hg.1	NM_016070	MRPS23	mitochondrial ribosomal protein S23	-1.16543	4.47064	-5.90526	7.18116e-07	0.000127737	5.87162
TC1700011424.hg.1	NM_001098426	SMARCD2	SWI/SNF related, matrix associated, actin dependent regulator of chromatin, subfamily d, member 2	-1.1116	6.4751	-5.38199	3.79962e-06	0.000471115	4.28247
TC1700011449.hg.1	NM_004396	DDX5	DEAD (Asp-Glu-Ala-Asp) box helicase 5	-1.24117	8.51293	-5.83862	8.88122e-07	0.000151008	5.66886
TC1700011558.hg.1	NM_001174166	SLC16A6	solute carrier family 16, member 6	1.66459	6.54221	5.51696	2.47425e-06	0.000341582	4.69143
TC1700011574.hg.1	NM_001288985	ABCA8	ATP binding cassette subfamily A member 8	-1.89892	5.44273	-4.41415	7.87448e-05	0.00490119	1.40214
TC1700012141.hg.1	NM_019613	WDR45B	WD repeat domain 45B	1.19259	7.9129	6.39818	1.49353e-07	3.72697e-05	7.37027
TC1700012183.hg.1	NM_001303460	FGF11	fibroblast growth factor 11	1.55112	4.33278	7.74283	2.1904e-09	1.40698e-06	11.3914
TC1700012189.hg.1	NM_015670	SENP3	SUMO1/sentrin/SMT3 specific peptidase 3	-1.63611	4.69057	-8.86362	7.37241e-11	1.04376e-07	14.6003
TC1700012262.hg.1	NM_001267045	PSME3	proteasome activator subunit 3	-1.86938	6.1094	-6.27371	2.2193e-07	5.06443e-05	6.99232
TC1700012263.hg.1	NM_001302623	DHX8	DEAH (Asp-Glu-Ala-His) box polypeptide 8	-1.23492	6.99179	-6.54265	9.43728e-08	2.54959e-05	7.80826
TC1700012276.hg.1	NM_018129	PNPO	pyridoxamine 5-phosphate oxidase	-1.3303	4.92936	-5.81333	9.62685e-07	0.000160731	5.59193
TC1700012341.hg.1	NM_001212	C1QBP	complement component 1, q subcomponent binding protein	-1.09274	6.41166	-4.90494	1.71442e-05	0.00154861	2.84806
TC1700012342.hg.1	NM_001199699	DHX33	DEAH (Asp-Glu-Ala-His) box polypeptide 33	-1.36259	3.70989	-5.60535	1.86759e-06	0.000274199	4.9597
TC1700012440.hg.1	NM_016125	RNFT1	ring finger protein, transmembrane 1	-1.25795	2.94395	-4.49568	6.12753e-05	0.00401589	1.63952
TC1700012445.hg.1	NM_001003786	STRADA	STE20-related kinase adaptor alpha	-1.01423	6.4087	-4.08861	0.000211728	0.0102741	0.468707
TC1800006679.hg.1	NM_003826	NAPG	N-ethylmaleimide-sensitive factor attachment protein, gamma	-1.20486	5.16538	-7.13084	1.47259e-08	5.99163e-06	9.57911
TC1800006710.hg.1	NM_020412	CHMP1B	charged multivesicular body protein 1B	-1.2721	7.26078	-4.89214	1.78468e-05	0.00158746	2.80988
TC1800006748.hg.1	NM_001013437	SEH1L	SEH1-like nucleoporin	-1.04335	5.24478	-4.34537	9.72125e-05	0.00575171	1.20294
TC1800006786.hg.1	NM_001308263	RNMT	RNA (guanine-7-) methyltransferase	1.25456	6.08587	4.60042	4.4328e-05	0.00317025	1.94625
TC1800006882.hg.1	NM_001100619	CABLES1	Cdk5 and Abl enzyme substrate 1	-2.01445	6.6243	-5.46062	2.95972e-06	0.000389977	4.5206
TC1800006902.hg.1	NM_001135993	TTC39C	tetratricopeptide repeat domain 39C	-1.52828	4.90156	-5.51975	2.45241e-06	0.000339242	4.69989
TC1800006905.hg.1	NM_001308231	CABYR	calcium binding tyrosine-(Y)-phosphorylation regulated	-1.42467	3.33021	-3.51107	0.00115015	0.0353673	-1.11499
TC1800007059.hg.1	NM_001128175	DTNA	dystrobrevin, alpha	1.36647	4.77288	3.82597	0.000462281	0.0183832	-0.26455
TC1800007092.hg.1	NM_017947	MOCOS	molybdenum cofactor sulfurase	-1.02539	3.51032	-3.52891	0.00109317	0.0341372	-1.06777
TC1800007215.hg.1	NM_138443	HAUS1	HAUS augmin like complex subunit 1	-1.15927	2.932	-4.82917	2.17386e-05	0.00184887	2.62244
TC1800007360.hg.1	NM_004163	RAB27B	RAB27B, member RAS oncogene family	-1.22044	2.33862	-3.64792	0.000776799	0.0268503	-0.749632
TC1800007551.hg.1	NM_001040147	SERPINB7	serpin peptidase inhibitor, clade B (ovalbumin), member 7	1.65412	4.96768	4.51811	5.71794e-05	0.00382515	1.70503
TC1800007595.hg.1	NM_001093729	CCDC102B	coiled-coil domain containing 102B	-1.57832	2.38565	-6.19159	2.88272e-07	6.28872e-05	6.74272
TC1800008162.hg.1	NM_001098801	FAM210A	family with sequence similarity 210, member A	1.71164	5.61211	6.72694	5.26189e-08	1.60806e-05	8.36546
TC1800008287.hg.1	NM_001308238	ANKRD29	ankyrin repeat domain 29	-1.86322	3.84844	-4.41443	7.86754e-05	0.00490119	1.40297
TC1800008405.hg.1	NM_014939	TRAPPC8	trafficking protein particle complex 8	-1.31279	4.90304	-5.04366	1.10832e-05	0.00111512	3.26293
TC1800008418.hg.1	NM_001242409	GAREM1	GRB2 associated regulator of MAPK1 1	-1.29277	3.80528	-6.52025	1.01331e-07	2.70369e-05	7.74039
TC1800008776.hg.1	NM_000140	FECH	ferrochelatase	-1.1718	4.61799	-4.59711	4.47854e-05	0.00319321	1.93652
TC1800008965.hg.1	NM_019022	TMX3	thioredoxin-related transmembrane protein 3	-1.11789	6.64734	-4.50063	6.03479e-05	0.00397156	1.65396
TC1800009029.hg.1	NM_001190807	CYB5A	cytochrome b5 type A (microsomal)	-1.19103	6.67064	-3.36492	0.00173728	0.0473461	-1.49737
TC1800009306.hg.1	NM_173557	RNF152	ring finger protein 152	-1.02584	4.6128	-4.3094	0.000108497	0.00628871	1.09918
TC1900006477.hg.1	NM_005860	FSTL3	follistatin-like 3 (secreted glycoprotein)	1.00368	5.31221	5.28249	5.20966e-06	0.000609456	3.98171
TC1900006526.hg.1	NM_032853	MUM1	melanoma associated antigen (mutated) 1	-1.02958	2.91724	-4.4372	7.33621e-05	0.0046499	1.46912
TC1900006892.hg.1	NM_001039667	ANGPTL4	angiopoietin like 4	1.30588	5.24426	5.60586	1.86455e-06	0.000274044	4.96125
TC1900006896.hg.1	NM_001297418	HNRNPM	heterogeneous nuclear ribonucleoprotein M	-1.13905	7.74174	-3.62184	0.000837491	0.0282926	-0.819767
TC1900006977.hg.1	NM_000201	ICAM1	intercellular adhesion molecule 1	1.20649	6.56801	6.35637	1.70594e-07	4.13796e-05	7.24338
TC1900007012.hg.1	NM_000527	LDLR	low density lipoprotein receptor	-1.34742	6.78605	-4.65645	3.72532e-05	0.00279238	2.11112
TC1900007688.hg.1	NM_001238	CCNE1	cyclin E1	-1.15278	3.87676	-7.16593	1.31908e-08	5.50996e-06	9.68394
TC1900007743.hg.1	NM_001136156	ZNF507	zinc finger protein 507	-1.18373	4.95679	-6.68688	5.97337e-08	1.78071e-05	8.24452
TC1900007950.hg.1	NM_001300979	ZNF567	zinc finger protein 567	-1.31611	4.40042	-6.79296	4.27e-08	1.37777e-05	8.56463
TC1900007988.hg.1	NM_015073	SIPA1L3	signal-induced proliferation-associated 1 like 3	1.03978	5.919	3.4912	0.00121702	0.0368279	-1.16749
TC1900008184.hg.1	NM_001304815	CIC	capicua transcriptional repressor	1.18368	4.99807	7.26614	9.63691e-09	4.25806e-06	9.98281
TC1900008245.hg.1	NM_001297588	ZNF221	zinc finger protein 221	-1.09313	3.72468	-4.01429	0.000264529	0.0121853	0.259263
TC1900008257.hg.1	NM_001289166	ZNF227	zinc finger protein 227	-1.20128	4.83751	-4.10693	0.000200379	0.00984905	0.520577
TC1900008496.hg.1	NM_014330	PPP1R15A	protein phosphatase 1, regulatory subunit 15A	1.08923	6.49004	4.17152	0.000164916	0.00854982	0.704074
TC1900008824.hg.1	NM_001020818	MYADM	myeloid-associated differentiation marker	1.35438	9.41554	7.73114	2.27084e-09	1.44527e-06	11.3571
TC1900010528.hg.1	NM_001012756	ZNF260	zinc finger protein 260	-1.57311	5.17356	-4.86744	1.92837e-05	0.00168378	2.73629
TC1900010743.hg.1	NM_000660	TGFB1	transforming growth factor beta 1	1.25266	7.50254	11.3473	6.97195e-14	3.72047e-10	21.0866
TC1900010856.hg.1	NM_001005376	PLAUR	plasminogen activator, urokinase receptor	1.7832	7.24825	6.30204	2.02793e-07	4.75916e-05	7.07838
TC1900011113.hg.1	NM_001161587	GYS1	glycogen synthase 1 (muscle)	1.57994	7.83028	6.26411	2.2882e-07	5.19602e-05	6.96315
TC1900011707.hg.1	NM_000175	GPI	glucose-6-phosphate isomerase	1.18857	8.0049	9.20764	2.68086e-11	4.76866e-08	15.5521
TC1900011775.hg.1	NM_031485	GRWD1	glutamate-rich WD repeat containing 1	-1.23164	5.00651	-4.69405	3.31423e-05	0.00256317	2.22205
TC1900011965.hg.1	NM_031246	PSG2	pregnancy specific beta-1-glycoprotein 2	1.34348	3.84853	3.39466	0.00159838	0.0446212	-1.42025
TC2000006464.hg.1	NM_001042353	FAM110A	family with sequence similarity 110, member A	1.02566	4.45934	6.00046	5.30122e-07	0.000101872	6.16129
TC2000006504.hg.1	NM_080836	STK35	serine/threonine kinase 35	1.37891	5.79969	6.70011	5.72834e-08	1.72613e-05	8.28446
TC2000006518.hg.1	NM_006392	NOP56	NOP56 ribonucleoprotein	-1.27751	6.25904	-5.93981	6.43213e-07	0.000118202	5.97675
TC2000006559.hg.1	NM_001287516	CDC25B	cell division cycle 25B	-1.49657	5.60164	-5.13107	8.41205e-06	0.000897194	3.52538
TC2000006628.hg.1	NM_001281520	MCM8	minichromosome maintenance 8 homologous recombination repair factor	-1.13766	5.7244	-3.99941	0.000276548	0.012605	0.217496
TC2000006642.hg.1	NM_001200	BMP2	bone morphogenetic protein 2	-1.56747	5.84443	-5.28059	5.24112e-06	0.000611781	3.97597
TC2000006674.hg.1	NM_000933	PLCB4	phospholipase C, beta 4	-1.08772	4.17432	-4.94231	1.52465e-05	0.00142555	2.95958
TC2000006755.hg.1	NM_001039375	NDUFAF5	NADH dehydrogenase (ubiquinone) complex I, assembly factor 5	-1.28402	3.21925	-4.61085	4.2918e-05	0.00309977	1.97689
TC2000007224.hg.1	NM_003116	SPAG4	sperm associated antigen 4	1.07325	4.60526	5.57628	2.04869e-06	0.000293036	4.87143
TC2000007380.hg.1	NM_003286	TOP1	topoisomerase (DNA) I	-1.0428	6.60664	-6.67769	6.14983e-08	1.81298e-05	8.21675
TC2000007456.hg.1	NM_001039199	TTPAL	tocopherol (alpha) transfer protein-like	-1.03401	4.86429	-3.73581	0.000601902	0.0222577	-0.511474
TC2000007537.hg.1	NM_030777	SLC2A10	solute carrier family 2 (facilitated glucose transporter), member 10	-1.49684	6.13297	-4.2142	0.00014493	0.00780297	0.825892
TC2000008268.hg.1	NM_005116	SLC23A2	solute carrier family 23 (ascorbic acid transporter), member 2	-1.32696	4.66499	-7.89019	1.39151e-09	9.65326e-07	11.822
TC2000008279.hg.1	NM_002592	PCNA	proliferating cell nuclear antigen	-1.27854	5.21934	-5.33186	4.45478e-06	0.000536061	4.13086
TC2000008295.hg.1	NM_019593	GPCPD1	glycerophosphocholine phosphodiesterase 1	-1.69141	3.14134	-5.24524	5.86238e-06	0.000666701	3.86926
TC2000008310.hg.1	NM_001281467	TRMT6	tRNA methyltransferase 6	-1.67859	4.82876	-7.74607	2.16862e-09	1.406e-06	11.4009
TC2000008318.hg.1	NM_017671	FERMT1	fermitin family member 1	-1.34483	3.12708	-5.1379	8.23244e-06	0.000883225	3.54593
TC2000008381.hg.1	NM_000214	JAG1	jagged 1	-1.188	4.93709	-5.58338	2.0029e-06	0.000288271	4.89298
TC2000008445.hg.1	NM_013281	FLRT3	fibronectin leucine rich transmembrane protein 3	-2.33806	5.21575	-4.61223	4.27338e-05	0.00308968	1.98097
TC2000009023.hg.1	NM_015474	SAMHD1	SAM domain and HD domain 1	-1.71633	5.96879	-5.4462	3.09851e-06	0.000405186	4.47691
TC2000009268.hg.1	NM_133171	ELMO2	engulfment and cell motility 2	-1.54439	6.07848	-7.15634	1.35937e-08	5.56873e-06	9.6553
TC2000009392.hg.1	NM_004776	B4GALT5	UDP-Gal:betaGlcNAc beta 1,4- galactosyltransferase, polypeptide 5	-1.29625	5.32039	-5.64523	1.64486e-06	0.000248061	5.08084
TC2000009813.hg.1	NM_001958	EEF1A2	eukaryotic translation elongation factor 1 alpha 2	1.70565	4.0647	8.33613	3.57475e-10	3.32871e-07	13.1096
TC2000009915.hg.1	NM_001199534	C20orf24	chromosome 20 open reading frame 24	-1.38548	7.005	-8.41093	2.85207e-10	2.86746e-07	13.3233
TC2000009916.hg.1	NM_001199535	TGIF2-C20orf24	TGIF2-C20orf24 readthrough	-1.60621	6.74735	-8.18093	5.72279e-10	4.84151e-07	12.6642
TC2000009960.hg.1	NM_080725	SRXN1	sulfiredoxin 1	-1.12292	5.42843	-6.56594	8.76498e-08	2.42734e-05	7.87877
TC2100006784.hg.1	NM_001270407	JAM2	junctional adhesion molecule 2	1.92646	7.31975	6.3096	1.97968e-07	4.67068e-05	7.10136
TC2100006854.hg.1	NM_001286617	MAP3K7CL	MAP3K7 C-terminal like	3.5774	5.21938	8.8342	8.04399e-11	1.08025e-07	14.5181
TC2100007336.hg.1	NM_003274	TRAPPC10	trafficking protein particle complex 10	-1.05357	5.12414	-6.00142	5.28493e-07	0.0001017	6.16423
TC2100007446.hg.1	NM_001848	COL6A1	collagen, type VI, alpha 1	1.26018	9.77375	5.98454	5.57725e-07	0.000105857	6.11285
TC2100007451.hg.1	NM_001849	COL6A2	collagen, type VI, alpha 2	1.29688	9.18034	8.16886	5.93683e-10	4.93237e-07	12.6295
TC2100007668.hg.1	NM_001100420	C21orf91	chromosome 21 open reading frame 91	-1.24374	3.88094	-6.30192	2.0287e-07	4.75916e-05	7.07802
TC2100007821.hg.1	NM_006988	ADAMTS1	ADAM metallopeptidase with thrombospondin type 1 motif 1	-1.67347	9.35835	-5.98646	5.54315e-07	0.000105644	6.1187
TC2100007822.hg.1	NM_007038	ADAMTS5	ADAM metallopeptidase with thrombospondin type 1 motif 5	-2.7952	5.7679	-6.67745	6.15456e-08	1.81298e-05	8.21602
TC2100007852.hg.1	NM_016940	RWDD2B	RWD domain containing 2B	-1.75128	4.90947	-6.62343	7.30374e-08	2.0851e-05	8.05274
TC2100007996.hg.1	NM_006134	TMEM50B	transmembrane protein 50B	-1.1999	5.46972	-9.42677	1.41828e-11	2.77154e-08	16.1498
TC2100008030.hg.1	NM_001285389	RCAN1	regulator of calcineurin 1	1.58378	8.49902	6.33659	1.81676e-07	4.34596e-05	7.18332
TC2100008164.hg.1	NM_001261824	PSMG1	proteasome (prosome, macropain) assembly chaperone 1	-1.49295	2.65329	-5.91397	6.98441e-07	0.000125851	5.89813
TC2100008384.hg.1	NM_001202489	UBE2G2	ubiquitin conjugating enzyme E2G 2	-1.23206	5.36186	-8.4635	2.43443e-10	2.53958e-07	13.4729
TC2100008490.hg.1	NM_001186	BACH1	BTB and CNC homology 1, basic leucine zipper transcription factor 1	1.17578	7.34529	6.87923	3.25139e-08	1.10839e-05	8.82444
TC2100008496.hg.1	NM_006933	SLC5A3	solute carrier family 5 (sodium/myo-inositol cotransporter), member 3	2.30725	5.97227	7.43086	5.76253e-09	2.81522e-06	10.4721
TC2100008538.hg.1	NM_005049	PWP2	PWP2 periodic tryptophan protein homolog (yeast)	-1.09764	3.14994	-5.13582	8.28677e-06	0.000886467	3.53966
TC2100008562.hg.1	NM_001001890	RUNX1	runt-related transcription factor 1	1.29894	8.71342	7.63157	3.08948e-09	1.79352e-06	11.0647
TC2200006641.hg.1	NM_001278639	RANBP1	RAN binding protein 1	-1.06337	5.50518	-4.07534	0.000220337	0.0106148	0.431197
TC2200007085.hg.1	NM_001135825	RNF185	ring finger protein 185	1.2756	6.94213	8.21893	5.09867e-10	4.39388e-07	12.7736
TC2200007204.hg.1	NM_002133	HMOX1	heme oxygenase 1	-1.2893	5.5026	-6.15729	3.21562e-07	6.87444e-05	6.63842
TC2200007439.hg.1	NM_005297	MCHR1	melanin-concentrating hormone receptor 1	2.3321	4.37545	9.51581	1.09689e-11	2.25872e-08	16.3906
TC2200007464.hg.1	NM_031488	L3MBTL2	l(3)mbt-like 2 (Drosophila)	-1.1757	3.42037	-5.3468	4.24851e-06	0.000513915	4.17604
TC2200007607.hg.1	NM_007172	NUP50	nucleoporin 50kDa	-1.21438	6.13997	-6.48955	1.11707e-07	2.95214e-05	7.64739
TC2200008514.hg.1	NM_014306	RTCB	RNA 2,3-cyclic phosphate and 5-OH ligase	-1.08466	6.8061	-8.83226	8.0905e-11	1.08025e-07	14.5127
TC2200008719.hg.1	NM_001303494	CBX6	chromobox homolog 6	-1.62793	5.59792	-8.33789	3.55572e-10	3.32871e-07	13.1147
TC2200008819.hg.1	NM_001278651	RANGAP1	Ran GTPase activating protein 1	-1.27208	5.90645	-4.78871	2.46704e-05	0.00205087	2.50227
TC2200008829.hg.1	NM_001018050	POLR3H	polymerase (RNA) III (DNA directed) polypeptide H (22.9kD)	-1.09621	5.29067	-4.53368	5.44955e-05	0.00369549	1.75057
TC2200008932.hg.1	NM_001099294	KIAA1644	KIAA1644	-1.01313	4.81531	-3.61385	0.000856984	0.028751	-0.84121
TC2200009259.hg.1	NM_001207017	SMTN	smoothelin	1.29478	7.40854	9.51262	1.10702e-11	2.25872e-08	16.382

## Sheet: IPF Hipoxia_vs_Normoxia
PROBEID	ID	SYMBOL	GENENAME	logFC	AveExpr	t	P.Value	adj.P.Val	B
TC0100006818.hg.1	NM_001304451	PGD	phosphogluconate dehydrogenase	-1.41195	6.43408	-5.87148	7.99788e-07	0.000682278	5.70628
TC0100007980.hg.1	NM_001301237	CTPS1	CTP synthase 1	-1.36009	4.13987	-3.94416	0.00032599	0.038526	0.213489
TC0100008517.hg.1	NM_001134673	NFIA	nuclear factor I/A	-1.00867	4.61074	-3.92253	0.000347607	0.0399884	0.155174
TC0100009221.hg.1	NM_001078	VCAM1	vascular cell adhesion molecule 1	-1.54474	4.17363	-3.87376	0.000401568	0.0443242	0.0241821
TC0100009889.hg.1	NM_001279353	VPS45	vacuolar protein sorting 45 homolog (S. cerevisiae)	-1.15552	6.02052	-5.29245	5.04778e-06	0.0025654	4.02121
TC0100009938.hg.1	NM_006818	MLLT11	myeloid/lymphoid or mixed-lineage leukemia; translocated to, 11	-1.18784	6.37902	-6.36973	1.63493e-07	0.000231468	7.15425
TC0100010159.hg.1	NM_001286184	SLC25A44	solute carrier family 25, member 44	-1.24927	4.43025	-5.59264	1.94473e-06	0.00130348	4.89404
TC0100010381.hg.1	NM_003115	UAP1	UDP-N-acetylglucosamine pyrophosphorylase 1	1.14685	7.85555	4.50776	5.90358e-05	0.0125628	1.77093
TC0100011770.hg.1	NM_000120	EPHX1	epoxide hydrolase 1, microsomal (xenobiotic)	-1.59328	6.90224	-4.83415	2.14026e-05	0.0063181	2.69886
TC0100013072.hg.1	NM_001141973	ATP13A2	ATPase type 13A2	-1.13701	4.2337	-4.21065	0.000146495	0.0230971	0.941405
TC0100013908.hg.1	NM_006516	SLC2A1	solute carrier family 2 (facilitated glucose transporter), member 1	2.03097	9.07456	12.8638	1.46383e-15	1.4645e-10	23.242
TC0100013995.hg.1	NM_001166588	EIF2B3	eukaryotic translation initiation factor 2B, subunit 3 gamma, 58kDa	-1.25	5.8068	-4.72757	2.98565e-05	0.00805197	2.39427
TC0100014040.hg.1	NM_001114172	PIK3R3	phosphoinositide-3-kinase, regulatory subunit 3 (gamma)	-1.353	2.93042	-5.61361	1.81908e-06	0.0012372	4.95513
TC0100014210.hg.1	NM_023077	COA7	cytochrome c oxidase assembly factor 7 (putative)	-1.34596	3.98355	-5.09696	9.36836e-06	0.00381026	3.4551
TC0100014276.hg.1	NM_014762	DHCR24	24-dehydrocholesterol reductase	-1.45389	5.49644	-4.95189	1.4794e-05	0.00505564	3.03686
TC0100014505.hg.1	NM_015139	SLC35D1	solute carrier family 35 (UDP-GlcA/UDP-GalNAc transporter), member D1	-1.24347	5.00148	-5.18405	7.11503e-06	0.00316934	3.70698
TC0100014531.hg.1	NM_001002292	WLS	wntless Wnt ligand secretion mediator	-1.13266	7.93697	-4.06488	0.000227359	0.0308732	0.541102
TC0100014762.hg.1	NM_001166293	SSX2IP	synovial sarcoma, X breakpoint 2 interacting protein	-1.22161	4.64219	-6.38767	1.54429e-07	0.00022319	7.20617
TC0100014794.hg.1	NM_001007022	ODF2L	outer dense fiber of sperm tails 2-like	-1.10776	4.96908	-6.07906	4.12615e-07	0.000447253	6.3105
TC0100014988.hg.1	NM_001178096	F3	coagulation factor III (thromboplastin, tissue factor)	1.48047	7.4576	4.57727	4.76226e-05	0.0107263	1.96729
TC0100015079.hg.1	NM_001033025	EXTL2	exostosin-like glycosyltransferase 2	-1.25677	5.28594	-5.97522	5.74546e-07	0.000545996	6.00835
TC0100015273.hg.1	NM_024102	WDR77	WD repeat domain 77	-1.50751	4.62202	-4.01362	0.000265066	0.0342108	0.401522
TC0100015783.hg.1	NM_000449	RFX5	regulatory factor X, 5 (influences HLA class II expression)	-1.21143	4.01043	-6.5982	7.91236e-08	0.000138962	7.81433
TC0100015784.hg.1	NM_001258288	SELENBP1	selenium binding protein 1	-1.45686	4.51184	-4.37009	9.013e-05	0.0162827	1.3845
TC0100016006.hg.1	NM_015590	GPATCH4	G-patch domain containing 4	-1.45017	4.74504	-3.91349	0.000357048	0.0408061	0.130842
TC0100016676.hg.1	NM_025191	EDEM3	ER degradation enhancer, mannosidase alpha-like 3	-1.13099	6.48939	-6.59337	8.03442e-08	0.000139342	7.80042
TC0100016952.hg.1	NM_001310326	UBE2T	ubiquitin conjugating enzyme E2T	-1.78622	4.29403	-4.17742	0.000162	0.0246997	0.849723
TC0100017083.hg.1	NM_001164522	RAB7B	RAB7B, member RAS oncogene family	-1.849	4.6108	-5.03108	1.15315e-05	0.00426954	3.26492
TC0100017212.hg.1	NM_021194	SLC30A1	solute carrier family 30 (zinc transporter), member 1	-1.0909	5.90155	-4.86352	1.95216e-05	0.00591381	2.78305
TC0100017945.hg.1	NM_000143	FH	fumarate hydratase	-1.03832	4.93504	-4.6984	3.26969e-05	0.00847951	2.31114
TC0100018403.hg.1	NM_018948	ERRFI1	ERBB receptor feedback inhibitor 1	1.68625	11.0388	7.33379	7.80008e-09	3.00617e-05	9.91137
TC0100018430.hg.1	NM_001164824	SMIM12	small integral membrane protein 12	-1.07849	6.2156	-4.33685	9.97756e-05	0.0175232	1.2917
TC0100018486.hg.1	NM_001038707	CDC42SE1	CDC42 small effector 1	-1.02462	6.08371	-6.2229	2.60913e-07	0.000323217	6.72846
TC0200007035.hg.1	NM_033505	EPT1	ethanolaminephosphotransferase 1	-1.04594	3.91146	-4.14405	0.000179176	0.0266165	0.757921
TC0200007155.hg.1	NM_014600	EHD3	EH domain containing 3	-1.00465	6.60795	-4.69604	3.29374e-05	0.00851006	2.30444
TC0200007419.hg.1	NM_024766	CAMKMT	calmodulin-lysine N-methyltransferase	-1.24412	2.33024	-5.58946	1.9645e-06	0.0013104	4.88479
TC0200007458.hg.1	NM_001430	EPAS1	endothelial PAS domain protein 1	-1.55631	9.11545	-9.26829	2.24637e-11	2.22623e-07	15.1114
TC0200007664.hg.1	NM_001130480	VRK2	vaccinia related kinase 2	-1.14839	5.70336	-4.70707	3.18261e-05	0.00836308	2.33584
TC0200007886.hg.1	NM_020143	PNO1	partner of NOB1 homolog	-1.19695	4.40823	-4.87936	1.85766e-05	0.00574458	2.82846
TC0200008099.hg.1	NM_000189	HK2	hexokinase 2	1.73077	5.58569	4.31064	0.000108087	0.0184687	1.21869
TC0200008291.hg.1	NM_001146688	KDM3A	lysine (K)-specific demethylase 3A	1.2958	4.66596	7.26733	9.6011e-09	3.41565e-05	9.72405
TC0200008617.hg.1	NM_024065	PDCL3	phosducin like 3	-1.02766	2.54783	-4.02153	0.00025887	0.033793	0.42303
TC0200008666.hg.1	NM_000877	IL1R1	interleukin 1 receptor, type I	-1.36755	7.05534	-4.64041	3.91567e-05	0.00941559	2.14625
TC0200008921.hg.1	NM_153712	TTL	tubulin tyrosine ligase	-1.2141	5.44853	-7.38489	6.65036e-09	2.79607e-05	10.055
TC0200009049.hg.1	NM_016133	INSIG2	insulin induced gene 2	1.46916	5.59757	5.049	1.08984e-05	0.00419627	3.31661
TC0200009095.hg.1	NM_002193	INHBB	inhibin beta B	1.10012	2.9308	6.3385	1.80575e-07	0.000249385	7.06376
TC0200011051.hg.1	NM_001191037	PSMD1	proteasome 26S subunit, non-ATPase 1	-1.29448	6.96665	-5.95168	6.19317e-07	0.000569054	5.93984
TC0200013607.hg.1	NM_005783	TXNDC9	thioredoxin domain containing 9	-1.22401	3.80114	-5.2755	5.32641e-06	0.002682	3.97203
TC0200014792.hg.1	NM_001278458	COBLL1	cordon-bleu WH2 repeat protein like 1	2.03366	4.41865	5.71545	1.31514e-06	0.00097577	5.25176
TC0200014907.hg.1	NM_003705	SLC25A12	solute carrier family 25 (aspartate/glutamate carrier), member 12	-1.17423	4.5102	-6.63254	7.09584e-08	0.000129541	7.91327
TC0200015242.hg.1	NM_007315	STAT1	signal transducer and activator of transcription 1	-1.00954	8.75255	-3.96172	0.000309413	0.0374276	0.260905
TC0200015538.hg.1	NM_001270942	KLF7	Kruppel-like factor 7 (ubiquitous)	1.11672	9.32709	8.12152	6.85716e-10	4.34166e-06	12.0914
TC0200015893.hg.1	NM_001290263	DOCK10	dedicator of cytokinesis 10	-1.11054	5.0572	-4.72706	2.99042e-05	0.00805197	2.39281
TC0200016687.hg.1	NM_144579	SFXN5	sideroflexin 5	-1.62178	4.11522	-6.41944	1.39589e-07	0.00020825	7.29812
TC0300006483.hg.1	NM_003670	BHLHE40	basic helix-loop-helix family, member e40	1.95355	7.60242	5.37977	3.82643e-06	0.00205774	4.27477
TC0300006627.hg.1	NM_001145392	TSEN2	TSEN2 tRNA splicing endonuclease subunit	-1.07033	3.31907	-4.83595	2.12825e-05	0.00629603	2.70401
TC0300006677.hg.1	NM_001134367	SLC6A6	solute carrier family 6 (neurotransmitter transporter), member 6	1.54818	7.77922	5.91178	7.03337e-07	0.000624398	5.82366
TC0300007067.hg.1	NM_001172566	MYD88	myeloid differentiation primary response 88	-1.1127	6.24078	-5.40885	3.48889e-06	0.00199204	4.35928
TC0300007290.hg.1	NM_025010	KLHL18	kelch-like family member 18	-1.02258	4.47522	-4.42552	7.60414e-05	0.0144526	1.53969
TC0300008148.hg.1	NM_018004	TMEM45A	transmembrane protein 45A	1.33693	6.88013	7.01782	2.1007e-08	5.9482e-05	9.01673
TC0300008381.hg.1	NM_001256835	QTRTD1	queuine tRNA-ribosyltransferase domain containing 1	-1.46429	3.46446	-5.69471	1.405e-06	0.00102061	5.19132
TC0300013609.hg.1	NM_018385	LSG1	large 60S subunit nuclear export GTPase 1	-1.10387	5.74402	-4.36784	9.07527e-05	0.0163526	1.37821
TC0300013684.hg.1	NM_001128148	TFRC	transferrin receptor	-2.97498	6.12116	-10.8453	2.67079e-13	7.41117e-09	18.9296
TC0300013834.hg.1	NM_015106	RAD54L2	RAD54-like 2 (S. cerevisiae)	-1.09987	4.30106	-4.99787	1.28026e-05	0.0045546	3.1692
TC0300013854.hg.1	NM_001134456	NXPE3	neurexophilin and PC-esterase domain family, member 3	-1.13599	3.80102	-4.37551	8.86488e-05	0.0160823	1.39962
TC0300013911.hg.1	NM_016306	DNAJB11	DnaJ (Hsp40) homolog, subfamily B, member 11	-1.17658	5.3537	-4.85487	2.00582e-05	0.00603683	2.75823
TC0400007128.hg.1	NM_001292054	TBC1D19	TBC1 domain family, member 19	-1.35257	5.39282	-4.65094	3.78963e-05	0.00925748	2.17617
TC0400007357.hg.1	NM_018126	TMEM33	transmembrane protein 33	-1.02911	5.96269	-5.50412	2.57743e-06	0.0015548	4.63636
TC0400007556.hg.1	NM_024592	SRD5A3	steroid 5 alpha-reductase 3	1.38502	7.71022	6.82107	3.90707e-08	8.74332e-05	8.45476
TC0400008892.hg.1	NM_022475	HHIP	hedgehog interacting protein	1.92263	3.24772	5.50797	2.54604e-06	0.00154258	4.64757
TC0400011202.hg.1	NM_015697	COQ2	coenzyme Q2 4-hydroxybenzoate polyprenyltransferase	-1.03701	4.76328	-4.31986	0.000105091	0.0180679	1.24434
TC0400011298.hg.1	NM_153757	NAP1L5	nucleosome assembly protein 1-like 5	-1.07057	3.7112	-3.98696	0.000287011	0.0355866	0.329206
TC0400011299.hg.1	NM_001015045	FAM13A	family with sequence similarity 13, member A	1.39051	5.71499	6.17037	3.08434e-07	0.000363083	6.57593
TC0400011408.hg.1	NM_000668	ADH1B	alcohol dehydrogenase 1B (class I), beta polypeptide	-3.33613	4.6507	-5.20219	6.71825e-06	0.0030865	3.75951
TC0400011578.hg.1	NM_001226	CASP6	caspase 6	-1.10756	4.12209	-4.69705	3.28341e-05	0.0084992	2.30731
TC0400011732.hg.1	NM_024574	NDNF	neuron-derived neurotrophic factor	2.71196	5.51179	8.53492	1.96424e-10	1.7033e-06	13.2025
TC0400012818.hg.1	NM_004354	CCNG2	cyclin G2	1.12049	7.69913	10.9904	1.80534e-13	6.26203e-09	19.2609
TC0400012874.hg.1	NM_207352	CYP4V2	cytochrome P450, family 4, subfamily V, polypeptide 2	-1.3259	5.22155	-4.12586	0.00018928	0.0273275	0.707958
TC0500007778.hg.1	NM_001284430	UTP15	UTP15, U3 small nucleolar ribonucleoprotein, homolog (S. cerevisiae)	-1.16228	2.52272	-5.01897	1.19795e-05	0.00437394	3.23003
TC0500009076.hg.1	NM_000112	SLC26A2	solute carrier family 26 (anion exchanger), member 2	-1.23751	2.99581	-4.86233	1.95947e-05	0.00592302	2.77963
TC0500009250.hg.1	NM_145049	UBLCP1	ubiquitin-like domain containing CTD phosphatase 1	-1.43319	6.46172	-4.13187	0.000185884	0.0269635	0.724449
TC0500010599.hg.1	NM_000436	OXCT1	3-oxoacid CoA-transferase 1	-1.2209	4.81003	-4.96433	1.42269e-05	0.00493476	3.07264
TC0500011852.hg.1	NM_001178102	LOX	lysyl oxidase	1.48975	10.2193	7.72742	2.29708e-09	1.2258e-05	11.0104
TC0500011935.hg.1	NM_178450	MARCH3	membrane associated ring finger 3	1.20499	6.06238	4.78224	2.51744e-05	0.00715743	2.55033
TC0500013212.hg.1	NM_001204193	SRP19	signal recognition particle 19kDa	-1.16355	5.88103	-3.84464	0.000437566	0.0466642	-0.0537013
TC0500013219.hg.1	NM_000414	HSD17B4	hydroxysteroid (17-beta) dehydrogenase 4	-1.04422	6.62095	-6.96244	2.50097e-08	6.42587e-05	8.8589
TC0500013228.hg.1	NM_001300860	DDX46	DEAD (Asp-Glu-Ala-Asp) box polypeptide 46	-1.0257	5.41862	-4.928	1.59471e-05	0.00522989	2.96815
TC0500013251.hg.1	NM_020768	KCTD16	potassium channel tetramerization domain containing 16	1.79294	2.28385	6.21179	2.70304e-07	0.000331888	6.69623
TC0500013381.hg.1	NM_138492	PRELID2	PRELI domain containing 2	1.08525	2.64062	6.02632	4.88164e-07	0.000490799	6.15708
TC0600006926.hg.1	NM_017906	PAK1IP1	PAK1 interacting protein 1	-1.15034	4.52005	-4.1383	0.000182311	0.0268522	0.742122
TC0600008109.hg.1	NM_001025366	VEGFA	vascular endothelial growth factor A	2.10943	9.70309	10.3863	9.38509e-13	1.44682e-08	17.8594
TC0600009140.hg.1	NM_138408	GTF3C6	general transcription factor IIIC subunit 6	-1.35349	3.709	-4.39844	8.2632e-05	0.0152862	1.46379
TC0600009459.hg.1	NM_006208	ENPP1	ectonucleotide pyrophosphatase/phosphodiesterase 1	-1.13486	6.59163	-4.64684	3.83826e-05	0.00930348	2.16451
TC0600011635.hg.1	NM_001145775	FKBP5	FK506 binding protein 5	-1.03282	4.04092	-3.8631	0.000414395	0.0451297	-0.00434779
TC0600011674.hg.1	NM_016059	PPIL1	peptidylprolyl isomerase (cyclophilin)-like 1	-1.31816	5.55745	-4.95806	1.45101e-05	0.00499555	3.05459
TC0600012628.hg.1	NM_014165	NDUFAF4	NADH dehydrogenase (ubiquinone) complex I, assembly factor 4	-1.16034	3.60874	-4.45877	6.86531e-05	0.0138449	1.63305
TC0600013462.hg.1	NM_032145	FBXO30	F-box protein 30	-1.13186	5.10776	-4.10375	0.000202303	0.028554	0.647374
TC0700007367.hg.1	NM_001014436	DBNL	drebrin-like	-1.01235	6.30688	-3.97419	0.000298138	0.0365472	0.294637
TC0700008252.hg.1	NM_001143935	CROT	carnitine O-octanoyltransferase	-1.99724	3.65482	-5.62478	1.75556e-06	0.00120582	4.98764
TC0700008582.hg.1	NM_000602	SERPINE1	serpin peptidase inhibitor, clade E (nexin, plasminogen activator inhibitor type 1), member 1	1.21049	10.8838	5.01511	1.2126e-05	0.00440496	3.2189
TC0700009134.hg.1	NM_001163446	CPA4	carboxypeptidase A4	1.3303	6.51964	3.96121	0.00030988	0.0374515	0.259534
TC0700009352.hg.1	NM_001061	TBXAS1	thromboxane A synthase 1 (platelet)	-1.10052	3.759	-8.19071	5.55518e-10	4.18359e-06	12.279
TC0700010321.hg.1	NM_001163147	ETV1	ets variant 1	-1.31364	5.89702	-4.94719	1.50142e-05	0.00508085	3.02333
TC0700010561.hg.1	NM_019102	HOXA5	homeobox A5	-1.15817	5.54502	-6.13379	3.46566e-07	0.00039093	6.46963
TC0700010563.hg.1	NM_006896	HOXA7	homeobox A7	-1.11038	5.62733	-4.88009	1.85341e-05	0.00574458	2.83055
TC0700010621.hg.1	NM_017946	FKBP14	FK506 binding protein 14	-1.0723	7.74033	-6.68547	6.00009e-08	0.000117251	8.06558
TC0700010965.hg.1	NM_000598	IGFBP3	insulin like growth factor binding protein 3	1.58265	10.9522	6.76676	4.63894e-08	0.000100065	8.29906
TC0700011642.hg.1	NM_000601	HGF	hepatocyte growth factor (hepapoietin A; scatter factor)	-2.21158	7.03519	-4.01265	0.000265832	0.0342146	0.398899
TC0700012276.hg.1	NM_014705	DOCK4	dedicator of cytokinesis 4	-1.48153	4.95272	-5.18302	7.13809e-06	0.00316934	3.70402
TC0700012680.hg.1	NM_032826	SLC35B4	solute carrier family 35 (UDP-xylose/UDP-N-acetylglucosamine transporter), member B4	-1.19969	5.06766	-4.30447	0.000110142	0.0187309	1.2015
TC0700012684.hg.1	NM_001628	AKR1B1	aldo-keto reductase family 1, member B1 (aldose reductase)	-1.2106	7.97718	-4.41608	7.8278e-05	0.014837	1.51322
TC0700013055.hg.1	NM_001164410	CDK5	cyclin-dependent kinase 5	-1.04233	5.77327	-6.69376	5.84474e-08	0.000115847	8.08939
TC0700013458.hg.1	NM_001098786	HILPDA	hypoxia inducible lipid droplet-associated	2.20175	6.64302	5.35496	4.14002e-06	0.00218406	4.20267
TC0700013578.hg.1	NM_006080	SEMA3A	sema domain, immunoglobulin domain (Ig), short basic domain, secreted, (semaphorin) 3A	-1.23845	8.11428	-4.3541	9.46497e-05	0.0167931	1.33983
TC0800007114.hg.1	NM_016240	SCARA3	scavenger receptor class A, member 3	-1.05284	7.82059	-5.85876	8.32882e-07	0.000704623	5.66924
TC0800007848.hg.1	NM_033058	TRIM55	tripartite motif containing 55	-1.77986	4.37591	-3.95765	0.000313184	0.0376867	0.249897
TC0800009891.hg.1	NM_003155	STC1	stanniocalcin 1	1.76426	10.4761	3.97798	0.000294792	0.0363241	0.304894
TC0800010784.hg.1	NM_007332	TRPA1	transient receptor potential cation channel, subfamily A, member 1	-2.69631	4.93016	-9.79962	4.86829e-12	6.14046e-08	16.4423
TC0800010926.hg.1	NM_018440	PAG1	phosphoprotein membrane anchor with glycosphingolipid microdomains 1	1.18224	5.12842	4.49952	6.05555e-05	0.01273	1.74771
TC0800011881.hg.1	NM_001135242	NDRG1	N-myc downstream regulated 1	2.75581	8.32813	10.5543	5.90648e-13	1.27267e-08	18.255
TC0800012307.hg.1	NM_015169	RRS1	ribosome biogenesis regulator homolog	-1.26351	4.71237	-7.15152	1.38007e-08	4.34236e-05	9.39653
TC0900006961.hg.1	NM_001539	DNAJA1	DnaJ (Hsp40) homolog, subfamily A, member 1	-1.05944	7.64359	-5.54228	2.28279e-06	0.00144624	4.74742
TC0900008028.hg.1	NM_032558	MFSD14B	major facilitator superfamily domain containing 14B	-1.04169	6.86177	-4.56635	4.92602e-05	0.0110592	1.93638
TC0900009861.hg.1	NM_022917	NOL6	nucleolar protein 6 (RNA-associated)	-1.25177	4.61929	-5.51936	2.45544e-06	0.00151025	4.68072
TC0900011665.hg.1	NM_014908	DOLK	dolichol kinase	-1.01702	4.9768	-4.475	6.53078e-05	0.0133656	1.67868
TC0900011709.hg.1	NM_000113	TOR1A	torsin family 1, member A (torsin A)	-1.01501	7.84113	-4.1705	0.000165425	0.0249749	0.830658
TC0900012231.hg.1	NM_003028	SHB	Src homology 2 domain containing adaptor protein B	1.01193	6.63679	4.67629	3.5025e-05	0.00883555	2.24823
TC0X00006891.hg.1	NM_000167	GK	glycerol kinase	-1.54189	5.82156	-3.85755	0.000421232	0.045588	-0.019193
TC0X00008081.hg.1	NM_052936	ATG4A	autophagy related 4A, cysteine peptidase	-1.23503	4.37988	-4.60882	4.31885e-05	0.010054	2.05664
TC0X00009611.hg.1	NM_033518	SLC38A5	solute carrier family 38, member 5	1.17493	7.116	4.75386	2.75069e-05	0.00760248	2.46926
TC0X00009762.hg.1	NM_001037811	HSD17B10	hydroxysteroid (17-beta) dehydrogenase 10	-1.08384	3.5192	-4.45468	6.95224e-05	0.0139122	1.62155
TC0X00010136.hg.1	NM_015975	TAF9B	TAF9B RNA polymerase II, TATA box binding protein (TBP)-associated factor, 31kDa	-1.7327	3.74628	-3.87983	0.000394425	0.0438882	0.0404674
TC0X00010278.hg.1	NM_004538	NAP1L3	nucleosome assembly protein 1-like 3	-1.15922	3.0711	-6.00835	5.16953e-07	0.000512319	6.10478
TC0X00010607.hg.1	NM_001168299	KLHL13	kelch-like family member 13	-1.0653	4.46107	-4.22398	0.000140691	0.0224628	0.978255
TC0X00011211.hg.1	NM_000402	G6PD	glucose-6-phosphate dehydrogenase	-1.46901	8.64378	-5.71156	1.33155e-06	0.000982689	5.24042
TC0X00011305.hg.1	NM_001013627	NHSL2	NHS-like 2	-1.31606	3.02409	-5.03142	1.15191e-05	0.00426954	3.2659
TC1000006652.hg.1	NM_001145443	PFKFB3	6-phosphofructo-2-kinase/fructose-2,6-biphosphatase 3	1.31928	6.11062	6.44177	1.30023e-07	0.000200444	7.36272
TC1000007990.hg.1	NM_019058	DDIT4	DNA damage inducible transcript 4	1.67112	7.13922	5.14623	8.01842e-06	0.00346578	3.59755
TC1000008054.hg.1	NM_001145031	PLAU	plasminogen activator, urokinase	-2.53398	7.89058	-9.09545	3.72268e-11	3.44336e-07	14.6689
TC1000008770.hg.1	NM_014976	PDCD11	programmed cell death 11	-1.12823	5.24451	-5.39658	3.62753e-06	0.0020185	4.32362
TC1000008881.hg.1	NM_001008541	MXI1	MAX interactor 1, dimerization protein	1.69721	8.12589	6.97478	2.40559e-08	6.41852e-05	8.89409
TC1000009863.hg.1	NM_001282695	FAM107B	family with sequence similarity 107, member B	1.36804	5.11175	5.18149	7.17267e-06	0.00316934	3.69959
TC1000011005.hg.1	NM_000917	P4HA1	prolyl 4-hydroxylase, alpha polypeptide I	1.40906	9.03955	9.9244	3.41735e-12	4.7414e-08	16.7483
TC1000011427.hg.1	NM_001165946	IDE	insulin-degrading enzyme	-1.10915	3.91062	-3.85899	0.000419446	0.0454656	-0.015337
TC1000011683.hg.1	NM_005736	ACTR1A	ARP1 actin-related protein 1 homolog A, centractin alpha (yeast)	-1.2797	7.37241	-5.1184	8.75529e-06	0.00362613	3.51706
TC1000012056.hg.1	NM_001001976	ATE1	arginyltransferase 1	-1.14879	4.38016	-4.84964	2.03891e-05	0.00609674	2.74325
TC1000012066.hg.1	NM_001167865	NSMCE4A	NSE4 homolog A, SMC5-SMC6 complex component	-1.1359	2.65487	-5.00708	1.24366e-05	0.00444055	3.19575
TC1000012427.hg.1	NM_001353	AKR1C1	aldo-keto reductase family 1, member C1	-1.96916	7.22972	-4.06643	0.000226307	0.0307833	0.545323
TC1100006487.hg.1	NM_006755	TALDO1	transaldolase 1	-1.13242	6.01619	-5.36621	3.99481e-06	0.0021328	4.23535
TC1100007050.hg.1	NM_001145166	PRMT3	protein arginine methyltransferase 3	-1.1305	2.84172	-5.10177	9.22723e-06	0.0037765	3.469
TC1100007801.hg.1	NM_016464	TMEM138	transmembrane protein 138	-1.851	6.9472	-6.6195	7.39552e-08	0.000133259	7.8757
TC1100007935.hg.1	NM_001282652	STIP1	stress-induced phosphoprotein 1	-1.10599	6.93924	-4.95705	1.45563e-05	0.00499905	3.05168
TC1100008881.hg.1	NM_152432	ARHGAP42	Rho GTPase activating protein 42	-1.15932	2.12199	-5.66979	1.52106e-06	0.00106372	5.11876
TC1100008994.hg.1	NM_207645	C11orf87	chromosome 11 open reading frame 87	-1.54351	4.63853	-4.00297	0.000273629	0.0346331	0.372614
TC1100009445.hg.1	NM_024556	FAM118B	family with sequence similarity 118, member B	-1.26408	4.56621	-4.58609	4.63403e-05	0.0105401	1.99224
TC1100011089.hg.1	NM_004739	MTA2	metastasis associated 1 family member 2	-1.04334	6.41318	-5.7062	1.35447e-06	0.000994319	5.22481
TC1100011395.hg.1	NM_001031847	CPT1A	carnitine palmitoyltransferase 1A (liver)	-1.07724	4.857	-4.55202	5.14922e-05	0.0113582	1.89588
TC1100012303.hg.1	NM_001177562	PPP2R1B	protein phosphatase 2, regulatory subunit A, beta	-1.27255	5.46233	-3.99291	0.000281968	0.0351828	0.345322
TC1100012775.hg.1	NM_001143820	ETS1	v-ets avian erythroblastosis virus E26 oncogene homolog 1	1.42756	7.07888	9.46613	1.26583e-11	1.46356e-07	15.6122
TC1100013221.hg.1	NM_001223	CASP1	caspase 1	-1.3724	4.0211	-5.61927	1.78661e-06	0.0012211	4.9716
TC1100013222.hg.1	NM_001017534	CARD16	caspase recruitment domain family, member 16	-1.21334	6.063	-5.87278	7.96478e-07	0.000682278	5.71007
TC1200006557.hg.1	NM_020375	TIGAR	TP53 induced glycolysis regulatory phosphatase	-1.66019	3.30347	-6.74832	4.91761e-08	0.000100337	8.24614
TC1200006896.hg.1	NM_003979	GPRC5A	G protein-coupled receptor, class C, group 5, member A	1.2141	8.22585	4.57883	4.7394e-05	0.0106922	1.97169
TC1200006935.hg.1	NM_001286514	ATF7IP	activating transcription factor 7 interacting protein	-1.24021	6.30223	-7.28743	9.01612e-09	3.31734e-05	9.78075
TC1200007612.hg.1	NM_001170803	LARP4	La ribonucleoprotein domain family, member 4	-1.10372	4.17788	-5.03691	1.13213e-05	0.00424535	3.28176
TC1200007626.hg.1	NM_014033	METTL7A	methyltransferase like 7A	-1.74211	5.0225	-7.03476	1.99168e-08	5.75699e-05	9.06493
TC1200007821.hg.1	NM_000456	SUOX	sulfite oxidase	-1.42108	5.293	-4.89634	1.76133e-05	0.00555336	2.87719
TC1200007835.hg.1	NM_001099337	COQ10A	coenzyme Q10A	-1.27442	4.78689	-7.14505	1.40839e-08	4.34236e-05	9.37818
TC1200008726.hg.1	NM_001286262	TCP11L2	t-complex 11, testis-specific-like 2	1.09373	6.32493	4.86804	1.92474e-05	0.00588132	2.79599
TC1200008835.hg.1	NM_001681	ATP2A2	ATPase, Ca++ transporting, cardiac muscle, slow twitch 2	-1.12182	8.90156	-5.49854	2.62355e-06	0.00157578	4.62013
TC1200009796.hg.1	NM_001286233	SLC2A14	solute carrier family 2 (facilitated glucose transporter), member 14	1.46525	10.4352	5.83277	9.04847e-07	0.00074728	5.59352
TC1200009800.hg.1	NM_006931	SLC2A3	solute carrier family 2 (facilitated glucose transporter), member 3	1.64291	9.80739	5.57034	2.08776e-06	0.00135358	4.82912
TC1200009881.hg.1	NM_005127	CLEC2B	C-type lectin domain family 2, member B	2.3744	7.48363	6.98566	2.32453e-08	6.32385e-05	8.92512
TC1200009964.hg.1	NM_018050	MANSC1	MANSC domain containing 1	-1.61985	3.8355	-4.33461	0.000100461	0.0175769	1.28545
TC1200011245.hg.1	NM_001109754	PTPRB	protein tyrosine phosphatase, receptor type, B	1.28212	1.94157	4.61102	4.28946e-05	0.0100143	2.06288
TC1200011460.hg.1	NM_000899	KITLG	KIT ligand	-1.44214	5.76433	-5.82392	9.30727e-07	0.000764105	5.56775
TC1200012579.hg.1	NM_001102654	NTF3	neurotrophin 3	1.20979	5.57253	6.02684	4.87346e-07	0.000490799	6.15861
TC1200012622.hg.1	NM_017842	SLC48A1	solute carrier family 48 (heme transporter), member 1	-1.06316	5.55823	-4.91488	1.66177e-05	0.00534617	2.93045
TC1200012666.hg.1	NM_018279	TMEM19	transmembrane protein 19	-1.20687	4.08159	-4.01845	0.000261267	0.0338886	0.414649
TC1200012842.hg.1	NM_001137664	ANAPC7	anaphase promoting complex subunit 7	-1.59785	5.20277	-6.38794	1.54292e-07	0.00022319	7.20697
TC1300007491.hg.1	NM_001286818	KLF5	Kruppel-like factor 5 (intestinal)	1.32374	4.54008	4.26962	0.000122477	0.0202782	1.10467
TC1300008533.hg.1	NM_001286503	HSPH1	heat shock 105kDa/110kDa protein 1	-1.32208	6.97955	-5.38203	3.7991e-06	0.00205774	4.28133
TC1300008918.hg.1	NM_018191	RCBTB1	regulator of chromosome condensation (RCC1) and BTB (POZ) domain containing protein 1	-1.00778	4.37597	-5.74099	1.21233e-06	0.000927859	5.32616
TC1300009012.hg.1	NM_018676	THSD1	thrombospondin type 1 domain containing 1	-1.07979	3.55163	-4.7451	2.82681e-05	0.00775111	2.44429
TC1300009993.hg.1	NM_001159596	BIVM	basic, immunoglobulin-like variable motif containing	-1.08232	4.90328	-3.99341	0.000281542	0.0351828	0.346695
TC1400006529.hg.1	NM_001097577	ANG	angiogenin, ribonuclease, RNase A family, 5	1.36126	6.82142	5.25141	5.74889e-06	0.00278785	3.90215
TC1400007221.hg.1	NM_080867	SOCS4	suppressor of cytokine signaling 4	-1.01939	5.64764	-5.08963	9.58771e-06	0.00383356	3.43392
TC1400008007.hg.1	NM_017437	CPSF2	cleavage and polyadenylation specific factor 2	-1.21926	6.21741	-4.85146	2.02733e-05	0.00608834	2.74847
TC1400008767.hg.1	NM_001304476	STXBP6	syntaxin binding protein 6 (amisyn)	1.49145	5.06203	7.63979	3.01185e-09	1.5477e-05	10.7674
TC1400008780.hg.1	NM_002515	NOVA1	neuro-oncological ventral antigen 1	-1.46241	4.42388	-4.54436	5.27266e-05	0.0115295	1.87422
TC1400009186.hg.1	NM_014584	ERO1A	endoplasmic reticulum oxidoreductase alpha	1.32004	9.80782	4.39541	8.34037e-05	0.0153473	1.4553
TC1400010619.hg.1	NM_001243084	HIF1A	hypoxia inducible factor 1, alpha subunit (basic helix-loop-helix transcription factor)	-2.30637	8.61007	-8.1637	6.03061e-10	4.18359e-06	12.2059
TC1400010728.hg.1	NM_015473	HEATR5A	HEAT repeat containing 5A	-1.16011	4.23763	-6.84778	3.59087e-08	8.44433e-05	8.53126
TC1400010730.hg.1	NM_001308103	EGLN3	egl-9 family hypoxia-inducible factor 3	1.78324	3.1972	5.66884	1.52568e-06	0.00106372	5.11598
TC1500008029.hg.1	NM_000137	FAH	fumarylacetoacetate hydrolase (fumarylacetoacetase)	-1.04845	5.37325	-7.61508	3.25137e-09	1.61111e-05	10.6987
TC1500008231.hg.1	NM_022767	AEN	apoptosis enhancing nuclease	-1.01588	5.8428	-5.19262	6.92461e-06	0.00313767	3.73181
TC1500009641.hg.1	NM_002943	RORA	RAR-related orphan receptor A	2.07476	6.48395	6.43051	1.34761e-07	0.000203233	7.33015
TC1500010233.hg.1	NM_032246	MEX3B	mex-3 RNA binding family member B	1.05558	4.75383	4.98144	1.34818e-05	0.00475964	3.12187
TC1500010854.hg.1	NM_001271854	GPR176	G protein-coupled receptor 176	1.05911	7.90155	6.06979	4.24989e-07	0.000453578	6.28355
TC1600006976.hg.1	NM_005236	ERCC4	excision repair cross-complementation group 4	-1.27588	3.08998	-4.41405	7.8767e-05	0.0148889	1.50753
TC1600007806.hg.1	NM_182922	HEATR3	HEAT repeat containing 3	-1.08983	3.48258	-5.4928	2.67185e-06	0.00159787	4.60344
TC1600007952.hg.1	NM_018233	OGFOD1	2-oxoglutarate and iron-dependent oxygenase domain containing 1	-1.10546	6.74709	-7.17463	1.28357e-08	4.1416e-05	9.46199
TC1600008149.hg.1	NM_001950	E2F4	E2F transcription factor 4, p107/p130-binding	-1.04988	5.43687	-5.75606	1.15549e-06	0.000900664	5.37006
TC1600009162.hg.1	NM_001002017	HCFC1R1	host cell factor C1 regulator 1 (XPO1 dependent)	1.12271	6.74292	6.03037	4.819e-07	0.000490799	6.16886
TC1600010347.hg.1	NM_001127897	RPGRIP1L	RPGRIP1-like	-1.05752	5.05186	-5.65323	1.60348e-06	0.00111237	5.0705
TC1600010500.hg.1	NM_001286220	GOT2	glutamic-oxaloacetic transaminase 2, mitochondrial	-1.00076	6.76806	-5.02269	1.18403e-05	0.00434599	3.24073
TC1600010732.hg.1	NM_000903	NQO1	NAD(P)H dehydrogenase, quinone 1	-2.81642	8.48022	-12.7151	2.11106e-15	1.4645e-10	22.9457
TC1600010869.hg.1	NM_001170714	BCAR1	breast cancer anti-estrogen resistance 1	1.50095	7.90139	7.3604	7.17825e-09	2.85261e-05	9.98623
TC1600011414.hg.1	NM_014329	EDC4	enhancer of mRNA decapping 4	-1.06498	3.30194	-7.35961	7.19602e-09	2.85261e-05	9.98401
TC1600011569.hg.1	NM_012091	ADAT1	adenosine deaminase, tRNA-specific 1	-1.40472	4.23827	-7.73041	2.27596e-09	1.2258e-05	11.0187
TC1700006480.hg.1	NM_013337	TIMM22	translocase of inner mitochondrial membrane 22 homolog (yeast)	-1.01637	6.14542	-4.92816	1.59393e-05	0.00522989	2.9686
TC1700007189.hg.1	NM_000382	ALDH3A2	aldehyde dehydrogenase 3 family, member A2	-1.38133	3.7923	-4.12408	0.000190295	0.027417	0.703088
TC1700007519.hg.1	NM_001270482	PSMD11	proteasome 26S subunit, non-ATPase 11	-1.13508	6.82652	-5.03734	1.13062e-05	0.00424535	3.28298
TC1700007904.hg.1	NM_001070	TUBG1	tubulin, gamma 1	-1.10346	8.05462	-7.40687	6.20973e-09	2.6924e-05	10.1168
TC1700008178.hg.1	NM_001002027	ATP5G1	ATP synthase, H+ transporting, mitochondrial Fo complex subunit C1 (subunit 9)	-1.03402	8.37715	-6.46948	1.19063e-07	0.000187721	7.44283
TC1700008328.hg.1	NM_178509	STXBP4	syntaxin binding protein 4	-1.20483	2.6187	-4.11463	0.000195791	0.0278972	0.677166
TC1700008350.hg.1	NM_005450	NOG	noggin	1.89745	4.91271	6.13636	3.43743e-07	0.000390923	6.47709
TC1700008511.hg.1	NM_005994	TBX2	T-box 2	-1.78989	8.18784	-6.84167	3.66085e-08	8.46542e-05	8.51377
TC1700008868.hg.1	NM_017728	TMEM104	transmembrane protein 104	-1.26056	5.48976	-7.11094	1.56755e-08	4.72803e-05	9.28144
TC1700009318.hg.1	NM_182705	FAM101B	family with sequence similarity 101, member B	1.29403	6.86305	3.86367	0.000413698	0.0450892	-0.00281967
TC1700009686.hg.1	NM_201520	SLC25A35	solute carrier family 25, member 35	-1.05422	3.31258	-7.53272	4.19777e-09	2.00834e-05	10.4691
TC1700010488.hg.1	NM_198834	ACACA	acetyl-CoA carboxylase alpha	-1.12131	5.35101	-6.28065	2.1708e-07	0.00028414	6.89606
TC1700012262.hg.1	NM_001267045	PSME3	proteasome activator subunit 3	-1.46011	6.1094	-4.9002	1.7401e-05	0.0055121	2.88829
TC1700012276.hg.1	NM_018129	PNPO	pyridoxamine 5-phosphate oxidase	-1.24656	4.92936	-5.44738	3.0869e-06	0.00179202	4.47131
TC1800007198.hg.1	NM_001128588	SLC14A1	solute carrier family 14 (urea transporter), member 1 (Kidd blood group)	-3.74113	3.8588	-8.12022	6.88431e-10	4.34166e-06	12.0879
TC1800007551.hg.1	NM_001040147	SERPINB7	serpin peptidase inhibitor, clade B (ovalbumin), member 7	1.66663	4.96768	4.55229	5.14505e-05	0.0113582	1.89662
TC1900009576.hg.1	NM_198535	ZNF699	zinc finger protein 699	1.01545	3.98496	5.67004	1.51987e-06	0.00106372	5.11947
TC2000006559.hg.1	NM_001287516	CDC25B	cell division cycle 25B	-1.27081	5.60164	-4.35704	9.38047e-05	0.0166644	1.34802
TC2000008279.hg.1	NM_002592	PCNA	proliferating cell nuclear antigen	-1.27732	5.21934	-5.32677	4.52729e-06	0.0023438	4.12082
TC2000008310.hg.1	NM_001281467	TRMT6	tRNA methyltransferase 6	-1.25089	4.82876	-5.77238	1.09693e-06	0.000865278	5.4176
TC2000008318.hg.1	NM_017671	FERMT1	fermitin family member 1	-1.13377	3.12708	-4.33155	0.000101405	0.017678	1.27692
TC2100006784.hg.1	NM_001270407	JAM2	junctional adhesion molecule 2	1.40652	7.31975	4.60669	4.34749e-05	0.0101037	2.0506
TC2100006854.hg.1	NM_001286617	MAP3K7CL	MAP3K7 C-terminal like	1.80585	5.21938	4.45945	6.85106e-05	0.0138362	1.63495
TC2100007852.hg.1	NM_016940	RWDD2B	RWD domain containing 2B	-1.15413	4.90947	-4.36498	9.15533e-05	0.0163927	1.37019
TC2100007996.hg.1	NM_006134	TMEM50B	transmembrane protein 50B	-1.02046	5.46972	-8.0171	9.43146e-10	5.68943e-06	11.807
TC2100008490.hg.1	NM_001186	BACH1	BTB and CNC homology 1, basic leucine zipper transcription factor 1	1.07475	7.34529	6.28812	2.11982e-07	0.000280109	6.91771
TC2100008496.hg.1	NM_006933	SLC5A3	solute carrier family 5 (sodium/myo-inositol cotransporter), member 3	1.29682	5.97227	4.17662	0.000162394	0.0247054	0.847511
TC2200006540.hg.1	NM_017414	USP18	ubiquitin specific peptidase 18	-1.34604	2.78752	-4.10508	0.000201501	0.0284696	0.650994
TC2200007464.hg.1	NM_031488	L3MBTL2	l(3)mbt-like 2 (Drosophila)	-1.30481	3.42037	-5.934	6.55225e-07	0.000594178	5.88837
TC2200008719.hg.1	NM_001303494	CBX6	chromobox homolog 6	-1.44826	5.59792	-7.41766	6.00447e-09	2.68739e-05	10.1471
TC2200008829.hg.1	NM_001018050	POLR3H	polymerase (RNA) III (DNA directed) polypeptide H (22.9kD)	-1.17811	5.29067	-4.87241	1.89855e-05	0.00582774	2.80853

## Sheet: Venn_Control_cell_lines
	Subset	Detail
1	Shared	PGD
2	Shared	DNAJC16
3	Shared	CTPS1
4	Shared	NFIA
5	Shared	AK4
6	Shared	ADGRL2
7	Shared	S1PR1
8	Shared	CSF1
9	Shared	DDX20
10	Shared	VPS45
11	Shared	RGS2
12	Shared	EPHX1
13	Shared	SPRTN
14	Shared	RCC2
15	Shared	ID3
16	Shared	ZBTB8OS
17	Shared	SLC2A1
18	Shared	EIF2B3
19	Shared	DHCR24
20	Shared	SLC35D1
21	Shared	SSX2IP
22	Shared	ODF2L
23	Shared	GCLM
24	Shared	EXTL2
25	Shared	PSMA5
26	Shared	WDR77
27	Shared	RFX5
28	Shared	RAB7B
29	Shared	SLC30A1
30	Shared	TMEM206
31	Shared	B3GALNT2
32	Shared	SH3D21
33	Shared	CHD1L
34	Shared	EFNA3
35	Shared	ERRFI1
36	Shared	CPSF3
37	Shared	CAMKMT
38	Shared	B3GNT2
39	Shared	PNO1
40	Shared	HK2
41	Shared	KDM3A
42	Shared	IL1R1
43	Shared	LIMS1
44	Shared	TTL
45	Shared	SLC20A1
46	Shared	INSIG2
47	Shared	AGPS
48	Shared	COL3A1
49	Shared	ATIC
50	Shared	CCL20
51	Shared	PSMD1
52	Shared	ODC1
53	Shared	TXNDC9
54	Shared	LY75-CD302
55	Shared	TLK1
56	Shared	SLC40A1
57	Shared	HIBCH
58	Shared	STAT1
59	Shared	RAPH1
60	Shared	KLF7
61	Shared	IDH1
62	Shared	SLC16A14
63	Shared	SLC35F6
64	Shared	LIMS3L
65	Shared	DNMT3A
66	Shared	SFXN5
67	Shared	POLR1A
68	Shared	BHLHE40
69	Shared	SLC6A6
70	Shared	CTDSPL
71	Shared	PTH1R
72	Shared	TMEM45A
73	Shared	ATP6V1A
74	Shared	ACKR4
75	Shared	MME
76	Shared	IL1RAP
77	Shared	SCAP
78	Shared	UBA7
79	Shared	LRIG1
80	Shared	EOGT
81	Shared	GBE1
82	Shared	MINA
83	Shared	KPNA1
84	Shared	PIK3R4
85	Shared	SLC9A9
86	Shared	PLOD2
87	Shared	PLSCR1
88	Shared	LSG1
89	Shared	SLMAP
90	Shared	NXPE3
91	Shared	DNAJB11
92	Shared	PFKFB4
93	Shared	RUVBL1
94	Shared	LAP3
95	Shared	TMEM33
96	Shared	SRD5A3
97	Shared	GUCY1B3
98	Shared	CPE
99	Shared	CORIN
100	Shared	USP46
101	Shared	MAPK10
102	Shared	FAM13A
103	Shared	CASP6
104	Shared	NDNF
105	Shared	SLC7A11
106	Shared	PRMT9
107	Shared	CBR4
108	Shared	SKP2
109	Shared	PIK3R1
110	Shared	UTP15
111	Shared	RGMB
112	Shared	SYNPO
113	Shared	CNOT8
114	Shared	UBLCP1
115	Shared	HNRNPAB
116	Shared	PLK2
117	Shared	ARRDC3
118	Shared	EFNA5
119	Shared	LOX
120	Shared	PPIC
121	Shared	MARCH3
122	Shared	SRP19
123	Shared	HSD17B4
124	Shared	P4HA2
125	Shared	PAK1IP1
126	Shared	VEGFA
127	Shared	BCKDHB
128	Shared	SOBP
129	Shared	ASF1A
130	Shared	ENPP1
131	Shared	EYA4
132	Shared	TCF21
133	Shared	SYTL3
134	Shared	EXOC2
135	Shared	PPIL1
136	Shared	CCND3
137	Shared	TNFRSF21
138	Shared	RAB23
139	Shared	ELOVL4
140	Shared	ME1
141	Shared	AKIRIN2
142	Shared	SESN1
143	Shared	ECHDC1
144	Shared	SLC2A12
145	Shared	FBXO30
146	Shared	LTV1
147	Shared	HLA-DMA
148	Shared	BLVRA
149	Shared	CCT6A
150	Shared	TPST1
151	Shared	GATSL2
152	Shared	CROT
153	Shared	SERPINE1
154	Shared	PRKAR2B
155	Shared	SLC26A4
156	Shared	LEP
157	Shared	CPA4
158	Shared	TBXAS1
159	Shared	TCAF2
160	Shared	IGFBP3
161	Shared	HGF
162	Shared	PDK4
163	Shared	GATS
164	Shared	TSPAN12
165	Shared	AKR1B1
166	Shared	C7orf49
167	Shared	ABCF2
168	Shared	HILPDA
169	Shared	EIF4EBP1
170	Shared	WWP1
171	Shared	FAM92A1
172	Shared	GSR
173	Shared	LACTB2
174	Shared	TRPA1
175	Shared	PAG1
176	Shared	ANGPT1
177	Shared	TNFRSF11B
178	Shared	FBXO32
179	Shared	NDRG1
180	Shared	LEPROTL1
181	Shared	RUSC2
182	Shared	CA9
183	Shared	MFSD14B
184	Shared	FAM219A
185	Shared	RFK
186	Shared	SVEP1
187	Shared	MEGF9
188	Shared	SHB
189	Shared	ALDH1A1
190	Shared	GYG2
191	Shared	PRPS2
192	Shared	MAOA
193	Shared	PGK1
194	Shared	SLC6A8
195	Shared	SLC38A5
196	Shared	TAF9B
197	Shared	UPF3B
198	Shared	G6PD
199	Shared	ACSL4
200	Shared	L1CAM
201	Shared	PFKFB3
202	Shared	RPP38
203	Shared	PLAU
204	Shared	MINPP1
205	Shared	CCNJ
206	Shared	MXI1
207	Shared	SEPHS1
208	Shared	FAM107B
209	Shared	P4HA1
210	Shared	PANK1
211	Shared	IDE
212	Shared	NOC3L
213	Shared	ACTR1A
214	Shared	GPAM
215	Shared	ATE1
216	Shared	BNIP3
217	Shared	AKR1C1
218	Shared	AKR1C3
219	Shared	AKR1C2
220	Shared	TALDO1
221	Shared	LDHA
222	Shared	PRMT3
223	Shared	TMEM138
224	Shared	NNMT
225	Shared	FAM118B
226	Shared	ST5
227	Shared	UEVLD
228	Shared	CYB561A3
229	Shared	MTA2
230	Shared	CPT1A
231	Shared	CTSC
232	Shared	EXPH5
233	Shared	PUS3
234	Shared	ETS1
235	Shared	AMPD3
236	Shared	AMOTL1
237	Shared	CASP1
238	Shared	CARD16
239	Shared	TIGAR
240	Shared	ENO2
241	Shared	ATF7IP
242	Shared	STRAP
243	Shared	PLEKHA5
244	Shared	SMARCD1
245	Shared	LARP4
246	Shared	METTL7A
247	Shared	SUOX
248	Shared	SCYL2
249	Shared	TXNRD1
250	Shared	PRKAB1
251	Shared	ATP6V0A2
252	Shared	LPCAT3
253	Shared	SLC2A14
254	Shared	SLC2A3
255	Shared	CLEC2B
256	Shared	IPO8
257	Shared	NDUFA4L2
258	Shared	LRIG3
259	Shared	CPM
260	Shared	NUP37
261	Shared	SLC48A1
262	Shared	TMEM19
263	Shared	ANAPC7
264	Shared	ABHD13
265	Shared	HSPH1
266	Shared	PROSER1
267	Shared	VWA8
268	Shared	THSD1
269	Shared	DZIP1
270	Shared	LACC1
271	Shared	BIVM
272	Shared	ANG
273	Shared	PELI2
274	Shared	CPSF2
275	Shared	NOVA1
276	Shared	SPTSSA
277	Shared	ERO1A
278	Shared	ERH
279	Shared	HIF1A
280	Shared	YLPM1
281	Shared	HEATR5A
282	Shared	EGLN3
283	Shared	EIF3J
284	Shared	FGF7
285	Shared	SNX33
286	Shared	HYKK
287	Shared	PSMA4
288	Shared	AEN
289	Shared	ATP8B4
290	Shared	RORA
291	Shared	CA12
292	Shared	AAGAB
293	Shared	SEMA7A
294	Shared	ERCC4
295	Shared	MT3
296	Shared	HERPUD1
297	Shared	E2F4
298	Shared	HCFC1R1
299	Shared	C16orf87
300	Shared	NQO1
301	Shared	BCAR1
302	Shared	ADAT1
303	Shared	CCL2
304	Shared	NOG
305	Shared	TBX2
306	Shared	KPNA2
307	Shared	ANKFY1
308	Shared	SLC25A35
309	Shared	ALDOC
310	Shared	NR1D1
311	Shared	DDX5
312	Shared	ABCA8
313	Shared	FGF11
314	Shared	SENP3
315	Shared	PSME3
316	Shared	RNMT
317	Shared	CABLES1
318	Shared	TTC39C
319	Shared	CCDC102B
320	Shared	COLEC12
321	Shared	ANKRD29
322	Shared	DSEL
323	Shared	CYB5A
324	Shared	CCNE1
325	Shared	MYADM
326	Shared	ZNF260
327	Shared	PLAUR
328	Shared	SLC23A2
329	Shared	TRMT6
330	Shared	JAG1
331	Shared	SAMHD1
332	Shared	ELMO2
333	Shared	PTGIS
334	Shared	B4GALT5
335	Shared	C20orf24
336	Shared	TGIF2-C20orf24
337	Shared	JAM2
338	Shared	MAP3K7CL
339	Shared	ADAMTS1
340	Shared	ADAMTS5
341	Shared	RWDD2B
342	Shared	UBE2G2
343	Shared	SLC5A3
344	Shared	MCHR1
345	Shared	CBX6
346	Shared	SMTN
347	C2_C3	ROR1
348	C2_C3	PDE4B
349	C2_C3	WDR63
350	C2_C3	LMO4
351	C2_C3	KIAA1107
352	C2_C3	LCE2A
353	C2_C3	FLAD1
354	C2_C3	UAP1
355	C2_C3	DNM3
356	C2_C3	HMCN1
357	C2_C3	ADORA1
358	C2_C3	KIF26B
359	C2_C3	ATP13A2
360	C2_C3	PRKAB2
361	C2_C3	SELENBP1
362	C2_C3	VAMP4
363	C2_C3	LRRC8C
364	C2_C3	GBP2
365	C2_C3	HNMT
366	C2_C3	SCN2A
367	C2_C3	CASP10
368	C2_C3	CYP27A1
369	C2_C3	LOXL3
370	C2_C3	RFX8
371	C2_C3	BIN1
372	C2_C3	DOCK10
373	C2_C3	ARL4C
374	C2_C3	CYP1B1
375	C2_C3	RBMS3
376	C2_C3	PTPRG
377	C2_C3	DTX3L
378	C2_C3	RTP4
379	C2_C3	TRANK1
380	C2_C3	TKT
381	C2_C3	PARP9
382	C2_C3	MYLK
383	C2_C3	SLC12A8
384	C2_C3	SIAH2
385	C2_C3	RARRES1
386	C2_C3	P3H2
387	C2_C3	LRRC15
388	C2_C3	TFRC
389	C2_C3	RASL11B
390	C2_C3	CXCL8
391	C2_C3	SMAD1
392	C2_C3	PPARGC1A
393	C2_C3	GNPDA2
394	C2_C3	ADH5
395	C2_C3	ADH1B
396	C2_C3	TBC1D9
397	C2_C3	AADAT
398	C2_C3	IL7R
399	C2_C3	NR2F1
400	C2_C3	DMXL1
401	C2_C3	PRR16
402	C2_C3	SLC26A2
403	C2_C3	PLPP1
404	C2_C3	WDR41
405	C2_C3	KIAA0825
406	C2_C3	MCC
407	C2_C3	GNPDA1
408	C2_C3	GALNT10
409	C2_C3	FAM173B
410	C2_C3	SOX4
411	C2_C3	SCUBE3
412	C2_C3	TPBG
413	C2_C3	NT5DC1
414	C2_C3	ADGRG6
415	C2_C3	IER3
416	C2_C3	SLC18B1
417	C2_C3	PSMB9
418	C2_C3	TAP2
419	C2_C3	IL6
420	C2_C3	AKR1B15
421	C2_C3	INSIG1
422	C2_C3	HOXA5
423	C2_C3	HOXA7
424	C2_C3	CCL26
425	C2_C3	NAPEPLD
426	C2_C3	FAM180A
427	C2_C3	ZNF746
428	C2_C3	DAGLB
429	C2_C3	COL14A1
430	C2_C3	LY6K
431	C2_C3	PRKDC
432	C2_C3	HRSP12
433	C2_C3	ADHFE1
434	C2_C3	DNAJA1
435	C2_C3	CKS2
436	C2_C3	PAPPA
437	C2_C3	NFIL3
438	C2_C3	GABBR2
439	C2_C3	PLIN2
440	C2_C3	GRPR
441	C2_C3	EFHC2
442	C2_C3	HDX
443	C2_C3	PIR
444	C2_C3	DDIT4
445	C2_C3	SGMS1
446	C2_C3	RHOBTB1
447	C2_C3	ENTPD1
448	C2_C3	FIBIN
449	C2_C3	TSPAN18
450	C2_C3	GALNT18
451	C2_C3	GLYATL2
452	C2_C3	FOSL1
453	C2_C3	RAB38
454	C2_C3	TMEM218
455	C2_C3	CLEC2D
456	C2_C3	GPRC5A
457	C2_C3	EMP1
458	C2_C3	PPFIBP1
459	C2_C3	TSPAN11
460	C2_C3	TMEM117
461	C2_C3	IFT81
462	C2_C3	BCL7A
463	C2_C3	MANSC1
464	C2_C3	BHLHE41
465	C2_C3	SLC2A13
466	C2_C3	CSRP2
467	C2_C3	NTF3
468	C2_C3	ALDH2
469	C2_C3	RASL11A
470	C2_C3	EPSTI1
471	C2_C3	CCDC122
472	C2_C3	EFNB2
473	C2_C3	C14orf28
474	C2_C3	DACT1
475	C2_C3	EML1
476	C2_C3	TRAF3
477	C2_C3	STXBP6
478	C2_C3	BMP4
479	C2_C3	NEK9
480	C2_C3	RDH11
481	C2_C3	DLL4
482	C2_C3	FMN1
483	C2_C3	TBC1D2B
484	C2_C3	EFTUD1
485	C2_C3	PLEKHO2
486	C2_C3	MKL2
487	C2_C3	ASPA
488	C2_C3	ALDH3A2
489	C2_C3	WSB1
490	C2_C3	B4GALNT2
491	C2_C3	STXBP4
492	C2_C3	DLG4
493	C2_C3	TP53
494	C2_C3	CORO6
495	C2_C3	SSH2
496	C2_C3	SLC16A6
497	C2_C3	ABCA6
498	C2_C3	PNPO
499	C2_C3	CABYR
500	C2_C3	DTNA
501	C2_C3	MAPRE2
502	C2_C3	ADNP2
503	C2_C3	FSTL3
504	C2_C3	PPP1R15A
505	C2_C3	TGFB1
506	C2_C3	GYS1
507	C2_C3	SIRPA
508	C2_C3	RCAN1
509	C2_C3	BACH1
510	C2_C3	RUNX1
511	C2_C3	USP18
512	C2_C3	RNF185
513	C2_C3	APOL1
514	C1_C3	UTP11L
515	C1_C3	TYW3
516	C1_C3	ATP1B1
517	C1_C3	METTL13
518	C1_C3	HSD11B1
519	C1_C3	NOL9
520	C1_C3	GBP1
521	C1_C3	EVI5
522	C1_C3	PHTF1
523	C1_C3	NRP2
524	C1_C3	RPE
525	C1_C3	KCNE4
526	C1_C3	ROCK2
527	C1_C3	IFT172
528	C1_C3	TGFBRAP1
529	C1_C3	MMADHC
530	C1_C3	NDUFS1
531	C1_C3	IGFBP5
532	C1_C3	NABP1
533	C1_C3	KLHL18
534	C1_C3	CEP97
535	C1_C3	PARP14
536	C1_C3	ARMC8
537	C1_C3	ANKRD28
538	C1_C3	IFT57
539	C1_C3	PCOLCE2
540	C1_C3	KPNA4
541	C1_C3	HSPA4L
542	C1_C3	MMAA
543	C1_C3	STX18
544	C1_C3	PIGY
545	C1_C3	INTS12
546	C1_C3	STIM2
547	C1_C3	NAA15
548	C1_C3	CYP4V2
549	C1_C3	NUDT6
550	C1_C3	BRIX1
551	C1_C3	CKMT2
552	C1_C3	SRFBP1
553	C1_C3	CNOT6
554	C1_C3	LIFR
555	C1_C3	MIER3
556	C1_C3	IRF1
557	C1_C3	BAG2
558	C1_C3	MYO6
559	C1_C3	PRDM1
560	C1_C3	QRSL1
561	C1_C3	MRPS10
562	C1_C3	CTGF
563	C1_C3	SERAC1
564	C1_C3	PHACTR2
565	C1_C3	ITGB8
566	C1_C3	OSBPL3
567	C1_C3	FGL2
568	C1_C3	ORC5
569	C1_C3	MTMR9
570	C1_C3	RHOBTB2
571	C1_C3	FAM91A1
572	C1_C3	PHF20L1
573	C1_C3	TNFRSF10D
574	C1_C3	PLAT
575	C1_C3	PLAA
576	C1_C3	ZFAND5
577	C1_C3	TNC
578	C1_C3	AR
579	C1_C3	VSIG1
580	C1_C3	RPS6KA6
581	C1_C3	DKK1
582	C1_C3	FUT11
583	C1_C3	IFIT3
584	C1_C3	NUDT5
585	C1_C3	CAMK2G
586	C1_C3	GOT1
587	C1_C3	PARG
588	C1_C3	AKIP1
589	C1_C3	MRGPRX3
590	C1_C3	MSANTD4
591	C1_C3	CDON
592	C1_C3	TRIM22
593	C1_C3	PTS
594	C1_C3	GAS2L3
595	C1_C3	SENP1
596	C1_C3	KITLG
597	C1_C3	FLT1
598	C1_C3	KPNA3
599	C1_C3	VPS36
600	C1_C3	ABCC4
601	C1_C3	PSMA3
602	C1_C3	GPHN
603	C1_C3	ADSSL1
604	C1_C3	NEMF
605	C1_C3	AREL1
606	C1_C3	WARS
607	C1_C3	CEMIP
608	C1_C3	MRPS11
609	C1_C3	TJP1
610	C1_C3	C15orf48
611	C1_C3	IL4R
612	C1_C3	NUP93
613	C1_C3	XPO6
614	C1_C3	BRD7
615	C1_C3	PHLPP2
616	C1_C3	EMC8
617	C1_C3	ARRB2
618	C1_C3	MIS12
619	C1_C3	SLFN5
620	C1_C3	DHRS11
621	C1_C3	KCNJ2
622	C1_C3	FOXK2
623	C1_C3	MRPS23
624	C1_C3	DHX8
625	C1_C3	LAMA3
626	C1_C3	SLC14A1
627	C1_C3	TRAPPC8
628	C1_C3	CCDC68
629	C1_C3	MUM1
630	C1_C3	ANGPTL4
631	C1_C3	ZNF507
632	C1_C3	ZNF567
633	C1_C3	PSG2
634	C1_C3	FAM110A
635	C1_C3	CDC25B
636	C1_C3	SNAI1
637	C1_C3	MX1
638	C1_C3	L3MBTL2
639	C1_C3	RANGAP1
640	C1_C3	ANKRD54
641	C3	OTUD3
642	C3	ZBTB40
643	C3	MAN1C1
644	C3	EPB41
645	C3	IPO13
646	C3	EFCAB7
647	C3	IFI44
648	C3	VCAM1
649	C3	CHI3L2
650	C3	LCE2C
651	C3	LCE2B
652	C3	IL6R
653	C3	APOA1BP
654	C3	FMO2
655	C3	FMO4
656	C3	PRELP
657	C3	CAMK1G
658	C3	MEGF6
659	C3	SNRNP40
660	C3	SYNC
661	C3	OSCP1
662	C3	PIK3R3
663	C3	MCOLN3
664	C3	GBP4
665	C3	MYOC
666	C3	B3GALT2
667	C3	NUP133
668	C3	KLHL29
669	C3	CLIP4
670	C3	EPAS1
671	C3	INHBB
672	C3	PDK1
673	C3	MAP2
674	C3	ACKR3
675	C3	SLC8A1
676	C3	TMEM17
677	C3	AFF3
678	C3	MALL
679	C3	NMI
680	C3	IFIH1
681	C3	ICA1L
682	C3	PTPRN
683	C3	HJURP
684	C3	KAT2B
685	C3	CRYBG3
686	C3	PCCB
687	C3	GFM1
688	C3	HES1
689	C3	SH3BP5
690	C3	NEK4
691	C3	B4GALT4
692	C3	ITGB5
693	C3	TBL1XR1
694	C3	CPN2
695	C3	NAT6
696	C3	KIT
697	C3	NUDT9
698	C3	ANK2
699	C3	SYNPO2
700	C3	C4orf33
701	C3	SMARCA5
702	C3	DCLK2
703	C3	GUCY1A3
704	C3	TDO2
705	C3	TLR3
706	C3	JCHAIN
707	C3	CXCL10
708	C3	EIF4E
709	C3	DDX60
710	C3	ACSL1
711	C3	PDE8B
712	C3	CMYA5
713	C3	ARSK
714	C3	TNFAIP8
715	C3	AFAP1L1
716	C3	ANXA2R
717	C3	ERCC8
718	C3	GCNT4
719	C3	SLIT3
720	C3	DUSP1
721	C3	MGAT4B
722	C3	ESM1
723	C3	EDN1
724	C3	UHRF1BP1
725	C3	SLC25A27
726	C3	IRAK1BP1
727	C3	DOPEY1
728	C3	GJA1
729	C3	TPD52L1
730	C3	SASH1
731	C3	CCDC170
732	C3	GFOD1
733	C3	ZUFSP
734	C3	CFB
735	C3	DSE
736	C3	NHSL1
737	C3	UPP1
738	C3	ABCA13
739	C3	KCND2
740	C3	WNT16
741	C3	TMEM176B
742	C3	SCARA3
743	C3	SULF1
744	C3	FER1L6
745	C3	WISP1
746	C3	C8orf33
747	C3	SGK223
748	C3	STC1
749	C3	CLU
750	C3	HEY1
751	C3	TP53INP1
752	C3	PHF24
753	C3	NTRK2
754	C3	TDRD7
755	C3	NCBP1
756	C3	DAB2IP
757	C3	DDX58
758	C3	FAM214B
759	C3	ASPN
760	C3	TTLL11
761	C3	AK1
762	C3	JADE3
763	C3	ZNF81
764	C3	ZNF275
765	C3	MXRA5
766	C3	SEPT6
767	C3	ZDHHC9
768	C3	MAGEA10
769	C3	COMMD3-BMI1
770	C3	PRKG1
771	C3	TET1
772	C3	H2AFY2
773	C3	IFIT2
774	C3	PLCE1
775	C3	FAM13C
776	C3	RTKN2
777	C3	CH25H
778	C3	LOXL4
779	C3	ANO3
780	C3	FJX1
781	C3	RARRES3
782	C3	CDC42EP2
783	C3	IL18BP
784	C3	ACAD8
785	C3	MRVI1
786	C3	SYTL2
787	C3	MMP12
788	C3	TMEM52B
789	C3	KLRD1
790	C3	MDM2
791	C3	TCTN2
792	C3	A2M
793	C3	MGP
794	C3	ERP27
795	C3	SELPLG
796	C3	SCARB1
797	C3	KRT7
798	C3	THAP2
799	C3	CHPT1
800	C3	WDR66
801	C3	C1R
802	C3	FRY
803	C3	RFXAP
804	C3	PIBF1
805	C3	MIPEP
806	C3	SLC46A3
807	C3	HSPA2
808	C3	EVL
809	C3	CDKL1
810	C3	RPS6KA5
811	C3	DIO2
812	C3	INAFM2
813	C3	ADAL
814	C3	IGF1R
815	C3	AP3S2
816	C3	LPCAT2
817	C3	SLC7A5
818	C3	CCL8
819	C3	PPM1D
820	C3	KCNH6
821	C3	TACO1
822	C3	C1QTNF1
823	C3	VPS53
824	C3	NLRP1
825	C3	SLFN12
826	C3	GSDMB
827	C3	DHX58
828	C3	MIF4GD
829	C3	CLDN7
830	C3	NPC1
831	C3	KLHL14
832	C3	ALPK2
833	C3	CSNK1G2
834	C3	CYP2S1
835	C3	SBSN
836	C3	ZNF667
837	C3	TMEM91
838	C3	ZNF432
839	C3	PROCR
840	C3	DHX35
841	C3	SLC17A9
842	C3	CST1
843	C3	PREX1
844	C3	PSMA7
845	C3	SYNJ1
846	C3	FAM118A
847	C3	FBLN1
848	C3	APOL3
849	C3	ARHGAP8
850	C1_C2	SLC25A33
851	C1_C2	YTHDF2
852	C1_C2	SCP2
853	C1_C2	ATG4C
854	C1_C2	RAVER2
855	C1_C2	PRKACB
856	C1_C2	CYR61
857	C1_C2	ABCD3
858	C1_C2	AGL
859	C1_C2	FAM102B
860	C1_C2	SLC25A44
861	C1_C2	RALGPS2
862	C1_C2	PLA2G4A
863	C1_C2	RGS18
864	C1_C2	PPFIA4
865	C1_C2	ENO1
866	C1_C2	PPT1
867	C1_C2	PRDX1
868	C1_C2	IPP
869	C1_C2	COA7
870	C1_C2	LRP8
871	C1_C2	ZNHIT6
872	C1_C2	TGFBR3
873	C1_C2	CRABP2
874	C1_C2	RGS5
875	C1_C2	EDEM3
876	C1_C2	PTGS2
877	C1_C2	GLRX2
878	C1_C2	INTS7
879	C1_C2	GPATCH2
880	C1_C2	LBR
881	C1_C2	PARP1
882	C1_C2	GSTM5
883	C1_C2	CNIH3
884	C1_C2	SMIM12
885	C1_C2	MYCBP
886	C1_C2	PLPP3
887	C1_C2	CDC42SE1
888	C1_C2	EHD3
889	C1_C2	PPM1B
890	C1_C2	VRK2
891	C1_C2	KYNU
892	C1_C2	TNFAIP6
893	C1_C2	GALNT5
894	C1_C2	TANC1
895	C1_C2	SSB
896	C1_C2	MFSD6
897	C1_C2	CPS1
898	C1_C2	ANKZF1
899	C1_C2	FARP2
900	C1_C2	WDR35
901	C1_C2	SUPT7L
902	C1_C2	ZFP36L2
903	C1_C2	PNPT1
904	C1_C2	EFEMP1
905	C1_C2	STARD7
906	C1_C2	ERCC3
907	C1_C2	AMMECR1L
908	C1_C2	NR4A2
909	C1_C2	DPP4
910	C1_C2	FKBP7
911	C1_C2	STK17B
912	C1_C2	IRS1
913	C1_C2	PER2
914	C1_C2	GPD2
915	C1_C2	DNAJC10
916	C1_C2	HSPE1
917	C1_C2	CDC42EP3
918	C1_C2	TRABD2A
919	C1_C2	NFE2L2
920	C1_C2	LIMD1
921	C1_C2	ALAS1
922	C1_C2	PDE12
923	C1_C2	PHLDB2
924	C1_C2	POGLUT1
925	C1_C2	FAM162A
926	C1_C2	DIRC2
927	C1_C2	ACPP
928	C1_C2	ARHGEF26
929	C1_C2	PTX3
930	C1_C2	MFN1
931	C1_C2	TTC14
932	C1_C2	YEATS2
933	C1_C2	HACL1
934	C1_C2	TOP2B
935	C1_C2	NGLY1
936	C1_C2	OSBPL10
937	C1_C2	CMTM6
938	C1_C2	CSRNP1
939	C1_C2	UBA3
940	C1_C2	RYBP
941	C1_C2	PDZRN3
942	C1_C2	LSAMP
943	C1_C2	MBD4
944	C1_C2	CEP70
945	C1_C2	PLSCR4
946	C1_C2	DCUN1D1
947	C1_C2	MASP1
948	C1_C2	RAD54L2
949	C1_C2	NFKBIZ
950	C1_C2	HIGD1A
951	C1_C2	SLIT2
952	C1_C2	SLC4A4
953	C1_C2	EREG
954	C1_C2	AREG
955	C1_C2	SMARCAD1
956	C1_C2	SGMS2
957	C1_C2	EXOSC9
958	C1_C2	FGF2
959	C1_C2	ABCE1
960	C1_C2	EDNRA
961	C1_C2	TMEM184C
962	C1_C2	ETFDH
963	C1_C2	FNIP2
964	C1_C2	KLHL2
965	C1_C2	LETM1
966	C1_C2	LDB2
967	C1_C2	PAQR3
968	C1_C2	COQ2
969	C1_C2	PCDH18
970	C1_C2	INPP4B
971	C1_C2	FAM198B
972	C1_C2	SH3RF1
973	C1_C2	STOX2
974	C1_C2	ADGRA3
975	C1_C2	SH3D19
976	C1_C2	TMEM192
977	C1_C2	NLN
978	C1_C2	ERBB2IP
979	C1_C2	MCCC2
980	C1_C2	VCAN
981	C1_C2	POLR3G
982	C1_C2	YTHDC2
983	C1_C2	HSPA4
984	C1_C2	SLC36A1
985	C1_C2	SGCD
986	C1_C2	SEMA5A
987	C1_C2	OXCT1
988	C1_C2	CCL28
989	C1_C2	DHX29
990	C1_C2	F2RL2
991	C1_C2	NUDT12
992	C1_C2	SPOCK1
993	C1_C2	DDX46
994	C1_C2	SAR1B
995	C1_C2	RIOK1
996	C1_C2	BMP6
997	C1_C2	LRRC16A
998	C1_C2	TBC1D22B
999	C1_C2	SRF
1000	C1_C2	CASP8AP2
1001	C1_C2	AMD1
1002	C1_C2	FAM26E
1003	C1_C2	SMPDL3A
1004	C1_C2	NCOA7
1005	C1_C2	TRMT11
1006	C1_C2	L3MBTL3
1007	C1_C2	ARFGEF3
1008	C1_C2	SRPK1
1009	C1_C2	TREM1
1010	C1_C2	MCM3
1011	C1_C2	ELOVL5
1012	C1_C2	HMGN3
1013	C1_C2	POPDC3
1014	C1_C2	AHI1
1015	C1_C2	SERPINB9
1016	C1_C2	FAM65B
1017	C1_C2	PHF14
1018	C1_C2	TMEM106B
1019	C1_C2	BZW2
1020	C1_C2	AHR
1021	C1_C2	NUPL2
1022	C1_C2	CREB5
1023	C1_C2	LRRN3
1024	C1_C2	MET
1025	C1_C2	BPGM
1026	C1_C2	AGK
1027	C1_C2	SNX13
1028	C1_C2	FKBP14
1029	C1_C2	INHBA
1030	C1_C2	DOCK4
1031	C1_C2	AASS
1032	C1_C2	GPR37
1033	C1_C2	SLC35B4
1034	C1_C2	MRPS17
1035	C1_C2	NRG1
1036	C1_C2	POMK
1037	C1_C2	RDH10
1038	C1_C2	LAPTM4B
1039	C1_C2	COLEC10
1040	C1_C2	NOV
1041	C1_C2	PPP1R3B
1042	C1_C2	FAM167A
1043	C1_C2	CSGALNACT1
1044	C1_C2	ENPP2
1045	C1_C2	TAF2
1046	C1_C2	MRPL13
1047	C1_C2	HAS2
1048	C1_C2	MTSS1
1049	C1_C2	FUT10
1050	C1_C2	CD274
1051	C1_C2	NR4A3
1052	C1_C2	ZNF618
1053	C1_C2	AK3
1054	C1_C2	NFIB
1055	C1_C2	ABHD17B
1056	C1_C2	C9orf64
1057	C1_C2	TXN
1058	C1_C2	TRUB2
1059	C1_C2	DOLK
1060	C1_C2	PTGES
1061	C1_C2	TOR1A
1062	C1_C2	MTAP
1063	C1_C2	TTC39B
1064	C1_C2	HCCS
1065	C1_C2	SAT1
1066	C1_C2	GK
1067	C1_C2	DDX3X
1068	C1_C2	PRPS1
1069	C1_C2	ATG4A
1070	C1_C2	NXT2
1071	C1_C2	TMEM164
1072	C1_C2	DOCK11
1073	C1_C2	HMGB3
1074	C1_C2	VBP1
1075	C1_C2	ARHGAP6
1076	C1_C2	APOO
1077	C1_C2	BCOR
1078	C1_C2	GLA
1079	C1_C2	RBM41
1080	C1_C2	TSC22D3
1081	C1_C2	AIFM1
1082	C1_C2	CAMK1D
1083	C1_C2	PLXDC2
1084	C1_C2	TIMM23
1085	C1_C2	ASAH2B
1086	C1_C2	MYPN
1087	C1_C2	SFXN3
1088	C1_C2	PDCD11
1089	C1_C2	ZFAND4
1090	C1_C2	AIFM2
1091	C1_C2	AP3M1
1092	C1_C2	PPP1R3C
1093	C1_C2	SHTN1
1094	C1_C2	ATAD1
1095	C1_C2	ADM
1096	C1_C2	ZDHHC13
1097	C1_C2	HTATIP2
1098	C1_C2	DNAJC24
1099	C1_C2	DEPDC7
1100	C1_C2	SERPING1
1101	C1_C2	C11orf73
1102	C1_C2	MED17
1103	C1_C2	AASDHPPT
1104	C1_C2	DDX10
1105	C1_C2	ZC3H12C
1106	C1_C2	SIK2
1107	C1_C2	VWA5A
1108	C1_C2	BDNF
1109	C1_C2	KIF18A
1110	C1_C2	ACP2
1111	C1_C2	MRPL16
1112	C1_C2	FADS1
1113	C1_C2	CHKA
1114	C1_C2	P4HA3
1115	C1_C2	ALG8
1116	C1_C2	SESN3
1117	C1_C2	PPP2R1B
1118	C1_C2	CADM1
1119	C1_C2	HYOU1
1120	C1_C2	SNX19
1121	C1_C2	PPP2R5B
1122	C1_C2	C11orf98
1123	C1_C2	STK38L
1124	C1_C2	NR4A1
1125	C1_C2	SLC16A7
1126	C1_C2	CPSF6
1127	C1_C2	TMTC3
1128	C1_C2	ANO4
1129	C1_C2	EID3
1130	C1_C2	ATP2A2
1131	C1_C2	LDHB
1132	C1_C2	FAM60A
1133	C1_C2	RPAP3
1134	C1_C2	ITGA5
1135	C1_C2	DDIT3
1136	C1_C2	LUM
1137	C1_C2	CDK17
1138	C1_C2	GLT8D2
1139	C1_C2	PXN
1140	C1_C2	MGST1
1141	C1_C2	METTL21B
1142	C1_C2	WASF3
1143	C1_C2	RGCC
1144	C1_C2	FNDC3A
1145	C1_C2	SETDB2
1146	C1_C2	PARP4
1147	C1_C2	HMGB1
1148	C1_C2	POSTN
1149	C1_C2	NUFIP1
1150	C1_C2	RCBTB1
1151	C1_C2	EDNRB
1152	C1_C2	TEX30
1153	C1_C2	LIG4
1154	C1_C2	TNFSF13B
1155	C1_C2	PTGER2
1156	C1_C2	SOCS4
1157	C1_C2	AP5M1
1158	C1_C2	MTHFD1
1159	C1_C2	FLRT2
1160	C1_C2	GLRX5
1161	C1_C2	DDHD1
1162	C1_C2	ZBTB25
1163	C1_C2	KIAA0391
1164	C1_C2	CTAGE5
1165	C1_C2	BDKRB2
1166	C1_C2	SMAD6
1167	C1_C2	GLCE
1168	C1_C2	CRTC3
1169	C1_C2	SHC4
1170	C1_C2	DPP8
1171	C1_C2	IMP3
1172	C1_C2	WDR73
1173	C1_C2	IVD
1174	C1_C2	CHAC1
1175	C1_C2	IDH3A
1176	C1_C2	IL32
1177	C1_C2	ALDOA
1178	C1_C2	OGFOD1
1179	C1_C2	PSMD7
1180	C1_C2	VAT1L
1181	C1_C2	WFDC1
1182	C1_C2	FOXF1
1183	C1_C2	UBALD1
1184	C1_C2	PARN
1185	C1_C2	CIAPIN1
1186	C1_C2	GOT2
1187	C1_C2	NOB1
1188	C1_C2	CMTR2
1189	C1_C2	MPHOSPH6
1190	C1_C2	CDR2
1191	C1_C2	TIMM22
1192	C1_C2	SRR
1193	C1_C2	KCTD11
1194	C1_C2	MYOCD
1195	C1_C2	PSMD11
1196	C1_C2	IGFBP4
1197	C1_C2	ATP5G1
1198	C1_C2	ABCC3
1199	C1_C2	RAD51C
1200	C1_C2	SEPT9
1201	C1_C2	PITPNA
1202	C1_C2	KRTAP1-5
1203	C1_C2	TOB1
1204	C1_C2	COX11
1205	C1_C2	MMD
1206	C1_C2	FTSJ3
1207	C1_C2	SMARCD2
1208	C1_C2	MXRA7
1209	C1_C2	WDR45B
1210	C1_C2	C1QBP
1211	C1_C2	DHX33
1212	C1_C2	KRTAP1-1
1213	C1_C2	RNFT1
1214	C1_C2	TGIF1
1215	C1_C2	NAPG
1216	C1_C2	IMPA2
1217	C1_C2	GALNT1
1218	C1_C2	RAB27B
1219	C1_C2	SERPINB7
1220	C1_C2	LAMA1
1221	C1_C2	FAM210A
1222	C1_C2	ZNF521
1223	C1_C2	GAREM1
1224	C1_C2	PSTPIP2
1225	C1_C2	SMAD7
1226	C1_C2	FECH
1227	C1_C2	ATP8B1
1228	C1_C2	TMX3
1229	C1_C2	RNF152
1230	C1_C2	DOT1L
1231	C1_C2	HNRNPM
1232	C1_C2	ICAM1
1233	C1_C2	MPV17L2
1234	C1_C2	ZNF302
1235	C1_C2	CIC
1236	C1_C2	ZNF480
1237	C1_C2	GPI
1238	C1_C2	TRIB3
1239	C1_C2	STK35
1240	C1_C2	NOP56
1241	C1_C2	BMP2
1242	C1_C2	SEC23B
1243	C1_C2	SLC2A10
1244	C1_C2	GPCPD1
1245	C1_C2	FERMT1
1246	C1_C2	FLRT3
1247	C1_C2	SDC4
1248	C1_C2	EEF1A2
1249	C1_C2	SRXN1
1250	C1_C2	COL6A1
1251	C1_C2	COL6A2
1252	C1_C2	PSMG1
1253	C1_C2	HMOX1
1254	C1_C2	PISD
1255	C2	VWA1
1256	C2	H6PD
1257	C2	PLOD1
1258	C2	NIPAL3
1259	C2	TRNAU1AP
1260	C2	TMEM39B
1261	C2	HDAC1
1262	C2	PTPRF
1263	C2	CPT2
1264	C2	ALG6
1265	C2	CTH
1266	C2	AK5
1267	C2	PLPPR4
1268	C2	PALMD
1269	C2	SARS
1270	C2	WNT2B
1271	C2	PHGDH
1272	C2	HIST2H2AA3
1273	C2	MLLT11
1274	C2	SYT11
1275	C2	RGS4
1276	C2	PBX1
1277	C2	ATP2B4
1278	C2	MARC1
1279	C2	COG2
1280	C2	SLC35F3
1281	C2	COA6
1282	C2	COX20
1283	C2	WRAP73
1284	C2	SLC2A5
1285	C2	MTOR
1286	C2	HSPB7
1287	C2	MFAP2
1288	C2	ZSWIM5
1289	C2	SPATA6
1290	C2	RAB3B
1291	C2	JUN
1292	C2	ITGB3BP
1293	C2	DIRAS3
1294	C2	LPAR3
1295	C2	SYDE2
1296	C2	DDAH1
1297	C2	F3
1298	C2	FRRS1
1299	C2	GSTM3
1300	C2	SV2A
1301	C2	MEF2D
1302	C2	ARHGEF11
1303	C2	ADAMTS4
1304	C2	ABL2
1305	C2	FAM129A
1306	C2	KCNT2
1307	C2	LMOD1
1308	C2	ETNK2
1309	C2	RAB29
1310	C2	ANGEL2
1311	C2	DUSP10
1312	C2	TP53BP2
1313	C2	TARBP1
1314	C2	DNAJB4
1315	C2	GSTM4
1316	C2	GSTM1
1317	C2	OLFML3
1318	C2	SFPQ
1319	C2	HIST2H2AA4
1320	C2	SHC1
1321	C2	MUC1
1322	C2	ARHGEF2
1323	C2	F11R
1324	C2	RRM2
1325	C2	RHOB
1326	C2	BIRC6
1327	C2	CRIM1
1328	C2	PKDCC
1329	C2	AHSA2
1330	C2	EHBP1
1331	C2	MTHFD2
1332	C2	MAT2A
1333	C2	ITPRIPL1
1334	C2	TMEM182
1335	C2	BCL2L11
1336	C2	POLR1B
1337	C2	DUSP19
1338	C2	CFLAR
1339	C2	CYP20A1
1340	C2	ADAM23
1341	C2	STK36
1342	C2	MFF
1343	C2	DGKD
1344	C2	SH3BP4
1345	C2	AGAP1
1346	C2	TRAF3IP1
1347	C2	SNED1
1348	C2	ADI1
1349	C2	FAM49A
1350	C2	SDC1
1351	C2	ATAD2B
1352	C2	ADCY3
1353	C2	ZNF513
1354	C2	FANCL
1355	C2	RBMS1
1356	C2	FIGN
1357	C2	METTL8
1358	C2	KIAA1715
1359	C2	SDPR
1360	C2	PGAP1
1361	C2	RFTN2
1362	C2	DNER
1363	C2	HDAC4
1364	C2	LBH
1365	C2	IL1RN
1366	C2	KLHL23
1367	C2	LRRFIP1
1368	C2	SMC6
1369	C2	WDR92
1370	C2	TIA1
1371	C2	RAB11FIP5
1372	C2	LMCD1
1373	C2	TSEN2
1374	C2	CNOT10
1375	C2	SNRK
1376	C2	CCDC66
1377	C2	ARL6
1378	C2	DZIP3
1379	C2	GTF2E1
1380	C2	RASA2
1381	C2	AGTR1
1382	C2	PQLC2L
1383	C2	RPUSD3
1384	C2	CDCP1
1385	C2	TMEM158
1386	C2	WNT5A
1387	C2	ACOX2
1388	C2	ADAMTS9
1389	C2	MGLL
1390	C2	DBR1
1391	C2	WWTR1
1392	C2	LXN
1393	C2	TNFSF10
1394	C2	ZMAT3
1395	C2	SST
1396	C2	IQCG
1397	C2	CAND2
1398	C2	TSC22D2
1399	C2	TBC1D5
1400	C2	TBCCD1
1401	C2	ATP13A3
1402	C2	STK32B
1403	C2	KIAA0232
1404	C2	SHISA3
1405	C2	BBS12
1406	C2	SPRY1
1407	C2	IL15
1408	C2	HHIP
1409	C2	SAP30
1410	C2	SPCS3
1411	C2	SNX25
1412	C2	SEL1L3
1413	C2	RBM47
1414	C2	CXCL5
1415	C2	PRKG2
1416	C2	PITX2
1417	C2	CAMK2D
1418	C2	PRDM5
1419	C2	TMEM155
1420	C2	VEGFC
1421	C2	FGF5
1422	C2	NPR3
1423	C2	RAI14
1424	C2	NNT
1425	C2	HMGCR
1426	C2	SNCAIP
1427	C2	SLC22A4
1428	C2	EGR1
1429	C2	PCDHB13
1430	C2	ABLIM3
1431	C2	GRIA1
1432	C2	ZNF346
1433	C2	NSD1
1434	C2	ZNF454
1435	C2	MYO10
1436	C2	SEPP1
1437	C2	SLC38A9
1438	C2	PDE4D
1439	C2	CCDC125
1440	C2	TMEM167A
1441	C2	FEM1C
1442	C2	ALDH7A1
1443	C2	TNIP1
1444	C2	FAM196B
1445	C2	STK10
1446	C2	MAPK9
1447	C2	PCDHB14
1448	C2	KCTD16
1449	C2	HARS
1450	C2	RIPK1
1451	C2	DSP
1452	C2	RNF144B
1453	C2	HIST1H2BD
1454	C2	B3GALT4
1455	C2	PHF1
1456	C2	TMEM63B
1457	C2	FAM135A
1458	C2	SMAP1
1459	C2	SH3BGRL2
1460	C2	GRIK2
1461	C2	TNFAIP3
1462	C2	DEK
1463	C2	UQCC2
1464	C2	MRPL14
1465	C2	SUPT3H
1466	C2	TRAM2
1467	C2	COL12A1
1468	C2	FRK
1469	C2	COL10A1
1470	C2	MCM9
1471	C2	HIVEP2
1472	C2	ADAT2
1473	C2	SOD2
1474	C2	AGPAT4
1475	C2	PTP4A1
1476	C2	TBC1D7
1477	C2	RPS6KA2
1478	C2	SCIN
1479	C2	HDAC9
1480	C2	CCDC126
1481	C2	GARS
1482	C2	BMPER
1483	C2	EGFR
1484	C2	WBSCR22
1485	C2	PHTF2
1486	C2	CD36
1487	C2	CFAP69
1488	C2	VPS50
1489	C2	GNG11
1490	C2	SDHAF3
1491	C2	CPED1
1492	C2	FLNC
1493	C2	MEST
1494	C2	AKR1B10
1495	C2	RAPGEF5
1496	C2	HOXA2
1497	C2	HIBADH
1498	C2	DPY19L1
1499	C2	GLI3
1500	C2	SEC61G
1501	C2	MAGI2
1502	C2	CDK6
1503	C2	TFPI2
1504	C2	ASNS
1505	C2	ASL
1506	C2	CLDN12
1507	C2	HOXA6
1508	C2	GGCT
1509	C2	ATP5J2
1510	C2	AGPAT5
1511	C2	SLC39A14
1512	C2	PPP3CC
1513	C2	CDCA2
1514	C2	CSPP1
1515	C2	FABP5
1516	C2	DECR1
1517	C2	TMEM67
1518	C2	PTDSS1
1519	C2	OSR2
1520	C2	MTUS1
1521	C2	TRIM35
1522	C2	INTS9
1523	C2	CPA6
1524	C2	MMP16
1525	C2	TMEM64
1526	C2	STK3
1527	C2	SAMD12
1528	C2	ASAP1
1529	C2	ST3GAL1
1530	C2	LYNX1
1531	C2	PDLIM2
1532	C2	NDUFAF6
1533	C2	TMEM65
1534	C2	JAK2
1535	C2	IFT74
1536	C2	GLIPR2
1537	C2	ALDH1B1
1538	C2	MAMDC2
1539	C2	PSAT1
1540	C2	RMI1
1541	C2	FOXE1
1542	C2	SMC2
1543	C2	SLC44A1
1544	C2	FKTN
1545	C2	UGCG
1546	C2	COL27A1
1547	C2	BAG1
1548	C2	KLF9
1549	C2	SEMA4D
1550	C2	MRPL50
1551	C2	SDCCAG3
1552	C2	MSANTD3
1553	C2	MSANTD3-TMEFF1
1554	C2	AKAP2
1555	C2	SMS
1556	C2	RAB33A
1557	C2	PIGA
1558	C2	RBBP7
1559	C2	HDAC8
1560	C2	KLHL13
1561	C2	CUL4B
1562	C2	C1GALT1C1
1563	C2	MBNL3
1564	C2	OPTN
1565	C2	MSRB2
1566	C2	SLC29A3
1567	C2	CHCHD1
1568	C2	LCOR
1569	C2	MARVELD1
1570	C2	SCD
1571	C2	NFKB2
1572	C2	DPYSL4
1573	C2	FRMD4A
1574	C2	SVIL
1575	C2	KIAA1462
1576	C2	ZNF248
1577	C2	ZNF32
1578	C2	C10orf55
1579	C2	RNLS
1580	C2	MYOF
1581	C2	AVPI1
1582	C2	GSTO2
1583	C2	NSUN6
1584	C2	OR52K2
1585	C2	WEE1
1586	C2	API5
1587	C2	RNF169
1588	C2	ARHGAP42
1589	C2	TMEM133
1590	C2	DYNC2H1
1591	C2	KMT2A
1592	C2	ABCG4
1593	C2	SC5D
1594	C2	EI24
1595	C2	NTM
1596	C2	MRPL17
1597	C2	PHF21A
1598	C2	AGBL2
1599	C2	PATL1
1600	C2	VPS37C
1601	C2	RELA
1602	C2	C11orf68
1603	C2	CD248
1604	C2	RIN1
1605	C2	PC
1606	C2	DHCR7
1607	C2	UCP2
1608	C2	KCNE3
1609	C2	MMP1
1610	C2	ARHGAP20
1611	C2	ADAMTS8
1612	C2	TRIM6
1613	C2	TRIM6-TRIM34
1614	C2	MICAL2
1615	C2	HBG2
1616	C2	CDCA5
1617	C2	PHC1
1618	C2	PDE3A
1619	C2	LYRM5
1620	C2	KLHL42
1621	C2	ARID2
1622	C2	COQ10A
1623	C2	HMGA2
1624	C2	SYT1
1625	C2	CFAP54
1626	C2	RNF34
1627	C2	GTF2H3
1628	C2	LMO3
1629	C2	GXYLT1
1630	C2	PHLDA1
1631	C2	SLC6A15
1632	C2	CORO1C
1633	C2	TMEM116
1634	C2	HPD
1635	C2	TAPBPL
1636	C2	ACSS3
1637	C2	MRPL42
1638	C2	C12orf75
1639	C2	TCHP
1640	C2	HSPB8
1641	C2	IFT88
1642	C2	FGF9
1643	C2	MEDAG
1644	C2	NAA16
1645	C2	MBNL2
1646	C2	CARKD
1647	C2	ATP11A
1648	C2	UBL3
1649	C2	KBTBD6
1650	C2	LPAR6
1651	C2	RCBTB2
1652	C2	SLITRK6
1653	C2	TMTC4
1654	C2	CCDC169-SOHLH2
1655	C2	LRFN5
1656	C2	ARF6
1657	C2	FRMD6
1658	C2	SAMD4A
1659	C2	RBM23
1660	C2	SLC7A8
1661	C2	DNAAF2
1662	C2	KCNH5
1663	C2	SGPP1
1664	C2	ACYP1
1665	C2	NDUFB1
1666	C2	MOAP1
1667	C2	CIPC
1668	C2	DTD2
1669	C2	SLC27A2
1670	C2	THSD4
1671	C2	RCN2
1672	C2	NEDD4
1673	C2	MNS1
1674	C2	MYO1E
1675	C2	UACA
1676	C2	MYO9A
1677	C2	CSPG4
1678	C2	GPR176
1679	C2	DET1
1680	C2	ADGRG1
1681	C2	CDH13
1682	C2	GSE1
1683	C2	CDT1
1684	C2	GDE1
1685	C2	KNOP1
1686	C2	SALL1
1687	C2	RPGRIP1L
1688	C2	DUS2
1689	C2	GCSH
1690	C2	CTNS
1691	C2	ALKBH5
1692	C2	TRIM16L
1693	C2	NLK
1694	C2	DUSP14
1695	C2	RARA
1696	C2	CNTNAP1
1697	C2	WNK4
1698	C2	TBKBP1
1699	C2	MSI2
1700	C2	GDPD1
1701	C2	RGS9
1702	C2	SOX9
1703	C2	SEC14L1
1704	C2	ITGAE
1705	C2	AURKB
1706	C2	ULK2
1707	C2	BLMH
1708	C2	CACNB1
1709	C2	KRTAP1-4
1710	C2	KRTAP2-1
1711	C2	KRTAP2-2
1712	C2	KRTAP2-3
1713	C2	KRTAP2-4
1714	C2	KRTAP4-12
1715	C2	KRT19
1716	C2	HDAC5
1717	C2	MTMR4
1718	C2	TRIM37
1719	C2	INTS2
1720	C2	SMURF2
1721	C2	ST6GALNAC2
1722	C2	NPTX1
1723	C2	PIGL
1724	C2	KSR1
1725	C2	KRTAP9-2
1726	C2	PER1
1727	C2	KRTAP4-8
1728	C2	CHMP1B
1729	C2	RIOK3
1730	C2	TAF4B
1731	C2	MOCOS
1732	C2	NEDD4L
1733	C2	CNDP2
1734	C2	TSHZ1
1735	C2	ENOSF1
1736	C2	DLGAP1
1737	C2	MPPE1
1738	C2	TCF4
1739	C2	GIPC3
1740	C2	LDLR
1741	C2	CNN1
1742	C2	ZNF253
1743	C2	SIPA1L3
1744	C2	AXL
1745	C2	ZNF526
1746	C2	ZNF221
1747	C2	ARHGAP35
1748	C2	CCDC9
1749	C2	ATF5
1750	C2	KEAP1
1751	C2	PRDX2
1752	C2	ZNF682
1753	C2	GMFG
1754	C2	PSG5
1755	C2	PSG4
1756	C2	PPP1R13L
1757	C2	EML2
1758	C2	VSIG10L
1759	C2	BCKDHA
1760	C2	RFX2
1761	C2	SLC35E1
1762	C2	ZNF708
1763	C2	ERF
1764	C2	PSG9
1765	C2	TEAD2
1766	C2	C20orf196
1767	C2	SNAP25
1768	C2	SPTLC3
1769	C2	RIN2
1770	C2	CBFA2T2
1771	C2	DLGAP4
1772	C2	LBP
1773	C2	TOX2
1774	C2	PKIG
1775	C2	GSS
1776	C2	EDEM2
1777	C2	TGM2
1778	C2	SLC13A3
1779	C2	ZMYND8
1780	C2	APCDD1L
1781	C2	PCMTD2
1782	C2	EVA1C
1783	C2	N6AMT1
1784	C2	DNAJC28
1785	C2	SUSD2
1786	C2	LIMK2
1787	C2	H1F0
1788	C2	ATF4
1789	C2	CECR1
1790	C2	SELM
1791	C2	IFT27
1792	C2	KIAA1644
1793	C2	MLC1
1794	C2	MED15
1795	C1	B3GALT6
1796	C1	CPTP
1797	C1	UBIAD1
1798	C1	KAZN
1799	C1	SPEN
1800	C1	MRTO4
1801	C1	LYPLA2
1802	C1	LDLRAP1
1803	C1	DHDDS
1804	C1	GPR3
1805	C1	RCC1
1806	C1	ZCCHC17
1807	C1	KPNA6
1808	C1	TXLNA
1809	C1	ZMYM1
1810	C1	AGO1
1811	C1	CDCA8
1812	C1	MFSD2A
1813	C1	ZMPSTE24
1814	C1	CDC20
1815	C1	KDM4A
1816	C1	RNF220
1817	C1	TOE1
1818	C1	TMEM69
1819	C1	ZFYVE9
1820	C1	USP1
1821	C1	NEXN
1822	C1	RPF1
1823	C1	FNBP1L
1824	C1	SLC30A7
1825	C1	STXBP3
1826	C1	GPSM2
1827	C1	AHCYL1
1828	C1	VANGL1
1829	C1	MAN1A2
1830	C1	FAM46C
1831	C1	WDR3
1832	C1	FAM72D
1833	C1	GPR89A
1834	C1	POLR3C
1835	C1	BCL9
1836	C1	GPR89B
1837	C1	PIP5K1A
1838	C1	ZBTB7B
1839	C1	SLC50A1
1840	C1	ATF6
1841	C1	HSD17B7
1842	C1	POGK
1843	C1	SFT2D2
1844	C1	KLHL20
1845	C1	DARS2
1846	C1	CACYBP
1847	C1	PAPPA2
1848	C1	FAM163A
1849	C1	MR1
1850	C1	DHX9
1851	C1	LAMC2
1852	C1	IPO9
1853	C1	TIMM17A
1854	C1	MFSD4
1855	C1	IL20
1856	C1	IL24
1857	C1	G0S2
1858	C1	DIEXF
1859	C1	SYT14
1860	C1	DTL
1861	C1	FLVCR1
1862	C1	RPS6KC1
1863	C1	CENPF
1864	C1	KCNK2
1865	C1	KCTD3
1866	C1	TGFB2
1867	C1	MIA3
1868	C1	ARV1
1869	C1	GGPS1
1870	C1	UBE2J2
1871	C1	MRPL20
1872	C1	NADK
1873	C1	CEP104
1874	C1	DNAJC11
1875	C1	DFFA
1876	C1	EPHA2
1877	C1	EIF4G3
1878	C1	STMN1
1879	C1	SLC9A1
1880	C1	PSMB2
1881	C1	CLSPN
1882	C1	TRAPPC3
1883	C1	MRPS15
1884	C1	FHL3
1885	C1	MAGOH
1886	C1	NDC1
1887	C1	DEPDC1
1888	C1	ANKRD13C
1889	C1	USP33
1890	C1	DNTTIP2
1891	C1	SASS6
1892	C1	DPH5
1893	C1	TAF13
1894	C1	SORT1
1895	C1	KCNA3
1896	C1	SLC16A1
1897	C1	PTPN22
1898	C1	GDAP2
1899	C1	FAM72B
1900	C1	FAM72C
1901	C1	RNF115
1902	C1	ITGA10
1903	C1	HIST2H2AB
1904	C1	SF3B4
1905	C1	CTSS
1906	C1	LCE3D
1907	C1	S100A4
1908	C1	ILF2
1909	C1	RIT1
1910	C1	UBQLN4
1911	C1	CCT3
1912	C1	GPATCH4
1913	C1	ISG20L2
1914	C1	ETV3
1915	C1	SCYL3
1916	C1	ARPC5
1917	C1	COLGALT2
1918	C1	ASPM
1919	C1	KIF14
1920	C1	UBE2T
1921	C1	CHI3L1
1922	C1	RBBP5
1923	C1	DSTYK
1924	C1	NUAK2
1925	C1	FAM72A
1926	C1	LPGAT1
1927	C1	LYST
1928	C1	ERO1B
1929	C1	HEATR1
1930	C1	GREM2
1931	C1	FH
1932	C1	ADSS
1933	C1	AHCTF1
1934	C1	ACADM
1935	C1	RABGGTB
1936	C1	LRRC8D
1937	C1	MTX1
1938	C1	IER5
1939	C1	LYPLAL1
1940	C1	IFFO2
1941	C1	EBNA1BP2
1942	C1	MKNK1
1943	C1	STIL
1944	C1	ARHGAP29
1945	C1	SEC22B
1946	C1	PEX11B
1947	C1	VPS72
1948	C1	PYCR2
1949	C1	ID2
1950	C1	DDX1
1951	C1	UBXN2A
1952	C1	CENPO
1953	C1	EPT1
1954	C1	SNX17
1955	C1	WDR43
1956	C1	SPAST
1957	C1	SLC30A6
1958	C1	YIPF4
1959	C1	GALM
1960	C1	EML4
1961	C1	CRIPT
1962	C1	GMCL1
1963	C1	HTRA2
1964	C1	MRPL19
1965	C1	USP39
1966	C1	GNLY
1967	C1	MRPL35
1968	C1	RMND5A
1969	C1	RPIA
1970	C1	UNC50
1971	C1	EIF5B
1972	C1	CNOT11
1973	C1	MRPS9
1974	C1	FBLN7
1975	C1	STEAP3
1976	C1	PTPN4
1977	C1	UGGT1
1978	C1	IMP4
1979	C1	MGAT5
1980	C1	R3HDM1
1981	C1	MARCH7
1982	C1	HAT1
1983	C1	PLEKHA3
1984	C1	UBE2E3
1985	C1	ZNF804A
1986	C1	ZC3H15
1987	C1	FAM171B
1988	C1	WDR75
1989	C1	PMS1
1990	C1	GLS
1991	C1	MYO1B
1992	C1	SLC39A10
1993	C1	COQ10B
1994	C1	MARS2
1995	C1	CASP8
1996	C1	FZD7
1997	C1	NOP58
1998	C1	FAM117B
1999	C1	NBEAL1
[truncated: 1,207 more rows]

## Sheet: Venn_IPF_cell_lines
	Subset	Detail
1	Shared	SLC2A1
2	Shared	F3
3	Shared	ERRFI1
4	Shared	EPAS1
5	Shared	KDM3A
6	Shared	TTL
7	Shared	INSIG2
8	Shared	BHLHE40
9	Shared	TFRC
10	Shared	SRD5A3
11	Shared	HHIP
12	Shared	EDNRA
13	Shared	CPE
14	Shared	FAM13A
15	Shared	ADH1B
16	Shared	NDNF
17	Shared	PCDH18
18	Shared	CCNG2
19	Shared	LOX
20	Shared	KCTD16
21	Shared	VEGFA
22	Shared	IL6
23	Shared	TBXAS1
24	Shared	HOXA5
25	Shared	IGFBP3
26	Shared	HGF
27	Shared	HILPDA
28	Shared	STC1
29	Shared	TRPA1
30	Shared	NDRG1
31	Shared	G6PD
32	Shared	PFKFB3
33	Shared	DDIT4
34	Shared	PLAU
35	Shared	MXI1
36	Shared	P4HA1
37	Shared	TMEM138
38	Shared	CARD16
39	Shared	METTL7A
40	Shared	CLEC2B
41	Shared	BHLHE41
42	Shared	POSTN
43	Shared	ANG
44	Shared	STXBP6
45	Shared	ERO1A
46	Shared	HIF1A
47	Shared	RORA
48	Shared	NQO1
49	Shared	NOG
50	Shared	TBX2
51	Shared	SLC14A1
52	Shared	SERPINB7
53	Shared	MAP3K7CL
54	Shared	USP18
55	F2_F3	PGD
56	F2_F3	CTPS1
57	F2_F3	VPS45
58	F2_F3	FDPS
59	F2_F3	SLC25A44
60	F2_F3	UAP1
61	F2_F3	RGS2
62	F2_F3	TGFB2
63	F2_F3	EPHX1
64	F2_F3	ICMT
65	F2_F3	ATP13A2
66	F2_F3	COA7
67	F2_F3	DHCR24
68	F2_F3	SLC35D1
69	F2_F3	SSX2IP
70	F2_F3	ODF2L
71	F2_F3	GBP1
72	F2_F3	FRRS1
73	F2_F3	EXTL2
74	F2_F3	WDR77
75	F2_F3	RFX5
76	F2_F3	SELENBP1
77	F2_F3	BRINP3
78	F2_F3	UBE2T
79	F2_F3	RAB7B
80	F2_F3	SLC30A1
81	F2_F3	TARBP1
82	F2_F3	B3GALNT2
83	F2_F3	FH
84	F2_F3	SH3D21
85	F2_F3	CDC42SE1
86	F2_F3	HK2
87	F2_F3	SLC20A1
88	F2_F3	NRP2
89	F2_F3	CCL20
90	F2_F3	PSMD1
91	F2_F3	SUPT7L
92	F2_F3	TXNDC9
93	F2_F3	COBLL1
94	F2_F3	SLC25A12
95	F2_F3	KLF7
96	F2_F3	IDH1
97	F2_F3	LPIN1
98	F2_F3	SFXN5
99	F2_F3	GALNT15
100	F2_F3	MME
101	F2_F3	GFM1
102	F2_F3	MINA
103	F2_F3	ABI3BP
104	F2_F3	KPNA1
105	F2_F3	PARP9
106	F2_F3	SLCO2A1
107	F2_F3	SLC9A9
108	F2_F3	SLC7A14
109	F2_F3	PEX5L
110	F2_F3	LSG1
111	F2_F3	RAD54L2
112	F2_F3	NXPE3
113	F2_F3	MFSD1
114	F2_F3	PCYT1A
115	F2_F3	TBC1D19
116	F2_F3	GUCY1B3
117	F2_F3	PAQR3
118	F2_F3	COQ2
119	F2_F3	CASP6
120	F2_F3	CYP4V2
121	F2_F3	SKP2
122	F2_F3	ATG10
123	F2_F3	HSPA4
124	F2_F3	SLC26A2
125	F2_F3	UBLCP1
126	F2_F3	MARCH3
127	F2_F3	IRF1
128	F2_F3	HSD17B4
129	F2_F3	DDX46
130	F2_F3	PAK1IP1
131	F2_F3	GTF3C6
132	F2_F3	EXOC2
133	F2_F3	UQCC2
134	F2_F3	PPIL1
135	F2_F3	FBXO30
136	F2_F3	RRP36
137	F2_F3	LTV1
138	F2_F3	CROT
139	F2_F3	SERPINE1
140	F2_F3	CPA4
141	F2_F3	GATS
142	F2_F3	NAPEPLD
143	F2_F3	C7orf49
144	F2_F3	CDK5
145	F2_F3	NRG1
146	F2_F3	TRIM55
147	F2_F3	GEM
148	F2_F3	RRS1
149	F2_F3	MFSD14B
150	F2_F3	TUBB4B
151	F2_F3	RFK
152	F2_F3	C9orf64
153	F2_F3	DOLK
154	F2_F3	GK
155	F2_F3	ATG4A
156	F2_F3	VMA21
157	F2_F3	NDP
158	F2_F3	EFHC2
159	F2_F3	SLC38A5
160	F2_F3	TAF9B
161	F2_F3	NHSL2
162	F2_F3	PDCD11
163	F2_F3	ACTR1A
164	F2_F3	ATE1
165	F2_F3	NSMCE4A
166	F2_F3	TALDO1
167	F2_F3	ANO3
168	F2_F3	STIP1
169	F2_F3	POLA2
170	F2_F3	C11orf87
171	F2_F3	FAM118B
172	F2_F3	CYB561A3
173	F2_F3	MTA2
174	F2_F3	CPT1A
175	F2_F3	CADM1
176	F2_F3	H2AFX
177	F2_F3	TMEM218
178	F2_F3	CDON
179	F2_F3	ETS1
180	F2_F3	TIGAR
181	F2_F3	ENO2
182	F2_F3	GPRC5A
183	F2_F3	ATF7IP
184	F2_F3	LARP4
185	F2_F3	SUOX
186	F2_F3	COQ10A
187	F2_F3	TMPO
188	F2_F3	LPCAT3
189	F2_F3	SLC2A14
190	F2_F3	SLC2A3
191	F2_F3	GALNT6
192	F2_F3	ANKRD52
193	F2_F3	DDIT3
194	F2_F3	LRIG3
195	F2_F3	CPM
196	F2_F3	TMEM19
197	F2_F3	ANAPC7
198	F2_F3	TNFRSF19
199	F2_F3	PSPC1
200	F2_F3	HSPH1
201	F2_F3	RCBTB1
202	F2_F3	AP5M1
203	F2_F3	CPSF2
204	F2_F3	NOVA1
205	F2_F3	YLPM1
206	F2_F3	HEATR5A
207	F2_F3	EGLN3
208	F2_F3	EIF3J
209	F2_F3	PSMA4
210	F2_F3	FAH
211	F2_F3	AEN
212	F2_F3	CA12
213	F2_F3	IVD
214	F2_F3	ERCC4
215	F2_F3	OGFOD1
216	F2_F3	RPGRIP1L
217	F2_F3	GOT2
218	F2_F3	BCAR1
219	F2_F3	MVP
220	F2_F3	EDC4
221	F2_F3	ADAT1
222	F2_F3	WSB1
223	F2_F3	TUBG1
224	F2_F3	KPNA2
225	F2_F3	TMEM104
226	F2_F3	FAM101B
227	F2_F3	ITGAE
228	F2_F3	SLC25A35
229	F2_F3	ACACA
230	F2_F3	SLC35B1
231	F2_F3	ABCA8
232	F2_F3	PSME3
233	F2_F3	PNPO
234	F2_F3	WDR7
235	F2_F3	ZNF699
236	F2_F3	GIPC1
237	F2_F3	CDC25B
238	F2_F3	MCM8
239	F2_F3	PCNA
240	F2_F3	TRMT6
241	F2_F3	FERMT1
242	F2_F3	SAMHD1
243	F2_F3	CBR1
244	F2_F3	TMEM50B
245	F2_F3	RANBP1
246	F2_F3	L3MBTL2
247	F2_F3	CBX6
248	F2_F3	POLR3H
249	F1_F3	VCAM1
250	F1_F3	NR4A2
251	F1_F3	MYD88
252	F1_F3	ANK2
253	F1_F3	PRKG2
254	F1_F3	TCF21
255	F1_F3	ETV1
256	F1_F3	FKBP14
257	F1_F3	SEMA3A
258	F1_F3	TNFRSF11B
259	F1_F3	MAMDC2
260	F1_F3	AKR1C1
261	F1_F3	AKR1C2
262	F1_F3	KLF5
263	F1_F3	SLC5A3
264	F3	KCNAB2
265	F3	SPSB1
266	F3	DNAJC16
267	F3	EPHB2
268	F3	LDLRAP1
269	F3	YTHDF2
270	F3	HDAC1
271	F3	KDM4A
272	F3	IPO13
273	F3	CPT2
274	F3	NFIA
275	F3	PDE4B
276	F3	GADD45A
277	F3	NEXN
278	F3	ADGRL2
279	F3	KIAA1107
280	F3	ABCD3
281	F3	RWDD3
282	F3	PLPPR4
283	F3	PALMD
284	F3	AGL
285	F3	S1PR1
286	F3	FAM102B
287	F3	SYPL2
288	F3	VANGL1
289	F3	MAN1A2
290	F3	HIST2H2AA3
291	F3	LCE2C
292	F3	NDUFS2
293	F3	PBX1
294	F3	PRRX1
295	F3	KLHL20
296	F3	RALGPS2
297	F3	TOR1AIP1
298	F3	CDK18
299	F3	HHAT
300	F3	ATF3
301	F3	KCNK2
302	F3	KCTD3
303	F3	DEGS1
304	F3	COG2
305	F3	NTPCR
306	F3	NADK
307	F3	CEP104
308	F3	SLC2A5
309	F3	RCC2
310	F3	TMCO4
311	F3	MUL1
312	F3	EIF4G3
313	F3	ID3
314	F3	GPN2
315	F3	SYNC
316	F3	IPP
317	F3	SPATA6
318	F3	JUN
319	F3	DIRAS3
320	F3	USP33
321	F3	GCLM
322	F3	PHTF1
323	F3	NGF
324	F3	TXNIP
325	F3	SV2A
326	F3	ETV3
327	F3	EDEM3
328	F3	PTGS2
329	F3	LMOD1
330	F3	PPP1R15B
331	F3	ANGEL2
332	F3	PARP1
333	F3	GREM2
334	F3	ZBTB8A
335	F3	GIPC2
336	F3	SMIM12
337	F3	MYCBP
338	F3	PLPP3
339	F3	ARHGEF2
340	F3	CPSF3
341	F3	EHD3
342	F3	SPAST
343	F3	SLC30A6
344	F3	EML4
345	F3	DYNC2LI1
346	F3	PPM1B
347	F3	VRK2
348	F3	LGALSL
349	F3	MTHFD2
350	F3	ELMOD3
351	F3	IL1R1
352	F3	BCL2L11
353	F3	STEAP3
354	F3	MGAT5
355	F3	R3HDM1
356	F3	GALNT5
357	F3	ERICH2
358	F3	AGPS
359	F3	FAM171B
360	F3	GULP1
361	F3	COL3A1
362	F3	MFSD6
363	F3	FZD7
364	F3	NBEAL1
365	F3	STK36
366	F3	CYP27A1
367	F3	AGFG1
368	F3	CAB39
369	F3	DIS3L2
370	F3	ROCK2
371	F3	OSR1
372	F3	ZFP36L2
373	F3	THADA
374	F3	PSME4
375	F3	FANCL
376	F3	USP34
377	F3	EXOC6B
378	F3	TMEM127
379	F3	REV1
380	F3	RFX8
381	F3	TGFBRAP1
382	F3	ERCC3
383	F3	CACNB4
384	F3	PRPF40A
385	F3	BAZ2B
386	F3	RBMS1
387	F3	CHN1
388	F3	SLC40A1
389	F3	HIBCH
390	F3	STAT1
391	F3	SDPR
392	F3	GTF3C3
393	F3	PGAP1
394	F3	CLK1
395	F3	ORC2
396	F3	NDUFS1
397	F3	PLEKHM3
398	F3	USP37
399	F3	IRS1
400	F3	ARL4C
401	F3	HDAC4
402	F3	ZNF512
403	F3	GPD2
404	F3	DNAJC10
405	F3	SMC6
406	F3	DNMT3A
407	F3	CYP1B1
408	F3	SERTAD2
409	F3	WDR92
410	F3	TIA1
411	F3	LRRN1
412	F3	SETMAR
413	F3	TSEN2
414	F3	TGFBR2
415	F3	SACM1L
416	F3	CCDC66
417	F3	CEP97
418	F3	ZDHHC23
419	F3	QTRTD1
420	F3	ARHGAP31
421	F3	POGLUT1
422	F3	DTX3L
423	F3	KALRN
424	F3	PCCB
425	F3	PTX3
426	F3	SMC4
427	F3	PRKCI
428	F3	SKIL
429	F3	ECT2
430	F3	USP13
431	F3	VPS8
432	F3	LMLN
433	F3	RPUSD3
434	F3	XPC
435	F3	HACL1
436	F3	TOP2B
437	F3	NGLY1
438	F3	CMTM6
439	F3	CLASP2
440	F3	CSRNP1
441	F3	SCAP
442	F3	TKT
443	F3	WNT5A
444	F3	FAM208A
445	F3	PDHB
446	F3	EOGT
447	F3	RYBP
448	F3	FILIP1L
449	F3	WDR5B
450	F3	MYLK
451	F3	HEG1
452	F3	SLC12A8
453	F3	MBD4
454	F3	PIK3R4
455	F3	PLSCR4
456	F3	HLTF
457	F3	SIAH2
458	F3	LXN
459	F3	RARRES1
460	F3	GOLIM4
461	F3	MECOM
462	F3	TNIK
463	F3	DCUN1D1
464	F3	ABCC5
465	F3	SLMAP
466	F3	ST3GAL6
467	F3	DNAJB11
468	F3	HIGD1A
469	F3	USP4
470	F3	TRIM59
471	F3	KIAA0232
472	F3	TMEM33
473	F3	ATP10D
474	F3	KIT
475	F3	CXCL8
476	F3	SHROOM3
477	F3	SMARCAD1
478	F3	SYNPO2
479	F3	MYOZ2
480	F3	EXOSC9
481	F3	FGF2
482	F3	SPATA5
483	F3	ELMOD2
484	F3	TMEM184C
485	F3	TRIM2
486	F3	ETFDH
487	F3	FNIP2
488	F3	KLHL2
489	F3	ANXA10
490	F3	GALNT7
491	F3	ANKRD37
492	F3	MXD4
493	F3	STX18
494	F3	ZNF518B
495	F3	RAB28
496	F3	PPARGC1A
497	F3	USP46
498	F3	PPAT
499	F3	UBA6
500	F3	CXCL5
501	F3	SCD5
502	F3	NAP1L5
503	F3	TBCK
504	F3	PDE5A
505	F3	TMEM155
506	F3	CCNA2
507	F3	SLC7A11
508	F3	INPP4B
509	F3	PRMT9
510	F3	FAM198B
511	F3	PI4K2B
512	F3	STIM2
513	F3	ENPEP
514	F3	ADGRA3
515	F3	NDUFS6
516	F3	C5orf22
517	F3	NNT
518	F3	ITGA2
519	F3	HSPB3
520	F3	ERBB2IP
521	F3	SREK1
522	F3	MAST4
523	F3	PIK3R1
524	F3	MRPS36
525	F3	MCCC2
526	F3	UTP15
527	F3	AGGF1
528	F3	ZFYVE16
529	F3	ERAP2
530	F3	SLC12A2
531	F3	ADRB2
532	F3	HMGXB3
533	F3	SLC36A1
534	F3	CNOT8
535	F3	NSD1
536	F3	ZNF454
537	F3	MED10
538	F3	DROSHA
539	F3	C5orf42
540	F3	FGF10
541	F3	ARL15
542	F3	PLK2
543	F3	ENC1
544	F3	CETN3
545	F3	FEM1C
546	F3	PPIC
547	F3	ZNF608
548	F3	BRD8
549	F3	MAPK9
550	F3	CRHBP
551	F3	SRP19
552	F3	MFAP3
553	F3	GALNT10
554	F3	P4HA2
555	F3	SAR1B
556	F3	PRELID2
557	F3	JARID2
558	F3	RNF144B
559	F3	LRRC16A
560	F3	CMTR1
561	F3	FBXO9
562	F3	MYO6
563	F3	SH3BGRL2
564	F3	CASP8AP2
565	F3	FAM26E
566	F3	SMPDL3A
567	F3	ENPP1
568	F3	TNFAIP3
569	F3	STXBP5
570	F3	SYNJ2
571	F3	TMEM181
572	F3	WTAP
573	F3	TRIM27
574	F3	IER3
575	F3	EHMT2
576	F3	FKBP5
577	F3	STK38
578	F3	TBCC
579	F3	XPO5
580	F3	TNFRSF21
581	F3	RAB23
582	F3	ELOVL4
583	F3	IBTK
584	F3	ME1
585	F3	AKIRIN2
586	F3	RNGTT
587	F3	RRAGD
588	F3	POPDC3
589	F3	SLC2A12
590	F3	SOD2
591	F3	HIST1H2AG
592	F3	ZSCAN26
593	F3	PHACTR2
594	F3	OSTM1
595	F3	MIOS
596	F3	TMEM106B
597	F3	AHR
598	F3	HDAC9
599	F3	NUPL2
600	F3	CCDC126
601	F3	BBS9
602	F3	BMPER
603	F3	DBNL
604	F3	OGDH
605	F3	GATSL2
606	F3	POR
607	F3	STEAP1
608	F3	STEAP2
609	F3	GNG11
610	F3	LRRC17
611	F3	PRKAR2B
612	F3	LRRN3
613	F3	MDFIC
614	F3	WNT16
615	F3	LEP
616	F3	FLNC
617	F3	BPGM
618	F3	CHRM2
619	F3	AGK
620	F3	CHPF2
621	F3	INSIG1
622	F3	FTSJ2
623	F3	RAPGEF5
624	F3	IGF2BP3
625	F3	OSBPL3
626	F3	HOXA2
627	F3	HOXA7
628	F3	DNAJC30
629	F3	FGL2
630	F3	SEMA3C
631	F3	PEX1
632	F3	CDK6
633	F3	SAMD9
634	F3	CALCR
635	F3	TFPI2
636	F3	PDK4
637	F3	ASNS
638	F3	NAMPT
639	F3	DOCK4
640	F3	AASS
641	F3	GPR37
642	F3	SLC35B4
643	F3	AKR1B1
644	F3	CREB3L2
645	F3	KDM7A
646	F3	ZNF746
647	F3	ARPC1B
648	F3	HOXA6
649	F3	GGCT
650	F3	C7orf25
651	F3	MTMR9
652	F3	SH2D4A
653	F3	SLC39A14
654	F3	PPP3CC
655	F3	SCARA3
656	F3	EIF4EBP1
657	F3	C8orf4
658	F3	IKBKB
659	F3	C8orf34
660	F3	FAM92A1
661	F3	TMEM67
662	F3	PDP1
663	F3	POLR2K
664	F3	FZD6
665	F3	NOV
666	F3	TBC1D31
667	F3	PHF20L1
668	F3	MTUS1
669	F3	CSGALNACT1
670	F3	REEP4
671	F3	GSR
672	F3	KAT6A
673	F3	MYBL1
674	F3	NCOA2
675	F3	LACTB2
676	F3	PAG1
677	F3	RNF19A
678	F3	KLF10
679	F3	ANGPT1
680	F3	SAMD12
681	F3	TAF2
682	F3	FBXO32
683	F3	KIAA0196
684	F3	LYNX1
685	F3	DGAT1
686	F3	LEPROTL1
687	F3	ADHFE1
688	F3	FUT10
689	F3	TMEM65
690	F3	TEK
691	F3	DNAJA1
692	F3	DNAJB5
693	F3	GLIPR2
694	F3	RORB
695	F3	PSAT1
696	F3	TLE4
697	F3	CKS2
698	F3	TDRD7
699	F3	TGFBR1
700	F3	STX17
701	F3	FSD1L
702	F3	FKTN
703	F3	PAPPA
704	F3	DAB2IP
705	F3	ARPC5L
706	F3	MVB12B
707	F3	RALGPS1
708	F3	MPDZ
709	F3	TUSC1
710	F3	AQP3
711	F3	FAM219A
712	F3	TXN
713	F3	MEGF9
714	F3	ENG
715	F3	TOR1A
716	F3	SETX
717	F3	RNF38
718	F3	SHB
719	F3	AK1
720	F3	GYG2
721	F3	WWC3
722	F3	GSPT2
723	F3	MAGED1
724	F3	MAGED4B
725	F3	DLG3
726	F3	ATP7A
727	F3	NGFRAP1
728	F3	PLP1
729	F3	PRPS1
730	F3	ALG13
731	F3	DOCK11
732	F3	UBE2A
733	F3	SLC9A6
734	F3	HTATSF1
735	F3	MAMLD1
736	F3	IKBKG
737	F3	ASMTL
738	F3	ZNF41
739	F3	PIM2
740	F3	FGD1
741	F3	PHKA1
742	F3	TSC22D3
743	F3	KLHL13
744	F3	TMLHE
745	F3	ACSL4
746	F3	ZMYND11
747	F3	FBXO18
748	F3	OPTN
749	F3	PLXDC2
750	F3	MSRB2
751	F3	MAP3K8
752	F3	CREM
753	F3	BMS1
754	F3	DKK1
755	F3	BICC1
756	F3	H2AFY2
757	F3	VCL
758	F3	MINPP1
759	F3	STAMBPL1
760	F3	MARVELD1
761	F3	SCD
762	F3	DUSP5
763	F3	INPP5F
764	F3	WDR11
765	F3	NUDT5
766	F3	DCLRE1C
767	F3	SVIL
768	F3	ZNF32
769	F3	C10orf10
770	F3	AGAP9
771	F3	SGMS1
772	F3	FAM13C
773	F3	RHOBTB1
774	F3	AP3M1
775	F3	ZNF503
776	F3	PANK1
777	F3	IDE
778	F3	GPAM
779	F3	DHX32
780	F3	AKR1C3
781	F3	ENTPD1
782	F3	KAZALD1
783	F3	JMJD1C
784	F3	OLFML1
785	F3	ADM
786	F3	CTR9
787	F3	PDE3B
788	F3	PRMT3
789	F3	RARRES3
790	F3	PCNXL3
791	F3	PPP6R3
792	F3	RNF169
793	F3	C11orf73
794	F3	ARHGAP42
795	F3	CEP126
796	F3	DYNC2H1
797	F3	AASDHPPT
798	F3	CUL5
799	F3	FDX1
800	F3	SIK2
801	F3	NNMT
802	F3	ARHGEF12
803	F3	VWA5A
804	F3	ADAMTS15
805	F3	VPS26B
806	F3	DCHS1
807	F3	NRIP3
808	F3	MRVI1
809	F3	GALNT18
810	F3	FANCF
811	F3	KIF18A
812	F3	PEX16
813	F3	ACP2
814	F3	MRPL16
815	F3	VPS37C
816	F3	FADS1
817	F3	FOSL1
818	F3	CD248
819	F3	C2CD3
820	F3	P4HA3
821	F3	PGM2L1
822	F3	PRKRIR
823	F3	ALG8
824	F3	SYTL2
825	F3	CCDC82
826	F3	ARHGAP20
827	F3	PPP2R1B
828	F3	SIK3
829	F3	PCSK7
830	F3	IFT46
831	F3	SNX19
832	F3	FADS2
833	F3	BIRC3
834	F3	ZBED5
835	F3	CASP1
836	F3	ALG9
837	F3	GABARAPL1
838	F3	PLEKHA5
839	F3	STK38L
840	F3	TMEM117
841	F3	SMARCD1
842	F3	ARHGEF25
843	F3	SLC16A7
844	F3	SRGAP1
845	F3	HMGA2
846	F3	CPSF6
847	F3	TMTC3
848	F3	SOCS2
849	F3	SCYL2
850	F3	TXNRD1
851	F3	EID3
852	F3	ACACB
853	F3	ATP2A2
854	F3	PRKAB1
855	F3	P2RX7
856	F3	KMT5A
857	F3	ATP6V0A2
858	F3	CHD4
859	F3	OLR1
860	F3	MANSC1
861	F3	ABCC9
862	F3	IPO8
863	F3	CPNE8
864	F3	SENP1
865	F3	RARG
866	F3	ZBTB39
867	F3	DUSP6
868	F3	NR2C1
869	F3	USP44
870	F3	CDK17
871	F3	NUP37
872	F3	GLT8D2
873	F3	GIT2
874	F3	ANAPC5
875	F3	SLC48A1
876	F3	ZNF268
877	F3	FGF9
878	F3	ABHD13
879	F3	CHAMP1
880	F3	MICU2
881	F3	PARP4
882	F3	SLC46A3
883	F3	DCLK1
884	F3	PROSER1
885	F3	ELF1
886	F3	CCDC122
887	F3	TSC22D1
888	F3	NEK3
889	F3	THSD1
890	F3	VPS36
891	F3	SLITRK6
892	F3	ABCC4
893	F3	DZIP1
894	F3	TMTC4
895	F3	LIG4
896	F3	RAB20
897	F3	DNAJC15
898	F3	BIVM
899	F3	ARHGEF40
900	F3	FRMD6
901	F3	PTGER2
902	F3	SOCS4
903	F3	ARID4A
904	F3	HSPA2
905	F3	FUT8
906	F3	SIPA1L1
907	F3	ACOT2
908	F3	VASH1
909	F3	FLRT2
910	F3	ZC3H14
911	F3	TTC8
912	F3	CHD8
913	F3	SPTSSA
914	F3	NFKBIA
915	F3	ATG14
916	F3	SIX1
917	F3	SGPP1
918	F3	AREL1
919	F3	NEK9
920	F3	C14orf1
921	F3	PTPN21
922	F3	NDUFB1
923	F3	MOK
924	F3	CDC42BPB
925	F3	KIAA0391
926	F3	PRKCH
927	F3	SNAPC1
928	F3	KLHL28
929	F3	GPR135
930	F3	L3HYPDH
931	F3	TRIP11
932	F3	PGBD4
933	F3	C15orf41
934	F3	FAM98B
935	F3	THBS1
936	F3	EIF2AK4
937	F3	EID1
938	F3	FGF7
939	F3	GCNT3
940	F3	HACD3
941	F3	SMAD6
942	F3	GLCE
943	F3	SNX33
944	F3	GDPGP1
945	F3	CRTC3
946	F3	FURIN
947	F3	SLCO3A1
948	F3	ARRDC4
949	F3	TJP1
950	F3	KATNBL1
951	F3	AQR
952	F3	VPS39
953	F3	UBR1
954	F3	TP53BP1
955	F3	SPG11
956	F3	DMXL2
957	F3	MNS1
958	F3	ICE2
959	F3	DPP8
960	F3	DENND4A
961	F3	AAGAB
962	F3	SEMA7A
963	F3	BCL2A1
964	F3	MEX3B
965	F3	C15orf48
966	F3	IDH3A
967	F3	SEMA4B
968	F3	MKL2
969	F3	IL4R
970	F3	KIAA0556
971	F3	TAOK2
972	F3	HERPUD1
973	F3	E2F4
974	F3	VAT1L
975	F3	WFDC1
976	F3	CRISPLD2
977	F3	KIAA0513
978	F3	UBALD1
979	F3	PARN
980	F3	C16orf87
981	F3	BRD7
982	F3	FAM192A
983	F3	CIAPIN1
984	F3	RFWD3
985	F3	PKD1L2
986	F3	CENPBD1
987	F3	PGP
988	F3	TK2
989	F3	TIMM22
990	F3	SRR
991	F3	CTNS
992	F3	MYOCD
993	F3	TRIM16L
994	F3	ALDH3A2
995	F3	PSMD11
996	F3	RARA
997	F3	ABCC3
998	F3	TBX4
999	F3	KCNJ2
1000	F3	SLC9A3R1
1001	F3	RPTOR
1002	F3	PITPNA
1003	F3	ELAC2
1004	F3	PMP22
1005	F3	POLDIP2
1006	F3	KIAA0100
1007	F3	PHF12
1008	F3	CCL3
1009	F3	DDX52
1010	F3	MED1
1011	F3	MED24
1012	F3	NR1D1
1013	F3	KRTAP2-1
1014	F3	KRTAP2-2
1015	F3	KRTAP2-3
1016	F3	KRTAP2-4
1017	F3	BECN1
1018	F3	TMEM100
1019	F3	INTS2
1020	F3	SMARCD2
1021	F3	DDX5
1022	F3	C17orf62
1023	F3	WDR45B
1024	F3	RPS6KB1
1025	F3	PER1
1026	F3	HOXB3
1027	F3	STRADA
1028	F3	SMCHD1
1029	F3	RAB31
1030	F3	MIB1
1031	F3	CABLES1
1032	F3	CABYR
1033	F3	GALNT1
1034	F3	FHOD3
1035	F3	RAB27B
1036	F3	ZCCHC2
1037	F3	COLEC12
1038	F3	METTL4
1039	F3	FAM210A
1040	F3	ANKRD29
1041	F3	ZNF521
1042	F3	GAREM1
1043	F3	CCDC68
1044	F3	FECH
1045	F3	DSEL
1046	F3	TMX3
1047	F3	PIAS2
1048	F3	FSTL3
1049	F3	ZNF302
1050	F3	CYP2S1
1051	F3	ZNF526
1052	F3	ZNF221
1053	F3	PPP5C
1054	F3	PPP1R15A
1055	F3	ZNF480
1056	F3	ZNF135
1057	F3	PIP5K1C
1058	F3	KEAP1
1059	F3	ELL
1060	F3	PEPD
1061	F3	ZNF260
1062	F3	DYRK1B
1063	F3	PLAUR
1064	F3	ZNF416
1065	F3	RFX2
1066	F3	ZNF846
1067	F3	GSK3A
1068	F3	ERF
1069	F3	TEAD2
1070	F3	TRIB3
1071	F3	STK35
1072	F3	C20orf196
1073	F3	SLX4IP
1074	F3	SPTLC3
1075	F3	RALGAPB
1076	F3	TTPAL
1077	F3	YWHAB
1078	F3	SLC2A10
1079	F3	MOCS3
1080	F3	DOK5
1081	F3	C20orf194
1082	F3	MKKS
1083	F3	FLRT3
1084	F3	EDEM2
1085	F3	GDF5
1086	F3	OSER1
1087	F3	SDC4
1088	F3	ELMO2
1089	F3	AURKA
1090	F3	PPP1R3D
1091	F3	C20orf24
1092	F3	TGIF2-C20orf24
1093	F3	PCMTD2
1094	F3	SRXN1
1095	F3	NCAM2
1096	F3	CLIC6
1097	F3	TRAPPC10
1098	F3	ADAMTS5
1099	F3	UBE2G2
1100	F3	SUMO3
1101	F3	PCBP3
1102	F3	DGCR8
1103	F3	NF2
1104	F3	TIMP3
1105	F3	HMOX1
1106	F3	APOL1
1107	F3	IFT27
1108	F3	AP1B1
1109	F1_F2	MLLT11
1110	F1_F2	RGS4
1111	F1_F2	PNO1
1112	F1_F2	INHBB
1113	F1_F2	KCNE4
1114	F1_F2	ODC1
1115	F1_F2	FAM98A
1116	F1_F2	SLC6A6
1117	F1_F2	TMEM45A
1118	F1_F2	OXTR
1119	F1_F2	PLOD2
1120	F1_F2	ELOVL6
1121	F1_F2	PAM
1122	F1_F2	SYNPO
1123	F1_F2	ADAMTS6
1124	F1_F2	COL14A1
1125	F1_F2	WISP1
1126	F1_F2	RUSC2
1127	F1_F2	NOL6
1128	F1_F2	TMEM255A
1129	F1_F2	FAM107B
1130	F1_F2	C11orf98
1131	F1_F2	TCP11L2
1132	F1_F2	CSRP2
1133	F1_F2	KITLG
1134	F1_F2	NTF3
1135	F1_F2	ADSSL1
1136	F1_F2	HEATR3
1137	F1_F2	HCFC1R1
1138	F1_F2	ATP5G1
1139	F1_F2	PSG2
1140	F1_F2	NOP56
1141	F1_F2	PTGIS
1142	F1_F2	JAM2
1143	F1_F2	ADARB1
1144	F1_F2	BACH1
1145	F2	SLC25A33
1146	F2	DHDDS
1147	F2	ZNF326
1148	F2	FNBP1L
1149	F2	PTBP2
1150	F2	CSF1
1151	F2	DDX20
1152	F2	LMNA
1153	F2	APOA1BP
1154	F2	SOAT1
1155	F2	ACOT7
1156	F2	NOL9
1157	F2	DHRS3
1158	F2	FABP3
1159	F2	PSMB2
1160	F2	EIF2B3
1161	F2	PIK3R3
1162	F2	LRP8
1163	F2	WLS
1164	F2	COL11A1
1165	F2	SF3B4
1166	F2	S100A16
1167	F2	GPATCH4
1168	F2	GLRX2
1169	F2	INTS7
1170	F2	SFPQ
1171	F2	PEX11B
1172	F2	TAF1B
1173	F2	RRM2
1174	F2	HPCAL1
1175	F2	VSNL1
1176	F2	EPT1
1177	F2	GALM
1178	F2	CAMKMT
1179	F2	B3GNT2
1180	F2	MAT2A
1181	F2	MRPL35
1182	F2	PDCL3
1183	F2	ZC3H6
1184	F2	PSMD14
1185	F2	SCN2A
1186	F2	HAT1
1187	F2	ATIC
1188	F2	XRCC5
1189	F2	TRAF3IP1
1190	F2	TP53I3
1191	F2	FAM136A
1192	F2	BOLA3
1193	F2	SUCLG1
1194	F2	MCM6
1195	F2	IFIH1
1196	F2	PDE11A
1197	F2	FARSB
1198	F2	DOCK10
1199	F2	DTYMK
1200	F2	HSPE1
1201	F2	POLR1A
1202	F2	TRNT1
1203	F2	EXOG
1204	F2	KLHL18
1205	F2	MAPKAPK3
1206	F2	ALAS1
1207	F2	PDE12
1208	F2	ARL6
1209	F2	IFT122
1210	F2	RASA2
1211	F2	AGTR1
1212	F2	IL1RAP
1213	F2	CCR1
1214	F2	PSMD6
1215	F2	CNTN3
1216	F2	IFT57
1217	F2	B3GALNT1
1218	F2	LIPH
1219	F2	GMNC
1220	F2	CLEC3B
1221	F2	SRPRB
1222	F2	PFKFB4
1223	F2	RUVBL1
1224	F2	C4orf33
1225	F2	LETM1
1226	F2	CCKAR
1227	F2	EPHA5
1228	F2	JCHAIN
1229	F2	ABCG2
1230	F2	SLC10A7
1231	F2	C4orf27
1232	F2	AADAT
1233	F2	BST1
1234	F2	NAA15
1235	F2	CCT5
1236	F2	OSMR
1237	F2	PDE8B
1238	F2	SLC25A46
1239	F2	HNRNPAB
1240	F2	OXCT1
1241	F2	HMGCS1
1242	F2	DHX29
1243	F2	ERCC8
1244	F2	DHFR
1245	F2	HAPLN1
1246	F2	DTWD2
1247	F2	GNPDA1
1248	F2	SPRY4
1249	F2	FAM173B
1250	F2	HARS
1251	F2	BPHL
1252	F2	RIOK1
1253	F2	BEND6
1254	F2	TPBG
1255	F2	AMD1
1256	F2	ASF1A
1257	F2	ACAT2
1258	F2	PXDC1
1259	F2	RPP40
1260	F2	CCND3
1261	F2	MCM3
1262	F2	LYRM2
1263	F2	NDUFAF4
1264	F2	ZUFSP
1265	F2	SGK1
1266	F2	ULBP3
1267	F2	CFB
1268	F2	PSMB9
1269	F2	EEF1E1
1270	F2	TSPAN13
1271	F2	GPNMB
1272	F2	CCT6A
1273	F2	VPS50
1274	F2	SDHAF3
1275	F2	PSMC2
1276	F2	TTC26
1277	F2	STEAP1B
1278	F2	TRA2A
1279	F2	CYCS
1280	F2	RFC2
1281	F2	CYP3A5
1282	F2	CTTNBP2
1283	F2	ABCF2
1284	F2	GTPBP10
1285	F2	OTUD6B
1286	F2	FAM167A
1287	F2	MTERF3
1288	F2	MRPL13
1289	F2	TTI2
1290	F2	ZHX1
1291	F2	FOCAD
1292	F2	CA9
1293	F2	MELK
1294	F2	COL5A1
1295	F2	PLGRKT
1296	F2	RANBP6
1297	F2	DDX58
1298	F2	SIGMAR1
1299	F2	TRIM14
1300	F2	IKBKAP
1301	F2	PTGES2
1302	F2	NUP188
1303	F2	PLIN2
1304	F2	FRMPD4
1305	F2	ZNF81
1306	F2	PQBP1
1307	F2	RNF128
1308	F2	NSDHL
1309	F2	GPM6B
1310	F2	SMC1A
1311	F2	HSD17B10
1312	F2	NAP1L3
1313	F2	UPF3B
1314	F2	AIFM1
1315	F2	KIAA1217
1316	F2	CEP55
1317	F2	CCNJ
1318	F2	ACSL5
1319	F2	IDI1
1320	F2	NOC3L
1321	F2	LOXL4
1322	F2	HSPA12A
1323	F2	GSTO2
1324	F2	MRPS16
1325	F2	SERPING1
1326	F2	FAM111B
1327	F2	NDUFS8
1328	F2	TMEM126B
1329	F2	NLRP10
1330	F2	ST5
1331	F2	PSMC3
1332	F2	MTCH2
1333	F2	MMP1
1334	F2	PVRL1
1335	F2	BLID
1336	F2	FEN1
1337	F2	CCT2
1338	F2	PLXNC1
1339	F2	ANO4
1340	F2	BCL7A
1341	F2	IFFO1
1342	F2	MFAP5
1343	F2	LDHB
1344	F2	SLC11A2
1345	F2	NDUFA4L2
1346	F2	PTPRB
1347	F2	VPS29
1348	F2	NDUFA9
1349	F2	SSPN
1350	F2	PA2G4
1351	F2	WDR66
1352	F2	LATS2
1353	F2	VWA8
1354	F2	PSMA3
1355	F2	MTHFD1
1356	F2	NRXN3
1357	F2	BAZ1A
1358	F2	CDKL1
1359	F2	MAX
1360	F2	UBR7
1361	F2	RDH11
1362	F2	WDR76
1363	F2	ZWILCH
1364	F2	CORO2B
1365	F2	FBXO22
1366	F2	ABHD17C
1367	F2	MRPS11
1368	F2	WDR73
1369	F2	GCOM1
1370	F2	GPR176
1371	F2	IL32
1372	F2	CCP110
1373	F2	FUS
1374	F2	NUP93
1375	F2	PLEKHG4
1376	F2	UTP4
1377	F2	XYLT1
1378	F2	SLC38A7
1379	F2	MPHOSPH6
1380	F2	ALG1
1381	F2	TUBB3
1382	F2	MIS12
1383	F2	TADA2A
1384	F2	CDC6
1385	F2	STXBP4
1386	F2	PSMC5
1387	F2	MRPS7
1388	F2	SLC43A2
1389	F2	KRTAP1-5
1390	F2	HOXB5
1391	F2	SRSF2
1392	F2	ALYREF
1393	F2	FGF11
1394	F2	SRSF1
1395	F2	RNFT1
1396	F2	GATA6
1397	F2	CNDP2
1398	F2	THOC1
1399	F2	ENOSF1
1400	F2	RNF152
1401	F2	HNRNPM
1402	F2	LDLR
1403	F2	PSMC4
1404	F2	SAE1
1405	F2	SUGP2
1406	F2	PSG11
1407	F2	GRWD1
1408	F2	ZNF625
1409	F2	ZNF708
1410	F2	PSG6
1411	F2	SEC23B
1412	F2	CASS4
1413	F2	NCOA5
1414	F2	RWDD2B
1415	F2	SYNJ1
1416	F2	RCAN1
1417	F2	RNF185
1418	F2	APOL2
1419	F1	AK4
1420	F1	SGIP1
1421	F1	PLD5
1422	F1	MUC1
1423	F1	TNFAIP6
1424	F1	FAM117B
1425	F1	SCN7A
1426	F1	TUBA4A
1427	F1	MBOAT2
1428	F1	CDC42EP3
1429	F1	LMCD1
1430	F1	GBE1
1431	F1	CLDN1
1432	F1	WWC2
1433	F1	SCFD2
1434	F1	ARRDC3
1435	F1	STC2
1436	F1	THBS2
1437	F1	FBXO25
1438	F1	POP1
1439	F1	ENPP2
1440	F1	SNTB1
1441	F1	VLDLR
1442	F1	NFIL3
1443	F1	MAOA
1444	F1	PGK1
1445	F1	HTRA1
1446	F1	ENTPD7
1447	F1	TSPAN18
1448	F1	PPME1
1449	F1	PHF21A
1450	F1	UCP2
1451	F1	NOX4
1452	F1	CLMP
1453	F1	ARHGDIB
1454	F1	FGD4
1455	F1	IRS2
1456	F1	FBXL3
1457	F1	PNP
1458	F1	ZBTB25
1459	F1	CDH13
1460	F1	DUSP3
1461	F1	CCDC102B
1462	F1	SERPINB2
1463	F1	TNNT1
1464	F1	ZNF28
1465	F1	TOP1
1466	F1	TGM2
1467	F1	MCHR1

## Sheet: Venn_Hipoxia_Final_Signature
	Subset	Detail
1	Shared	SLC2A1
2	Shared	ERRFI1
3	Shared	KDM3A
4	Shared	TTL
5	Shared	INSIG2
6	Shared	BHLHE40
7	Shared	SRD5A3
8	Shared	CPE
9	Shared	FAM13A
10	Shared	NDNF
11	Shared	LOX
12	Shared	VEGFA
13	Shared	TBXAS1
14	Shared	IGFBP3
15	Shared	HGF
16	Shared	HILPDA
17	Shared	TRPA1
18	Shared	NDRG1
19	Shared	G6PD
20	Shared	PFKFB3
21	Shared	PLAU
22	Shared	MXI1
23	Shared	P4HA1
24	Shared	TMEM138
25	Shared	CARD16
26	Shared	METTL7A
27	Shared	CLEC2B
28	Shared	ANG
29	Shared	ERO1A
30	Shared	HIF1A
31	Shared	RORA
32	Shared	NQO1
33	Shared	NOG
34	Shared	TBX2
35	Shared	MAP3K7CL
36	IPF	F3
37	IPF	EPAS1
38	IPF	TFRC
39	IPF	HHIP
40	IPF	EDNRA
41	IPF	ADH1B
42	IPF	PCDH18
43	IPF	CCNG2
44	IPF	KCTD16
45	IPF	IL6
46	IPF	HOXA5
47	IPF	STC1
48	IPF	DDIT4
49	IPF	BHLHE41
50	IPF	POSTN
51	IPF	STXBP6
52	IPF	SLC14A1
53	IPF	SERPINB7
54	IPF	USP18
55	Control	PGD
56	Control	DNAJC16
57	Control	CTPS1
58	Control	NFIA
59	Control	AK4
60	Control	ADGRL2
61	Control	S1PR1
62	Control	CSF1
63	Control	DDX20
64	Control	VPS45
65	Control	RGS2
66	Control	EPHX1
67	Control	SPRTN
68	Control	RCC2
69	Control	ID3
70	Control	ZBTB8OS
71	Control	EIF2B3
72	Control	DHCR24
73	Control	SLC35D1
74	Control	SSX2IP
75	Control	ODF2L
76	Control	GCLM
77	Control	EXTL2
78	Control	PSMA5
79	Control	WDR77
80	Control	RFX5
81	Control	RAB7B
82	Control	SLC30A1
83	Control	TMEM206
84	Control	B3GALNT2
85	Control	SH3D21
86	Control	CHD1L
87	Control	EFNA3
88	Control	CPSF3
89	Control	CAMKMT
90	Control	B3GNT2
91	Control	PNO1
92	Control	HK2
93	Control	IL1R1
94	Control	LIMS1
95	Control	SLC20A1
96	Control	AGPS
97	Control	COL3A1
98	Control	ATIC
99	Control	CCL20
100	Control	PSMD1
101	Control	ODC1
102	Control	TXNDC9
103	Control	LY75-CD302
104	Control	TLK1
105	Control	SLC40A1
106	Control	HIBCH
107	Control	STAT1
108	Control	RAPH1
109	Control	KLF7
110	Control	IDH1
111	Control	SLC16A14
112	Control	SLC35F6
113	Control	LIMS3L
114	Control	DNMT3A
115	Control	SFXN5
116	Control	POLR1A
117	Control	SLC6A6
118	Control	CTDSPL
119	Control	PTH1R
120	Control	TMEM45A
121	Control	ATP6V1A
122	Control	ACKR4
123	Control	MME
124	Control	IL1RAP
125	Control	SCAP
126	Control	UBA7
127	Control	LRIG1
128	Control	EOGT
129	Control	GBE1
130	Control	MINA
131	Control	KPNA1
132	Control	PIK3R4
133	Control	SLC9A9
134	Control	PLOD2
135	Control	PLSCR1
136	Control	LSG1
137	Control	SLMAP
138	Control	NXPE3
139	Control	DNAJB11
140	Control	PFKFB4
141	Control	RUVBL1
142	Control	LAP3
143	Control	TMEM33
144	Control	GUCY1B3
145	Control	CORIN
146	Control	USP46
147	Control	MAPK10
148	Control	CASP6
149	Control	SLC7A11
150	Control	PRMT9
151	Control	CBR4
152	Control	SKP2
153	Control	PIK3R1
154	Control	UTP15
155	Control	RGMB
156	Control	SYNPO
157	Control	CNOT8
158	Control	UBLCP1
159	Control	HNRNPAB
160	Control	PLK2
161	Control	ARRDC3
162	Control	EFNA5
163	Control	PPIC
164	Control	MARCH3
165	Control	SRP19
166	Control	HSD17B4
167	Control	P4HA2
168	Control	PAK1IP1
169	Control	BCKDHB
170	Control	SOBP
171	Control	ASF1A
172	Control	ENPP1
173	Control	EYA4
174	Control	TCF21
175	Control	SYTL3
176	Control	EXOC2
177	Control	PPIL1
178	Control	CCND3
179	Control	TNFRSF21
180	Control	RAB23
181	Control	ELOVL4
182	Control	ME1
183	Control	AKIRIN2
184	Control	SESN1
185	Control	ECHDC1
186	Control	SLC2A12
187	Control	FBXO30
188	Control	LTV1
189	Control	HLA-DMA
190	Control	BLVRA
191	Control	CCT6A
192	Control	TPST1
193	Control	GATSL2
194	Control	CROT
195	Control	SERPINE1
196	Control	PRKAR2B
197	Control	SLC26A4
198	Control	LEP
199	Control	CPA4
200	Control	TCAF2
201	Control	PDK4
202	Control	GATS
203	Control	TSPAN12
204	Control	AKR1B1
205	Control	C7orf49
206	Control	ABCF2
207	Control	EIF4EBP1
208	Control	WWP1
209	Control	FAM92A1
210	Control	GSR
211	Control	LACTB2
212	Control	PAG1
213	Control	ANGPT1
214	Control	TNFRSF11B
215	Control	FBXO32
216	Control	LEPROTL1
217	Control	RUSC2
218	Control	CA9
219	Control	MFSD14B
220	Control	FAM219A
221	Control	RFK
222	Control	SVEP1
223	Control	MEGF9
224	Control	SHB
225	Control	ALDH1A1
226	Control	GYG2
227	Control	PRPS2
228	Control	MAOA
229	Control	PGK1
230	Control	SLC6A8
231	Control	SLC38A5
232	Control	TAF9B
233	Control	UPF3B
234	Control	ACSL4
235	Control	L1CAM
236	Control	RPP38
237	Control	MINPP1
238	Control	CCNJ
239	Control	SEPHS1
240	Control	FAM107B
241	Control	PANK1
242	Control	IDE
243	Control	NOC3L
244	Control	ACTR1A
245	Control	GPAM
246	Control	ATE1
247	Control	BNIP3
248	Control	AKR1C1
249	Control	AKR1C3
250	Control	AKR1C2
251	Control	TALDO1
252	Control	LDHA
253	Control	PRMT3
254	Control	NNMT
255	Control	FAM118B
256	Control	ST5
257	Control	UEVLD
258	Control	CYB561A3
259	Control	MTA2
260	Control	CPT1A
261	Control	CTSC
262	Control	EXPH5
263	Control	PUS3
264	Control	ETS1
265	Control	AMPD3
266	Control	AMOTL1
267	Control	CASP1
268	Control	TIGAR
269	Control	ENO2
270	Control	ATF7IP
271	Control	STRAP
272	Control	PLEKHA5
273	Control	SMARCD1
274	Control	LARP4
275	Control	SUOX
276	Control	SCYL2
277	Control	TXNRD1
278	Control	PRKAB1
279	Control	ATP6V0A2
280	Control	LPCAT3
281	Control	SLC2A14
282	Control	SLC2A3
283	Control	IPO8
284	Control	NDUFA4L2
285	Control	LRIG3
286	Control	CPM
287	Control	NUP37
288	Control	SLC48A1
289	Control	TMEM19
290	Control	ANAPC7
291	Control	ABHD13
292	Control	HSPH1
293	Control	PROSER1
294	Control	VWA8
295	Control	THSD1
296	Control	DZIP1
297	Control	LACC1
298	Control	BIVM
299	Control	PELI2
300	Control	CPSF2
301	Control	NOVA1
302	Control	SPTSSA
303	Control	ERH
304	Control	YLPM1
305	Control	HEATR5A
306	Control	EGLN3
307	Control	EIF3J
308	Control	FGF7
309	Control	SNX33
310	Control	HYKK
311	Control	PSMA4
312	Control	AEN
313	Control	ATP8B4
314	Control	CA12
315	Control	AAGAB
316	Control	SEMA7A
317	Control	ERCC4
318	Control	MT3
319	Control	HERPUD1
320	Control	E2F4
321	Control	HCFC1R1
322	Control	C16orf87
323	Control	BCAR1
324	Control	ADAT1
325	Control	CCL2
326	Control	KPNA2
327	Control	ANKFY1
328	Control	SLC25A35
329	Control	ALDOC
330	Control	NR1D1
331	Control	DDX5
332	Control	ABCA8
333	Control	FGF11
334	Control	SENP3
335	Control	PSME3
336	Control	RNMT
337	Control	CABLES1
338	Control	TTC39C
339	Control	CCDC102B
340	Control	COLEC12
341	Control	ANKRD29
342	Control	DSEL
343	Control	CYB5A
344	Control	CCNE1
345	Control	MYADM
346	Control	ZNF260
347	Control	PLAUR
348	Control	SLC23A2
349	Control	TRMT6
350	Control	JAG1
351	Control	SAMHD1
352	Control	ELMO2
353	Control	PTGIS
354	Control	B4GALT5
355	Control	C20orf24
356	Control	TGIF2-C20orf24
357	Control	JAM2
358	Control	ADAMTS1
359	Control	ADAMTS5
360	Control	RWDD2B
361	Control	UBE2G2
362	Control	SLC5A3
363	Control	MCHR1
364	Control	CBX6
365	Control	SMTN

## Sheet: F1
PROBEID	ID	SYMBOL	GENENAME	logFC	AveExpr	t	P.Value	adj.P.Val	B
TC0100008618.hg.1	NM_001005353	AK4	adenylate kinase 4	1.38473	5.8527	7.41666	2.08534e-08	5.16662e-05	8.73893
TC0100008631.hg.1	NM_001308203	SGIP1	SH3-domain GRB2-like (endophilin) interacting protein 1	-1.64617	8.7399	-11.9112	3.15071e-13	3.97404e-09	17.6578
TC0100009221.hg.1	NM_001078	VCAM1	vascular cell adhesion molecule 1	-2.36875	4.17363	-6.96787	7.25137e-08	0.000150163	7.66988
TC0100009938.hg.1	NM_006818	MLLT11	myeloid/lymphoid or mixed-lineage leukemia; translocated to, 11	-1.15941	6.37902	-6.44632	3.16353e-07	0.000462025	6.39356
TC0100010393.hg.1	NM_001102445	RGS4	regulator of G-protein signaling 4	-1.70101	5.9859	-7.94938	4.8915e-09	1.61588e-05	9.96881
TC0100013908.hg.1	NM_006516	SLC2A1	solute carrier family 2 (facilitated glucose transporter), member 1	1.83303	9.07456	10.2191	1.51711e-11	1.00234e-07	14.6876
TC0100014988.hg.1	NM_001178096	F3	coagulation factor III (thromboplastin, tissue factor)	1.42546	7.4576	5.2624	9.56506e-06	0.00677094	3.39834
TC0100017957.hg.1	NM_001195811	PLD5	phospholipase D family, member 5	1.22261	2.43161	4.41319	0.000110529	0.0415593	1.22684
TC0100018403.hg.1	NM_018948	ERRFI1	ERBB receptor feedback inhibitor 1	1.81566	11.0388	14.6382	1.23089e-15	4.26951e-11	21.5784
TC0100018499.hg.1	NM_001018016	MUC1	mucin 1, cell surface associated	1.24559	4.20884	4.8244	3.39458e-05	0.0173155	2.27543
TC0200007458.hg.1	NM_001430	EPAS1	endothelial PAS domain protein 1	-1.72734	9.11545	-10.4244	9.30204e-12	7.17007e-08	15.0721
TC0200007886.hg.1	NM_020143	PNO1	partner of NOB1 homolog	-1.334	4.40823	-4.43746	0.00010313	0.0396363	1.28841
TC0200008291.hg.1	NM_001146688	KDM3A	lysine (K)-specific demethylase 3A	1.61835	4.66596	6.75928	1.30318e-07	0.000217843	7.16353
TC0200008921.hg.1	NM_153712	TTL	tubulin tyrosine ligase	-1.04536	5.44853	-4.34087	0.000135823	0.0477082	1.04377
TC0200009049.hg.1	NM_016133	INSIG2	insulin induced gene 2	1.51729	5.59757	6.7751	1.24633e-07	0.000215503	7.20213
TC0200009095.hg.1	NM_002193	INHBB	inhibin beta B	1.22327	2.9308	5.78128	2.13177e-06	0.00211266	4.72327
TC0200009662.hg.1	NM_007115	TNFAIP6	tumor necrosis factor, alpha-induced protein 6	-1.40733	6.48693	-4.97114	2.22208e-05	0.0128459	2.65145
TC0200010502.hg.1	NM_173511	FAM117B	family with sequence similarity 117, member B	1.01854	6.69142	5.30648	8.41868e-06	0.00608359	3.51131
TC0200010911.hg.1	NM_080671	KCNE4	potassium channel, voltage gated subfamily E regulatory beta subunit 4	1.04802	6.92732	5.28115	9.05958e-06	0.00644601	3.44639
TC0200011720.hg.1	NM_001287188	ODC1	ornithine decarboxylase 1	-1.10489	6.18529	-5.25083	9.89089e-06	0.00692285	3.36869
TC0200012219.hg.1	NM_001304538	FAM98A	family with sequence similarity 98, member A	-1.09269	7.01326	-5.60883	3.50864e-06	0.00316511	4.28438
TC0200014672.hg.1	NM_006186	NR4A2	nuclear receptor subfamily 4, group A, member 2	-1.62096	5.55958	-6.82667	1.07785e-07	0.000198083	7.32774
TC0200014821.hg.1	NM_002976	SCN7A	sodium channel, voltage gated, type VII alpha subunit	-1.773	1.76222	-6.23864	5.72318e-07	0.000745956	5.87645
TC0200015771.hg.1	NM_001278552	TUBA4A	tubulin, alpha 4a	-1.05364	6.32312	-5.61788	3.41803e-06	0.00311997	4.30745
TC0200016626.hg.1	NM_138799	MBOAT2	membrane bound O-acyltransferase domain containing 2	1.2521	6.6676	6.31885	4.55021e-07	0.000612931	6.07672
TC0200016648.hg.1	NM_001270436	CDC42EP3	CDC42 effector protein (Rho GTPase binding) 3	1.04474	7.39852	5.31457	8.22372e-06	0.00597382	3.53203
TC0300006483.hg.1	NM_003670	BHLHE40	basic helix-loop-helix family, member e40	1.67243	7.60242	9.01949	2.95493e-10	1.36661e-06	12.3007
TC0300006520.hg.1	NM_001278233	LMCD1	LIM and cysteine-rich domains 1	1.53284	5.18966	7.35863	2.44698e-08	5.85355e-05	8.60234
TC0300006677.hg.1	NM_001134367	SLC6A6	solute carrier family 6 (neurotransmitter transporter), member 6	2.08827	7.77922	12.6536	6.4231e-14	1.2731e-09	18.8243
TC0300007067.hg.1	NM_001172566	MYD88	myeloid differentiation primary response 88	-1.04144	6.24078	-4.82125	3.42551e-05	0.0174093	2.26738
TC0300008148.hg.1	NM_018004	TMEM45A	transmembrane protein 45A	1.63786	6.88013	9.03155	2.86532e-10	1.36661e-06	12.3259
TC0300010185.hg.1	NM_000916	OXTR	oxytocin receptor	1.12618	6.44398	6.73436	1.39813e-07	0.000230933	7.10264
TC0300011651.hg.1	NM_000158	GBE1	glucan (1,4-alpha-), branching enzyme 1	1.33871	7.78322	8.79155	5.30665e-10	2.30085e-06	11.82
TC0300012718.hg.1	NM_000935	PLOD2	procollagen-lysine, 2-oxoglutarate 5-dioxygenase 2	1.24149	10.478	9.68348	5.58066e-11	3.36647e-07	13.6515
TC0300013520.hg.1	NM_021101	CLDN1	claudin 1	-1.50951	4.86038	-4.79537	3.69098e-05	0.018421	2.20111
TC0300013684.hg.1	NM_001128148	TFRC	transferrin receptor	-1.68627	6.12116	-9.32225	1.37206e-10	7.32178e-07	12.9258
TC0400007556.hg.1	NM_024592	SRD5A3	steroid 5 alpha-reductase 3	1.08144	7.71022	5.12834	1.41015e-05	0.00885301	3.0546
TC0400008450.hg.1	NM_001127493	ANK2	ankyrin 2, neuronal	-1.30961	3.76505	-6.19449	6.49425e-07	0.000804504	5.76597
TC0400008892.hg.1	NM_022475	HHIP	hedgehog interacting protein	1.81506	3.24772	5.3277	7.91679e-06	0.0058131	3.56568
TC0400008943.hg.1	NM_001166055	EDNRA	endothelin receptor type A	-1.17819	6.43015	-6.81354	1.11842e-07	0.000198943	7.29579
TC0400009223.hg.1	NM_001873	CPE	carboxypeptidase E	2.36588	5.79168	10.3646	1.07197e-11	7.82795e-08	14.9608
TC0400009450.hg.1	NM_024949	WWC2	WW and C2 domain containing 2	1.02339	5.62368	5.33157	7.82869e-06	0.0058131	3.57558
TC0400010699.hg.1	NM_152540	SCFD2	sec1 family domain containing 2	-1.43906	6.61826	-4.77241	3.94354e-05	0.0191981	2.14235
TC0400011159.hg.1	NM_001282480	PRKG2	protein kinase, cGMP-dependent, type II	-1.55943	5.23853	-6.1847	6.6791e-07	0.000820081	5.74142
TC0400011299.hg.1	NM_001015045	FAM13A	family with sequence similarity 13, member A	1.24697	5.71499	6.16128	7.14286e-07	0.00086933	5.6827
TC0400011408.hg.1	NM_000668	ADH1B	alcohol dehydrogenase 1B (class I), beta polypeptide	-2.34446	4.6507	-5.81242	1.94856e-06	0.00195908	4.80232
TC0400011732.hg.1	NM_024574	NDNF	neuron-derived neurotrophic factor	2.88764	5.51179	9.93389	3.02147e-11	1.90551e-07	14.1418
TC0400011916.hg.1	NM_001300828	PCDH18	protocadherin 18	-1.29336	7.72432	-4.58427	6.77416e-05	0.0296854	1.66181
TC0400012818.hg.1	NM_004354	CCNG2	cyclin G2	1.07934	7.69913	7.61026	1.22644e-08	3.47269e-05	9.19098
TC0400012956.hg.1	NM_001130721	ELOVL6	ELOVL fatty acid elongase 6	-1.42762	6.31397	-7.16496	4.18393e-08	9.0703e-05	8.14291
TC0500008229.hg.1	NM_000919	PAM	peptidylglycine alpha-amidating monooxygenase	1.26714	8.25525	7.70076	9.58355e-09	2.89058e-05	9.40033
TC0500009097.hg.1	NM_001109974	SYNPO	synaptopodin	1.27503	8.68237	9.063	2.64449e-10	1.35893e-06	12.3915
TC0500010924.hg.1	NM_197941	ADAMTS6	ADAM metallopeptidase with thrombospondin type 1 motif 6	1.20367	5.30646	5.163	1.2755e-05	0.00838717	3.14351
TC0500011448.hg.1	NM_020801	ARRDC3	arrestin domain containing 3	1.25172	8.22208	8.70089	6.71079e-10	2.73849e-06	11.6263
TC0500011852.hg.1	NM_001178102	LOX	lysyl oxidase	1.07213	10.2193	7.28211	3.02313e-08	6.87614e-05	8.42148
TC0500012870.hg.1	NM_003714	STC2	stanniocalcin 2	1.19382	9.84885	7.60238	1.25311e-08	3.47726e-05	9.1727
TC0500013251.hg.1	NM_020768	KCTD16	potassium channel tetramerization domain containing 16	1.4161	2.28385	4.85116	3.14235e-05	0.0164231	2.34397
TC0600008109.hg.1	NM_001025366	VEGFA	vascular endothelial growth factor A	2.15051	9.70309	12.4611	9.64231e-14	1.48647e-09	18.5294
TC0600009505.hg.1	NM_003206	TCF21	transcription factor 21	-1.20075	7.97136	-6.2042	6.31613e-07	0.000796665	5.79028
TC0600013998.hg.1	NM_003247	THBS2	thrombospondin 2	1.14286	8.41167	6.12032	8.03327e-07	0.000944555	5.57988
TC0700006890.hg.1	NM_000600	IL6	interleukin 6	1.23386	8.097	6.77176	1.25812e-07	0.000215503	7.19398
TC0700009352.hg.1	NM_001061	TBXAS1	thromboxane A synthase 1 (platelet)	-1.2814	3.759	-5.9231	1.41626e-06	0.00153515	5.08272
TC0700010321.hg.1	NM_001163147	ETV1	ets variant 1	-1.11761	5.89702	-5.32981	7.86861e-06	0.0058131	3.57108
TC0700010561.hg.1	NM_019102	HOXA5	homeobox A5	-1.05342	5.54502	-4.43917	0.000102626	0.0395524	1.29276
TC0700010621.hg.1	NM_017946	FKBP14	FK506 binding protein 14	-1.12276	7.74033	-7.21431	3.64801e-08	8.03403e-05	8.2605
TC0700010965.hg.1	NM_000598	IGFBP3	insulin like growth factor binding protein 3	1.11962	10.9522	4.39257	0.000117223	0.0436036	1.1746
TC0700011642.hg.1	NM_000601	HGF	hepatocyte growth factor (hepapoietin A; scatter factor)	-1.26577	7.03519	-4.9666	2.25138e-05	0.0129613	2.63983
TC0700013458.hg.1	NM_001098786	HILPDA	hypoxia inducible lipid droplet-associated	1.39174	6.64302	6.1575	7.2207e-07	0.000871162	5.67322
TC0700013578.hg.1	NM_006080	SEMA3A	sema domain, immunoglobulin domain (Ig), short basic domain, secreted, (semaphorin) 3A	-1.05684	8.11428	-5.55373	4.11492e-06	0.00354611	4.14378
TC0800006447.hg.1	NM_012173	FBXO25	F-box protein 25	1.16579	3.25719	5.76136	2.25798e-06	0.00220622	4.67266
TC0800008330.hg.1	NM_001145860	POP1	POP1 homolog, ribonuclease P/MRP subunit	-1.08981	3.23189	-5.02781	1.88621e-05	0.0111839	2.79678
TC0800008679.hg.1	NM_021110	COL14A1	collagen, type XIV, alpha 1	-1.02997	2.92002	-4.35243	0.000131426	0.0468434	1.073
TC0800008955.hg.1	NM_001204869	WISP1	WNT1 inducible signaling pathway protein 1	1.59053	4.29829	4.90105	2.72085e-05	0.0145194	2.47179
TC0800009891.hg.1	NM_003155	STC1	stanniocalcin 1	2.27379	10.4761	14.95	6.85769e-16	3.17157e-11	21.9671
TC0800010784.hg.1	NM_007332	TRPA1	transient receptor potential cation channel, subfamily A, member 1	-1.69874	4.93016	-4.43996	0.000102395	0.0395524	1.29476
TC0800011611.hg.1	NM_002546	TNFRSF11B	tumor necrosis factor receptor superfamily, member 11b	-1.33527	7.94374	-7.05856	5.62746e-08	0.0001183	7.8882
TC0800011620.hg.1	NM_001040092	ENPP2	ectonucleotide pyrophosphatase/phosphodiesterase 2	-1.14239	6.52156	-4.43025	0.000105275	0.0400593	1.27011
TC0800011634.hg.1	NM_021021	SNTB1	syntrophin, beta 1 (dystrophin-associated protein A1, 59kDa, basic component 1)	1.19629	5.47799	5.57018	3.92369e-06	0.00340245	4.18577
TC0800011881.hg.1	NM_001135242	NDRG1	N-myc downstream regulated 1	2.61565	8.32813	15.9933	1.03433e-16	1.41758e-11	23.1892
TC0900006481.hg.1	NM_001018056	VLDLR	very low density lipoprotein receptor	1.25001	5.74733	6.53634	2.44918e-07	0.000377568	6.61622
TC0900007082.hg.1	NM_001135999	RUSC2	RUN and SH3 domain containing 2	1.21682	5.89027	5.23749	1.02805e-05	0.00709635	3.3345
TC0900007518.hg.1	NM_153267	MAMDC2	MAM domain containing 2	2.10435	5.47158	6.85113	1.00618e-07	0.000193893	7.3872
TC0900009861.hg.1	NM_022917	NOL6	nucleolar protein 6 (RNA-associated)	-1.37355	4.61929	-4.78248	3.83068e-05	0.0189142	2.16813
TC0900010769.hg.1	NM_001289999	NFIL3	nuclear factor, interleukin 3 regulated	1.41924	8.332	7.866	6.12397e-09	1.88816e-05	9.77926
TC0X00007053.hg.1	NM_000240	MAOA	monoamine oxidase A	-1.68577	5.30446	-6.33227	4.3792e-07	0.000595678	6.11015
TC0X00007709.hg.1	NM_000291	PGK1	phosphoglycerate kinase 1	1.35343	8.62115	8.46649	1.23737e-09	4.63998e-06	11.1193
TC0X00010670.hg.1	NM_001104544	TMEM255A	transmembrane protein 255A	1.41385	3.47619	5.35861	7.23895e-06	0.00557982	3.64484
TC0X00011211.hg.1	NM_000402	G6PD	glucose-6-phosphate dehydrogenase	-1.13138	8.64378	-6.65673	1.74109e-07	0.000277663	6.91251
TC1000006652.hg.1	NM_001145443	PFKFB3	6-phosphofructo-2-kinase/fructose-2,6-biphosphatase 3	1.20176	6.11062	7.49617	1.67599e-08	4.22791e-05	8.92528
TC1000007990.hg.1	NM_019058	DDIT4	DNA damage inducible transcript 4	1.20268	7.13922	5.32762	7.91867e-06	0.0058131	3.56547
TC1000008054.hg.1	NM_001145031	PLAU	plasminogen activator, urokinase	-2.52978	7.89058	-15.6115	2.04344e-16	1.41758e-11	22.7554
TC1000008881.hg.1	NM_001008541	MXI1	MAX interactor 1, dimerization protein	1.67836	8.12589	11.5159	7.54645e-13	7.4788e-09	17.0036
TC1000009152.hg.1	NM_002775	HTRA1	HtrA serine peptidase 1	1.09945	8.29247	7.90203	5.55678e-09	1.75222e-05	9.86129
TC1000009863.hg.1	NM_001282695	FAM107B	family with sequence similarity 107, member B	1.31976	5.11175	4.82558	3.38308e-05	0.0173155	2.27844
TC1000011005.hg.1	NM_000917	P4HA1	prolyl 4-hydroxylase, alpha polypeptide I	1.44838	9.03955	9.04064	2.7996e-10	1.36661e-06	12.3449
TC1000012427.hg.1	NM_001353	AKR1C1	aldo-keto reductase family 1, member C1	-1.31802	7.22972	-6.48749	2.81381e-07	0.000415322	6.49552
TC1000012491.hg.1	NM_020354	ENTPD7	ectonucleoside triphosphate diphosphohydrolase 7	-1.35392	5.99554	-6.20435	6.31352e-07	0.000796665	5.79064
TC1000012516.hg.1	NM_001135241	AKR1C2	aldo-keto reductase family 1, member C2	-1.02477	6.30346	-4.42892	0.000105674	0.0400593	1.26676
TC1100007400.hg.1	NM_130783	TSPAN18	tetraspanin 18	1.34161	3.13244	4.56866	7.08438e-05	0.030589	1.62203
TC1100007801.hg.1	NM_016464	TMEM138	transmembrane protein 138	-1.16947	6.9472	-6.66971	1.6783e-07	0.000270763	6.94436
TC1100008409.hg.1	NM_001271593	PPME1	protein phosphatase methylesterase 1	1.48749	6.31608	6.4093	3.51526e-07	0.000500788	6.30174
TC1100010688.hg.1	NM_001101802	PHF21A	PHD finger protein 21A	1.15316	7.46133	7.51746	1.58092e-08	4.06194e-05	8.97502
TC1100011602.hg.1	NM_003355	UCP2	uncoupling protein 2 (mitochondrial, proton carrier)	1.9546	3.12292	6.22712	5.91489e-07	0.000759871	5.84766
TC1100011901.hg.1	NM_001143836	NOX4	NADPH oxidase 4	1.45877	1.98454	5.52438	4.47975e-06	0.00383669	4.06882
TC1100012615.hg.1	NM_024769	CLMP	CXADR-like membrane protein	-1.00767	8.90768	-8.03045	3.93452e-09	1.33145e-05	10.1521
TC1100013173.hg.1	NM_001286086	C11orf98	chromosome 11 open reading frame 98	-1.04322	6.40914	-5.76214	2.25291e-06	0.00220622	4.67464
TC1100013222.hg.1	NM_001017534	CARD16	caspase recruitment domain family, member 16	-1.52299	6.063	-7.61501	1.21065e-08	3.47269e-05	9.20199
TC1200007626.hg.1	NM_014033	METTL7A	methyltransferase like 7A	-1.13482	5.0225	-5.16317	1.27489e-05	0.00838717	3.14393
TC1200008726.hg.1	NM_001286262	TCP11L2	t-complex 11, testis-specific-like 2	1.71557	6.32493	7.57389	1.35459e-08	3.68515e-05	9.1065
TC1200009881.hg.1	NM_005127	CLEC2B	C-type lectin domain family 2, member B	1.60355	7.48363	9.57688	7.26441e-11	4.0316e-07	13.4397
TC1200010024.hg.1	NM_001175	ARHGDIB	Rho GDP dissociation inhibitor (GDI) beta	-1.00856	2.89763	-4.43593	0.00010358	0.0396996	1.28453
TC1200010182.hg.1	NM_030762	BHLHE41	basic helix-loop-helix family, member e41	1.98998	6.70982	7.25739	3.23733e-08	7.24457e-05	8.36285
TC1200011327.hg.1	NM_001300965	CSRP2	cysteine and glycine-rich protein 2	1.15257	7.90725	5.38259	6.75329e-06	0.00534319	3.70624
TC1200011460.hg.1	NM_000899	KITLG	KIT ligand	-1.73678	5.76433	-8.61752	8.3355e-10	3.30431e-06	11.4471
TC1200012579.hg.1	NM_001102654	NTF3	neurotrophin 3	1.50838	5.57253	6.67668	1.64553e-07	0.000268599	6.96146
TC1200012617.hg.1	NM_001304480	FGD4	FYVE, RhoGEF and PH domain containing 4	1.24898	5.41512	6.09762	8.57409e-07	0.000975092	5.52283
TC1300007491.hg.1	NM_001286818	KLF5	Kruppel-like factor 5 (intestinal)	1.50219	4.54008	4.94697	2.38281e-05	0.0135493	2.5895
TC1300008644.hg.1	NM_001135934	POSTN	periostin, osteoblast specific factor	-1.63882	7.52001	-5.94295	1.33758e-06	0.00146128	5.1329
TC1300009765.hg.1	NM_003749	IRS2	insulin receptor substrate 2	1.32183	5.18399	5.61946	3.40246e-06	0.00311997	4.31147
TC1300010048.hg.1	NM_012158	FBXL3	F-box and leucine-rich repeat protein 3	1.16329	5.00802	4.90184	2.71464e-05	0.0145194	2.47382
TC1400006521.hg.1	NM_000270	PNP	purine nucleoside phosphorylase	-1.04351	5.62386	-5.73673	2.42438e-06	0.0023198	4.61007
TC1400006529.hg.1	NM_001097577	ANG	angiogenin, ribonuclease, RNase A family, 5	1.25938	6.82142	7.12649	4.65661e-08	9.93972e-05	8.051
TC1400008452.hg.1	NM_152328	ADSSL1	adenylosuccinate synthase like 1	1.27583	5.78489	5.34217	7.59195e-06	0.00569376	3.60273
TC1400008767.hg.1	NM_001304476	STXBP6	syntaxin binding protein 6 (amisyn)	1.42566	5.06203	6.38396	3.7786e-07	0.000527492	6.23878
TC1400009186.hg.1	NM_014584	ERO1A	endoplasmic reticulum oxidoreductase alpha	1.44318	9.80782	9.66187	5.88644e-11	3.40298e-07	13.6087
TC1400009410.hg.1	NM_001304507	ZBTB25	zinc finger and BTB domain containing 25	1.14562	4.59986	4.95365	2.33727e-05	0.013345	2.60661
TC1400010619.hg.1	NM_001243084	HIF1A	hypoxia inducible factor 1, alpha subunit (basic helix-loop-helix transcription factor)	-2.40093	8.61007	-11.8095	3.93777e-13	4.55288e-09	17.4917
TC1500009641.hg.1	NM_002943	RORA	RAR-related orphan receptor A	1.70072	6.48395	8.19005	2.56921e-09	9.14013e-06	10.5097
TC1600007806.hg.1	NM_182922	HEATR3	HEAT repeat containing 3	-1.18817	3.48258	-4.77417	3.9236e-05	0.0191683	2.14685
TC1600008617.hg.1	NM_001220488	CDH13	cadherin 13	1.12749	7.44788	5.96458	1.25684e-06	0.00138476	5.18755
TC1600009162.hg.1	NM_001002017	HCFC1R1	host cell factor C1 regulator 1 (XPO1 dependent)	1.48	6.74292	8.03486	3.88834e-09	1.33145e-05	10.162
TC1600010732.hg.1	NM_000903	NQO1	NAD(P)H dehydrogenase, quinone 1	-2.32257	8.48022	-12.9954	3.15407e-14	7.29353e-10	19.3354
TC1700008178.hg.1	NM_001002027	ATP5G1	ATP synthase, H+ transporting, mitochondrial Fo complex subunit C1 (subunit 9)	-1.13624	8.37715	-6.83131	1.06389e-07	0.000198083	7.33901
TC1700008350.hg.1	NM_005450	NOG	noggin	2.03261	4.91271	10.693	4.94322e-12	4.28655e-08	15.5651
TC1700008511.hg.1	NM_005994	TBX2	T-box 2	-1.04081	8.18784	-6.49062	2.78892e-07	0.000415322	6.50325
TC1700010798.hg.1	NM_004090	DUSP3	dual specificity phosphatase 3	-1.06512	6.11619	-5.48512	5.01883e-06	0.00416969	3.9685
TC1800007198.hg.1	NM_001128588	SLC14A1	solute carrier family 14 (urea transporter), member 1 (Kidd blood group)	-3.51217	3.8588	-11.1385	1.76824e-12	1.63557e-08	16.357
TC1800007551.hg.1	NM_001040147	SERPINB7	serpin peptidase inhibitor, clade B (ovalbumin), member 7	2.15304	4.96768	6.94569	7.71628e-08	0.00015744	7.6163
TC1800007595.hg.1	NM_001093729	CCDC102B	coiled-coil domain containing 102B	-1.35171	2.38565	-4.50734	8.44523e-05	0.034062	1.46592
TC1800009242.hg.1	NM_001143818	SERPINB2	serpin peptidase inhibitor, clade B (ovalbumin), member 2	-1.14667	8.58193	-5.46457	5.32646e-06	0.0043729	3.91596
TC1900011449.hg.1	NM_001126132	TNNT1	troponin T type 1 (skeletal, slow)	1.54305	2.51139	6.79122	1.191e-07	0.000209172	7.24142
TC1900011965.hg.1	NM_031246	PSG2	pregnancy specific beta-1-glycoprotein 2	1.47347	3.84853	5.47107	5.22707e-06	0.00431684	3.9326
TC1900012025.hg.1	NM_006969	ZNF28	zinc finger protein 28	1.34541	5.22252	6.53687	2.44544e-07	0.000377568	6.61754
TC2000006518.hg.1	NM_006392	NOP56	NOP56 ribonucleoprotein	-1.18503	6.25904	-5.10435	1.51154e-05	0.00934058	2.99308
TC2000007380.hg.1	NM_003286	TOP1	topoisomerase (DNA) I	-1.01421	6.60664	-6.09985	8.5193e-07	0.000975092	5.52845
TC2000009058.hg.1	NM_004613	TGM2	transglutaminase 2	-1.19288	7.85342	-5.86706	1.66446e-06	0.00176641	4.94086
TC2000009388.hg.1	NM_000961	PTGIS	prostaglandin I2 (prostacyclin) synthase	1.67691	6.64417	7.53329	1.51384e-08	4.01202e-05	9.01193
TC2100006784.hg.1	NM_001270407	JAM2	junctional adhesion molecule 2	1.94136	7.31975	10.6652	5.27605e-12	4.30603e-08	15.5144
TC2100006854.hg.1	NM_001286617	MAP3K7CL	MAP3K7 C-terminal like	1.88678	5.21938	5.86425	1.67803e-06	0.00176641	4.93373
TC2100007402.hg.1	NM_001112	ADARB1	adenosine deaminase, RNA-specific, B1	1.44172	6.55108	6.82212	1.09174e-07	0.000198083	7.31667
TC2100008490.hg.1	NM_001186	BACH1	BTB and CNC homology 1, basic leucine zipper transcription factor 1	1.32265	7.34529	7.90962	5.4442e-09	1.75222e-05	9.87855
TC2100008496.hg.1	NM_006933	SLC5A3	solute carrier family 5 (sodium/myo-inositol cotransporter), member 3	1.02115	5.97227	5.03214	1.86272e-05	0.011092	2.80789
TC2200006540.hg.1	NM_017414	USP18	ubiquitin specific peptidase 18	-1.72101	2.78752	-5.83895	1.80501e-06	0.00184144	4.86961
TC2200007439.hg.1	NM_005297	MCHR1	melanin-concentrating hormone receptor 1	1.0941	4.37545	5.12931	1.4062e-05	0.00885301	3.05709

## Sheet: F2
PROBEID	ID	SYMBOL	GENENAME	logFC	AveExpr	t	P.Value	adj.P.Val	B
TC0100006781.hg.1	NM_032315	SLC25A33	solute carrier family 25 (pyrimidine nucleotide carrier), member 33	-1.00841	2.57379	-3.83943	0.000556189	0.0431591	-0.277431
TC0100006818.hg.1	NM_001304451	PGD	phosphogluconate dehydrogenase	-1.04384	6.43408	-5.41426	6.16164e-06	0.00191681	3.90601
TC0100007458.hg.1	NM_001243564	DHDDS	dehydrodolichyl diphosphate synthase subunit	-1.0212	7.25297	-5.51547	4.59668e-06	0.00153679	4.17881
TC0100007980.hg.1	NM_001301237	CTPS1	CTP synthase 1	-1.6196	4.13987	-4.68391	5.08795e-05	0.00847452	1.94023
TC0100008996.hg.1	NM_182975	ZNF326	zinc finger protein 326	-1.17418	4.95545	-3.76936	0.000675019	0.0494746	-0.455929
TC0100009064.hg.1	NM_001024948	FNBP1L	formin binding protein 1-like	1.06914	4.83435	4.76459	4.03335e-05	0.00727707	2.15639
TC0100009142.hg.1	NM_001300985	PTBP2	polypyrimidine tract binding protein 2	-1.20546	4.26866	-4.51685	8.21833e-05	0.011659	1.49429
TC0100009364.hg.1	NM_000757	CSF1	colony stimulating factor 1 (macrophage)	-1.65557	7.09092	-8.98754	3.20634e-10	9.46519e-07	12.9574
TC0100009428.hg.1	NM_007204	DDX20	DEAD (Asp-Glu-Ala-Asp) box polypeptide 20	-1.0488	2.94217	-4.17933	0.000214757	0.0222168	0.602589
TC0100009889.hg.1	NM_001279353	VPS45	vacuolar protein sorting 45 homolog (S. cerevisiae)	-1.15307	6.02052	-5.16559	1.26599e-05	0.00321703	3.23539
TC0100009938.hg.1	NM_006818	MLLT11	myeloid/lymphoid or mixed-lineage leukemia; translocated to, 11	-1.44272	6.37902	-8.02151	4.03005e-09	7.76595e-06	10.6721
TC0100010123.hg.1	NM_001135821	FDPS	farnesyl diphosphate synthase	-1.00334	6.03604	-4.4693	9.41607e-05	0.0129478	1.36784
TC0100010152.hg.1	NM_001257374	LMNA	lamin A/C	-1.02068	8.40188	-4.29165	0.000156225	0.0182518	0.897689
TC0100010159.hg.1	NM_001286184	SLC25A44	solute carrier family 25, member 44	-1.28527	4.43025	-4.61752	6.15762e-05	0.00963178	1.76272
TC0100010185.hg.1	NM_144772	APOA1BP	apolipoprotein A-I binding protein	-1.09214	6.11967	-5.21	1.11323e-05	0.00296458	3.35515
TC0100010381.hg.1	NM_003115	UAP1	UDP-N-acetylglucosamine pyrophosphorylase 1	1.1823	7.85555	7.14572	4.41397e-08	5.10347e-05	8.48252
TC0100010393.hg.1	NM_001102445	RGS4	regulator of G-protein signaling 4	-2.18731	5.9859	-10.222	1.5066e-11	7.46546e-08	15.6665
TC0100010775.hg.1	NM_001252511	SOAT1	sterol O-acyltransferase 1	-1.12005	6.87654	-6.02317	1.0619e-06	0.000568856	5.54149
TC0100011022.hg.1	NM_002923	RGS2	regulator of G-protein signaling 2	-1.88266	5.15681	-7.51435	1.59447e-08	2.21225e-05	9.41697
TC0100011621.hg.1	NM_001135599	TGFB2	transforming growth factor beta 2	1.12861	6.91801	4.38173	0.000120904	0.0152776	1.13561
TC0100011770.hg.1	NM_000120	EPHX1	epoxide hydrolase 1, microsomal (xenobiotic)	-1.60941	6.90224	-7.28619	2.98919e-08	3.73636e-05	8.8407
TC0100012673.hg.1	NM_012405	ICMT	isoprenylcysteine carboxyl methyltransferase	-1.00934	7.21156	-5.00011	2.04351e-05	0.00453896	2.78944
TC0100012675.hg.1	NM_007274	ACOT7	acyl-CoA thioesterase 7	-1.10425	6.74026	-5.05286	1.75435e-05	0.00409777	2.93153
TC0100012687.hg.1	NM_024654	NOL9	nucleolar protein 9	-1.00398	4.89989	-3.97839	0.000377795	0.0333019	0.0797203
TC0100012921.hg.1	NM_004753	DHRS3	dehydrogenase/reductase (SDR family) member 3	1.20726	7.98402	7.37571	2.33433e-08	3.05545e-05	9.06763
TC0100013072.hg.1	NM_001141973	ATP13A2	ATPase type 13A2	-1.23105	4.2337	-4.99966	2.04616e-05	0.00453896	2.78823
TC0100013561.hg.1	NM_004102	FABP3	fatty acid binding protein 3, muscle and heart	-1.21512	3.61657	-4.86249	3.04125e-05	0.00595256	2.4192
TC0100013696.hg.1	NM_001199779	PSMB2	proteasome subunit beta 2	-1.10259	7.05261	-5.21307	1.10339e-05	0.00296458	3.36342
TC0100013908.hg.1	NM_006516	SLC2A1	solute carrier family 2 (facilitated glucose transporter), member 1	1.97475	9.07456	11.0092	2.37692e-12	1.49903e-08	17.2704
TC0100013995.hg.1	NM_001166588	EIF2B3	eukaryotic translation initiation factor 2B, subunit 3 gamma, 58kDa	-1.92519	5.8068	-6.21412	6.13919e-07	0.000367148	6.05013
TC0100014040.hg.1	NM_001114172	PIK3R3	phosphoinositide-3-kinase, regulatory subunit 3 (gamma)	-2.12774	2.93042	-7.06244	5.56681e-08	5.89593e-05	8.26901
TC0100014210.hg.1	NM_023077	COA7	cytochrome c oxidase assembly factor 7 (putative)	-1.42308	3.98355	-4.59654	6.53975e-05	0.0100706	1.70672
TC0100014228.hg.1	NM_001018054	LRP8	LDL receptor related protein 8	-1.24907	4.05996	-5.59062	3.69848e-06	0.00133634	4.38118
TC0100014276.hg.1	NM_014762	DHCR24	24-dehydrocholesterol reductase	-1.35085	5.49644	-4.4401	0.000102355	0.0136289	1.2903
TC0100014505.hg.1	NM_015139	SLC35D1	solute carrier family 35 (UDP-GlcA/UDP-GalNAc transporter), member D1	-1.22123	5.00148	-4.42805	0.000105937	0.013932	1.25835
TC0100014531.hg.1	NM_001002292	WLS	wntless Wnt ligand secretion mediator	-1.68682	7.93697	-12.6734	6.16111e-14	7.12353e-10	20.3594
TC0100014762.hg.1	NM_001166293	SSX2IP	synovial sarcoma, X breakpoint 2 interacting protein	-1.54845	4.64219	-5.57611	3.85703e-06	0.00136766	4.34211
TC0100014794.hg.1	NM_001007022	ODF2L	outer dense fiber of sperm tails 2-like	-1.49993	4.96908	-7.21378	3.65338e-08	4.40772e-05	8.65639
TC0100014852.hg.1	NM_002053	GBP1	guanylate binding protein 1, interferon-inducible	-1.06707	4.04481	-4.12676	0.0002491	0.0245989	0.465137
TC0100014988.hg.1	NM_001178096	F3	coagulation factor III (thromboplastin, tissue factor)	1.87059	7.4576	6.90571	8.63185e-08	8.09207e-05	7.86489
TC0100015049.hg.1	NM_001013660	FRRS1	ferric-chelate reductase 1	-1.32902	3.55953	-4.29794	0.000153458	0.0181204	0.914271
TC0100015079.hg.1	NM_001033025	EXTL2	exostosin-like glycosyltransferase 2	-1.31059	5.28594	-5.61231	3.47357e-06	0.00129903	4.43957
TC0100015102.hg.1	NM_001190709	COL11A1	collagen, type XI, alpha 1	1.08554	5.80418	4.14775	0.000234784	0.023537	0.519968
TC0100015273.hg.1	NM_024102	WDR77	WD repeat domain 77	-1.70418	4.62202	-4.73655	4.3727e-05	0.0076805	2.0812
TC0100015715.hg.1	NM_005850	SF3B4	splicing factor 3b, subunit 4, 49kDa	-1.03409	7.71866	-4.22405	0.000189235	0.020512	0.719878
TC0100015783.hg.1	NM_000449	RFX5	regulatory factor X, 5 (influences HLA class II expression)	-1.32502	4.01043	-5.22603	1.06272e-05	0.00290964	3.3984
TC0100015784.hg.1	NM_001258288	SELENBP1	selenium binding protein 1	-1.47325	4.51184	-5.42396	5.99102e-06	0.00187213	3.93216
TC0100015871.hg.1	NM_080388	S100A16	S100 calcium binding protein A16	-1.12362	6.11636	-6.12539	7.91724e-07	0.000450195	5.81411
TC0100016006.hg.1	NM_015590	GPATCH4	G-patch domain containing 4	-1.99475	4.74504	-4.71941	4.59385e-05	0.00798714	2.03529
TC0100016755.hg.1	NM_199051	BRINP3	bone morphogenetic protein/retinoic acid inducible neural-specific 3	-1.99844	2.13382	-6.59348	2.08259e-07	0.000167994	7.05153
TC0100016789.hg.1	NM_001243399	GLRX2	glutaredoxin 2	-1.57018	4.31055	-5.13307	1.39095e-05	0.00345856	3.14771
TC0100016952.hg.1	NM_001310326	UBE2T	ubiquitin conjugating enzyme E2T	-2.57047	4.29403	-6.33794	4.30888e-07	0.000288554	6.37838
TC0100017083.hg.1	NM_001164522	RAB7B	RAB7B, member RAS oncogene family	-2.29727	4.6108	-7.87245	6.01831e-09	1.07053e-05	10.307
TC0100017212.hg.1	NM_021194	SLC30A1	solute carrier family 30 (zinc transporter), member 1	-1.16094	5.90155	-5.6717	2.9255e-06	0.00116637	4.59936
TC0100017229.hg.1	NM_001199809	INTS7	integrator complex subunit 7	-1.30968	2.43958	-5.2736	9.25961e-06	0.00263263	3.5267
TC0100017788.hg.1	NM_005646	TARBP1	TAR (HIV-1) RNA binding protein 1	-1.21481	3.50691	-3.76622	0.00068089	0.0497079	-0.463907
TC0100017828.hg.1	NM_001277155	B3GALNT2	beta-1,3-N-acetylgalactosaminyltransferase 2	-1.44244	5.10708	-5.16462	1.26956e-05	0.0032202	3.23276
TC0100017945.hg.1	NM_000143	FH	fumarate hydratase	-1.2824	4.93504	-5.5065	4.71759e-06	0.00156589	4.15464
TC0100018210.hg.1	NM_001162530	SH3D21	SH3 domain containing 21	1.02983	4.38779	4.4578	9.73078e-05	0.0132233	1.33729
TC0100018403.hg.1	NM_018948	ERRFI1	ERBB receptor feedback inhibitor 1	1.8821	11.0388	15.1739	4.53169e-16	1.2575e-11	24.307
TC0100018432.hg.1	NM_005066	SFPQ	splicing factor proline/glutamine-rich	-1.79421	6.90454	-6.03592	1.02369e-06	0.00055481	5.57553
TC0100018476.hg.1	NM_001184795	PEX11B	peroxisomal biogenesis factor 11 beta	-1.08006	5.76005	-4.46884	9.42837e-05	0.0129519	1.36663
TC0100018486.hg.1	NM_001038707	CDC42SE1	CDC42 small effector 1	-1.02933	6.08371	-5.59645	3.63663e-06	0.00133634	4.39688
TC0200006665.hg.1	NM_005680	TAF1B	TATA box binding protein (TBP)-associated factor, RNA polymerase I, B, 63kDa	-1.12823	2.16858	-4.00282	0.000352837	0.0317062	0.142913
TC0200006677.hg.1	NM_001034	RRM2	ribonucleotide reductase M2	-1.26867	4.82417	-3.82761	0.000574698	0.0441753	-0.307624
TC0200006687.hg.1	NM_001258357	HPCAL1	hippocalcin-like 1	-1.05288	4.11994	-3.99668	0.000358956	0.0321105	0.127013
TC0200006831.hg.1	NM_003385	VSNL1	visinin like 1	-2.4805	3.23721	-11.0805	2.01849e-12	1.3336e-08	17.4111
TC0200007035.hg.1	NM_033505	EPT1	ethanolaminephosphotransferase 1	-2.06387	3.91146	-8.33407	1.75378e-09	3.86234e-06	11.4271
TC0200007296.hg.1	NM_138801	GALM	galactose mutarotase (aldose 1-epimerase)	-1.09306	5.9124	-5.66656	2.96934e-06	0.00117506	4.58552
TC0200007419.hg.1	NM_024766	CAMKMT	calmodulin-lysine N-methyltransferase	-1.96097	2.33024	-7.13475	4.55079e-08	5.21818e-05	8.45444
TC0200007458.hg.1	NM_001430	EPAS1	endothelial PAS domain protein 1	-1.29135	9.11545	-7.79321	7.45652e-09	1.26165e-05	10.1116
TC0200007746.hg.1	NM_006577	B3GNT2	UDP-GlcNAc:betaGal beta-1,3-N-acetylglucosaminyltransferase 2	-1.30214	3.9743	-4.69144	4.97888e-05	0.00838344	1.96039
TC0200007886.hg.1	NM_020143	PNO1	partner of NOB1 homolog	-1.31195	4.40823	-4.36413	0.00012712	0.0158894	1.08905
TC0200008099.hg.1	NM_000189	HK2	hexokinase 2	1.43457	5.58569	8.11401	3.14641e-09	6.32679e-06	10.8971
TC0200008259.hg.1	NM_005911	MAT2A	methionine adenosyltransferase II, alpha	-1.37333	6.9715	-5.22959	1.05182e-05	0.00290707	3.408
TC0200008285.hg.1	NM_016622	MRPL35	mitochondrial ribosomal protein L35	-1.16098	5.42565	-4.83531	3.28945e-05	0.00633882	2.34616
TC0200008291.hg.1	NM_001146688	KDM3A	lysine (K)-specific demethylase 3A	1.08763	4.66596	4.54267	7.6324e-05	0.0110886	1.56305
TC0200008617.hg.1	NM_024065	PDCL3	phosducin like 3	-1.49172	2.54783	-4.70021	4.85481e-05	0.00829542	1.98387
TC0200008911.hg.1	NM_198581	ZC3H6	zinc finger CCCH-type containing 6	1.20838	3.91204	4.56586	7.14145e-05	0.0106421	1.62487
TC0200008921.hg.1	NM_153712	TTL	tubulin tyrosine ligase	-1.38187	5.44853	-5.73822	2.41399e-06	0.00102112	4.77815
TC0200008930.hg.1	NM_005415	SLC20A1	solute carrier family 20 (phosphate transporter), member 1	-1.7637	6.11486	-6.67979	1.63113e-07	0.000137995	7.27742
TC0200009049.hg.1	NM_016133	INSIG2	insulin induced gene 2	1.4795	5.59757	6.60636	2.00797e-07	0.00016583	7.08528
TC0200009095.hg.1	NM_002193	INHBB	inhibin beta B	1.58438	2.9308	7.48791	1.7144e-08	2.33201e-05	9.35055
TC0200009813.hg.1	NM_005805	PSMD14	proteasome 26S subunit, non-ATPase 14	-1.11773	6.18043	-4.93955	2.43448e-05	0.0051333	2.62641
TC0200009865.hg.1	NM_001040142	SCN2A	sodium channel, voltage gated, type II alpha subunit	-1.59733	2.02442	-4.57841	6.88912e-05	0.0103782	1.65832
TC0200009964.hg.1	NM_003642	HAT1	histone acetyltransferase 1	-1.09113	7.42249	-5.57616	3.85643e-06	0.00136766	4.34226
TC0200010545.hg.1	NM_003872	NRP2	neuropilin 2	-1.19074	6.13002	-5.46491	5.32113e-06	0.00171295	4.04256
TC0200010713.hg.1	NM_004044	ATIC	5-aminoimidazole-4-carboxamide ribonucleotide formyltransferase/IMP cyclohydrolase	-1.18269	5.71194	-4.94515	2.39538e-05	0.00506626	2.64149
TC0200010728.hg.1	NM_021141	XRCC5	X-ray repair complementing defective repair in Chinese hamster cells 5 (double-strand-break rejoining)	-1.0268	7.21654	-6.18798	6.61667e-07	0.000387354	5.98064
TC0200010911.hg.1	NM_080671	KCNE4	potassium channel, voltage gated subfamily E regulatory beta subunit 4	1.49205	6.92732	7.51871	1.57553e-08	2.20805e-05	9.42791
TC0200010980.hg.1	NM_001130046	CCL20	chemokine (C-C motif) ligand 20	1.72825	4.16881	7.361	2.43104e-08	3.15229e-05	9.0304
TC0200011051.hg.1	NM_001191037	PSMD1	proteasome 26S subunit, non-ATPase 1	-1.51627	6.96665	-7.89343	5.68703e-09	1.02474e-05	10.3586
TC0200011282.hg.1	NM_001139490	TRAF3IP1	TNF receptor-associated factor 3 interacting protein 1	-1.0672	5.46958	-5.12739	1.41401e-05	0.00349087	3.1324
TC0200011720.hg.1	NM_001287188	ODC1	ornithine decarboxylase 1	-1.6772	6.18529	-7.97066	4.61944e-09	8.77978e-06	10.5479
TC0200011975.hg.1	NM_001206802	TP53I3	tumor protein p53 inducible protein 3	-1.18849	6.27083	-6.52743	2.51188e-07	0.000190102	6.87815
TC0200012095.hg.1	NM_001282729	SUPT7L	SPT7-like STAGA complex gamma subunit	-1.00456	6.53314	-5.2106	1.11129e-05	0.00296458	3.35678
TC0200012219.hg.1	NM_001304538	FAM98A	family with sequence similarity 98, member A	-1.00789	7.01326	-5.17355	1.23714e-05	0.0031611	3.25685
TC0200012995.hg.1	NM_032822	FAM136A	family with sequence similarity 136, member A	-1.24876	3.59316	-4.71676	4.62911e-05	0.00802833	2.02817
TC0200013095.hg.1	NM_001035505	BOLA3	bolA family member 3	-1.0918	5.7983	-4.2674	0.000167358	0.0188934	0.833823
TC0200013232.hg.1	NM_003849	SUCLG1	succinate-CoA ligase, alpha subunit	-1.0317	5.78747	-5.04214	1.80961e-05	0.00417892	2.90265
TC0200013607.hg.1	NM_005783	TXNDC9	thioredoxin domain containing 9	-1.47444	3.80114	-5.76528	2.23256e-06	0.000967991	4.85082
TC0200014404.hg.1	NM_005915	MCM6	minichromosome maintenance complex component 6	-1.32214	2.559	-4.40594	0.000112839	0.0145501	1.19972
TC0200014772.hg.1	NM_022168	IFIH1	interferon induced, with helicase C domain 1	-1.05011	2.43962	-4.14152	0.000238946	0.0238165	0.503689
TC0200014792.hg.1	NM_001278458	COBLL1	cordon-bleu WH2 repeat protein like 1	2.12974	4.41865	5.99882	1.13891e-06	0.000591828	5.47646
TC0200014907.hg.1	NM_003705	SLC25A12	solute carrier family 25 (aspartate/glutamate carrier), member 12	-1.52658	4.5102	-5.72329	2.52041e-06	0.0010533	4.73802
TC0200015073.hg.1	NM_001077196	PDE11A	phosphodiesterase 11A	1.50499	1.65382	6.6402	1.82443e-07	0.000151575	7.17391
TC0200015538.hg.1	NM_001270942	KLF7	Kruppel-like factor 7 (ubiquitous)	1.20086	9.32709	8.23842	2.25933e-09	4.67868e-06	11.1976
TC0200015578.hg.1	NM_001282386	IDH1	isocitrate dehydrogenase 1 (NADP+)	-1.13525	6.21362	-4.82584	3.3805e-05	0.00646044	2.32075
TC0200015838.hg.1	NM_005687	FARSB	phenylalanyl-tRNA synthetase beta subunit	-1.14203	6.84762	-4.03934	0.000318517	0.0294421	0.237569
TC0200015893.hg.1	NM_001290263	DOCK10	dedicator of cytokinesis 10	-1.77827	5.0572	-7.30016	2.87587e-08	3.62739e-05	8.87619
TC0200016369.hg.1	NM_001165031	DTYMK	deoxythymidylate kinase	-1.06302	3.98933	-4.07051	0.000291829	0.0276004	0.318548
TC0200016403.hg.1	NM_001261427	LPIN1	lipin 1	-1.08239	5.3196	-4.73914	4.34017e-05	0.00767583	2.08815
TC0200016584.hg.1	NM_002157	HSPE1	heat shock 10kDa protein 1	-1.22957	5.92672	-4.86243	3.04181e-05	0.00595256	2.41903
TC0200016687.hg.1	NM_144579	SFXN5	sideroflexin 5	-1.92898	4.11522	-5.98695	1.17849e-06	0.000602245	5.44473
TC0200016702.hg.1	NM_015425	POLR1A	polymerase (RNA) I polypeptide A	-1.4937	4.70552	-4.80455	3.59461e-05	0.00670342	2.26358
TC0300006462.hg.1	NM_001302946	TRNT1	tRNA nucleotidyl transferase, CCA-adding, 1	-1.27692	3.75303	-4.17911	0.00021489	0.0222168	0.602014
TC0300006483.hg.1	NM_003670	BHLHE40	basic helix-loop-helix family, member e40	1.73632	7.60242	9.36407	1.23525e-10	4.51011e-07	13.809
TC0300006677.hg.1	NM_001134367	SLC6A6	solute carrier family 6 (neurotransmitter transporter), member 6	1.87381	7.77922	11.3541	1.08479e-12	7.52547e-09	17.9435
TC0300006737.hg.1	NM_054110	GALNT15	polypeptide N-acetylgalactosaminyltransferase 15	1.04242	7.50339	5.99273	1.15906e-06	0.000597819	5.46018
TC0300007078.hg.1	NM_001145464	EXOG	endo/exonuclease (5-3), endonuclease G-like	-1.46106	4.20587	-6.09273	8.69538e-07	0.000486468	5.72708
TC0300007290.hg.1	NM_025010	KLHL18	kelch-like family member 18	-1.27815	4.47522	-4.29165	0.000156225	0.0182518	0.897689
TC0300007432.hg.1	NM_001243925	MAPKAPK3	mitogen-activated protein kinase-activated protein kinase 3	-1.39801	5.08359	-7.06868	5.47071e-08	5.89593e-05	8.28504
TC0300007466.hg.1	NM_000688	ALAS1	5-aminolevulinate synthase 1	-1.06546	6.20867	-5.7547	2.30179e-06	0.000994896	4.82242
TC0300007579.hg.1	NM_177966	PDE12	phosphodiesterase 12	-1.40599	3.79339	-4.77578	3.90537e-05	0.00710157	2.1864
TC0300008086.hg.1	NM_001278293	ARL6	ADP-ribosylation factor like GTPase 6	-1.0515	2.19025	-4.96264	2.27735e-05	0.00489878	2.68854
TC0300008148.hg.1	NM_018004	TMEM45A	transmembrane protein 45A	1.4065	6.88013	7.75576	8.25339e-09	1.32409e-05	10.019
TC0300008782.hg.1	NM_001280541	IFT122	intraflagellar transport 122	-1.08633	5.07652	-3.85792	0.000528396	0.0417021	-0.230138
TC0300009004.hg.1	NM_001303245	RASA2	RAS p21 protein activator 2	1.21414	4.23104	4.46717	9.47354e-05	0.0129882	1.36219
TC0300009119.hg.1	NM_000685	AGTR1	angiotensin II receptor, type 1	-1.48822	4.19658	-5.00928	1.99005e-05	0.00446343	2.81413
TC0300009258.hg.1	NM_000902	MME	membrane metallo-endopeptidase	1.40483	4.87613	6.36733	3.96214e-07	0.000266858	6.45613
TC0300009313.hg.1	NM_001308164	GFM1	G elongation factor, mitochondrial 1	-1.301	4.48973	-5.1628	1.27624e-05	0.00323123	3.22788
TC0300009855.hg.1	NM_001167928	IL1RAP	interleukin 1 receptor accessory protein	1.11573	4.9682	4.24618	0.000177737	0.0195018	0.778008
TC0300010185.hg.1	NM_000916	OXTR	oxytocin receptor	1.17786	6.44398	7.04338	5.87103e-08	6.0339e-05	8.22002
TC0300010943.hg.1	NM_001295	CCR1	chemokine (C-C motif) receptor 1	-1.12746	1.91374	-4.58963	6.67078e-05	0.0101262	1.68827
TC0300011383.hg.1	NM_001271779	PSMD6	proteasome 26S subunit, non-ATPase 6	-1.10523	5.16212	-5.65405	3.07869e-06	0.00119651	4.55187
TC0300011566.hg.1	NM_020872	CNTN3	contactin 3 (plasmacytoma associated)	1.11667	5.00761	3.93187	0.000430177	0.036393	-0.0402723
TC0300011801.hg.1	NM_001042533	MINA	MYC induced nuclear antigen	-1.48391	5.05461	-4.41974	0.00010848	0.0141724	1.23632
TC0300011849.hg.1	NM_015429	ABI3BP	ABI family, member 3 (NESH) binding protein	1.37224	7.60874	5.98044	1.20075e-06	0.000608024	5.42734
TC0300011939.hg.1	NM_018010	IFT57	intraflagellar transport 57	-1.18664	3.90706	-4.40145	0.000114292	0.0146702	1.18784
TC0300012189.hg.1	NM_002264	KPNA1	karyopherin alpha 1	-1.05271	5.55412	-5.35883	7.23447e-06	0.00217733	3.75654
TC0300012191.hg.1	NM_001146102	PARP9	poly(ADP-ribose) polymerase family member 9	-1.46408	4.79172	-6.51559	2.5978e-07	0.000194828	6.84703
TC0300012484.hg.1	NM_005630	SLCO2A1	solute carrier organic anion transporter family, member 2A1	-2.18504	3.2837	-7.04925	5.77565e-08	6.0339e-05	8.2351
TC0300012686.hg.1	NM_173653	SLC9A9	solute carrier family 9, subfamily A (NHE9, cation proton antiporter 9), member 9	-1.28722	4.06179	-5.57379	3.88293e-06	0.00137083	4.33588
TC0300012718.hg.1	NM_000935	PLOD2	procollagen-lysine, 2-oxoglutarate 5-dioxygenase 2	1.08577	10.478	8.46888	1.22963e-09	2.97098e-06	11.7481
TC0300012975.hg.1	NM_001038628	B3GALNT1	beta-1,3-N-acetylgalactosaminyltransferase 1 (globoside blood group)	-1.14493	2.74892	-5.6481	3.13207e-06	0.00120782	4.53587
TC0300013095.hg.1	NM_020949	SLC7A14	solute carrier family 7, member 14	1.49686	2.85844	4.5503	7.4672e-05	0.0109518	1.5834
TC0300013275.hg.1	NM_001256750	PEX5L	peroxisomal biogenesis factor 5-like	-1.29815	1.77024	-4.95865	2.30375e-05	0.00493261	2.67781
TC0300013417.hg.1	NM_139248	LIPH	lipase, member H	1.03958	2.38177	3.81026	0.000602956	0.0456893	-0.351885
TC0300013528.hg.1	NM_001146686	GMNC	geminin coiled-coil domain containing	-2.35487	2.01089	-7.70813	9.39338e-09	1.46436e-05	9.90086
TC0300013609.hg.1	NM_018385	LSG1	large 60S subunit nuclear export GTPase 1	-1.34389	5.74402	-5.9176	1.43889e-06	0.000698037	5.25923
TC0300013684.hg.1	NM_001128148	TFRC	transferrin receptor	-3.07759	6.12116	-17.0139	1.78144e-17	6.17915e-13	26.7564
TC0300013823.hg.1	NM_001308394	CLEC3B	C-type lectin domain family 3, member B	1.17184	4.49666	4.60054	6.46523e-05	0.00997795	1.71738
TC0300013834.hg.1	NM_015106	RAD54L2	RAD54-like 2 (S. cerevisiae)	-1.10706	4.30106	-4.17465	0.000217615	0.0224317	0.590334
TC0300013854.hg.1	NM_001134456	NXPE3	neurexophilin and PC-esterase domain family, member 3	-1.20995	3.80102	-5.02252	1.9153e-05	0.00434923	2.84978
TC0300013874.hg.1	NM_021203	SRPRB	signal recognition particle receptor, B subunit	-1.01355	5.82885	-3.91622	0.000449359	0.0373046	-0.0805686
TC0300013896.hg.1	NM_001167903	MFSD1	major facilitator superfamily domain containing 1	-1.02931	7.84262	-5.11521	1.46474e-05	0.00357962	3.09957
TC0300013970.hg.1	NM_004567	PFKFB4	6-phosphofructo-2-kinase/fructose-2,6-biphosphatase 4	1.18541	4.81012	4.79531	3.69168e-05	0.00682936	2.23878
TC0300014041.hg.1	NM_003707	RUVBL1	RuvB-like AAA ATPase 1	-1.4007	4.13026	-5.00626	2.00751e-05	0.0044867	2.80599
TC0300014093.hg.1	NM_005017	PCYT1A	phosphate cytidylyltransferase 1, choline, alpha	-1.0208	6.59525	-4.23848	0.000181659	0.0198616	0.757764
TC0400007128.hg.1	NM_001292054	TBC1D19	TBC1 domain family, member 19	-1.72246	5.39282	-5.90977	1.47172e-06	0.000709006	5.23826
TC0400007556.hg.1	NM_024592	SRD5A3	steroid 5 alpha-reductase 3	1.31835	7.71022	6.25178	5.51195e-07	0.000338388	6.15009
TC0400008686.hg.1	NM_001099783	C4orf33	chromosome 4 open reading frame 33	-1.15426	2.85054	-3.85575	0.000531586	0.0418824	-0.235693
TC0400008892.hg.1	NM_022475	HHIP	hedgehog interacting protein	1.6165	3.24772	4.74487	4.26911e-05	0.00760357	2.10351
TC0400008943.hg.1	NM_001166055	EDNRA	endothelin receptor type A	-1.43928	6.43015	-8.32346	1.80362e-09	3.91005e-06	11.4017
TC0400009088.hg.1	NM_000857	GUCY1B3	guanylate cyclase 1, soluble, beta 3	-1.03936	5.03387	-4.20657	0.000198837	0.0212171	0.673983
TC0400009223.hg.1	NM_001873	CPE	carboxypeptidase E	2.84146	5.79168	12.4481	9.91173e-14	9.82287e-10	19.9641
TC0400009754.hg.1	NM_012318	LETM1	leucine zipper-EF-hand containing transmembrane protein 1	-1.05308	5.16554	-4.65701	5.49712e-05	0.00897292	1.86827
TC0400010303.hg.1	NM_000730	CCKAR	cholecystokinin A receptor	-1.67101	2.54455	-6.95712	7.47309e-08	7.29719e-05	7.99777
TC0400010867.hg.1	NM_001281765	EPHA5	EPH receptor A5	1.30147	3.69481	4.06248	0.000298483	0.0280594	0.297684
TC0400010961.hg.1	NM_144646	JCHAIN	joining chain of multimeric IgA and IgM	1.0112	3.52452	3.8847	0.000490527	0.0396184	-0.161508
TC0400011130.hg.1	NM_001040202	PAQR3	progestin and adipoQ receptor family member III	-1.11565	5.6567	-5.46274	5.35468e-06	0.00171976	4.03671
TC0400011202.hg.1	NM_015697	COQ2	coenzyme Q2 4-hydroxybenzoate polyprenyltransferase	-1.30971	4.76328	-4.74351	4.28588e-05	0.00761389	2.09986
TC0400011279.hg.1	NM_001257386	ABCG2	ATP binding cassette subfamily G member 2 (Junior blood group)	-1.10854	1.77387	-4.26107	0.000170388	0.0191421	0.817174
TC0400011299.hg.1	NM_001015045	FAM13A	family with sequence similarity 13, member A	1.17799	5.71499	5.82043	1.90403e-06	0.000877193	4.99884
TC0400011408.hg.1	NM_000668	ADH1B	alcohol dehydrogenase 1B (class I), beta polypeptide	-3.69256	4.6507	-9.15464	2.09495e-10	6.65778e-07	13.338
TC0400011578.hg.1	NM_001226	CASP6	caspase 6	-1.23344	4.12209	-4.8432	3.21533e-05	0.0062219	2.36738
TC0400011732.hg.1	NM_024574	NDNF	neuron-derived neurotrophic factor	2.44128	5.51179	8.39835	1.48022e-09	3.31247e-06	11.5805
TC0400011916.hg.1	NM_001300828	PCDH18	protocadherin 18	-1.22501	7.72432	-4.34201	0.000135383	0.0165934	1.03058
TC0400012057.hg.1	NM_001029998	SLC10A7	solute carrier family 10, member 7	-1.09328	3.22988	-3.89046	0.000482746	0.0393067	-0.146746
TC0400012386.hg.1	NM_017867	C4orf27	chromosome 4 open reading frame 27	-1.14	4.74091	-5.14315	1.35094e-05	0.00337722	3.1749
TC0400012396.hg.1	NM_001286682	AADAT	aminoadipate aminotransferase	-2.07063	2.45162	-5.57108	3.91348e-06	0.00137654	4.32859
TC0400012769.hg.1	NM_004334	BST1	bone marrow stromal cell antigen 1	1.19961	6.16626	5.4989	4.82255e-06	0.00159311	4.13416
TC0400012818.hg.1	NM_004354	CCNG2	cyclin G2	1.03639	7.69913	7.30745	2.81846e-08	3.5876e-05	8.8947
TC0400012846.hg.1	NM_057175	NAA15	N(alpha)-acetyltransferase 15, NatA auxiliary subunit	-1.01681	6.99678	-5.50398	4.75221e-06	0.00157362	4.14784
TC0400012874.hg.1	NM_207352	CYP4V2	cytochrome P450, family 4, subfamily V, polypeptide 2	-1.94688	5.22155	-5.63902	3.2154e-06	0.0012305	4.51144
TC0400012956.hg.1	NM_001130721	ELOVL6	ELOVL fatty acid elongase 6	-1.38575	6.31397	-6.95484	7.52098e-08	7.29719e-05	7.99188
TC0500006730.hg.1	NM_001306153	CCT5	chaperonin containing TCP1, subunit 5 (epsilon)	-1.21937	6.689	-5.96802	1.24446e-06	0.00062559	5.39412
TC0500007143.hg.1	NM_001243120	SKP2	S-phase kinase-associated protein 2, E3 ubiquitin protein ligase	-1.25695	5.29591	-3.97478	0.000381623	0.0334481	0.070401
TC0500007201.hg.1	NM_001168355	OSMR	oncostatin M receptor	1.25515	7.71492	7.38968	2.24618e-08	2.96805e-05	9.10294
TC0500007848.hg.1	NM_001029851	PDE8B	phosphodiesterase 8B	1.72498	3.45461	6.56199	2.27715e-07	0.000179513	6.96893
TC0500007945.hg.1	NM_001131028	ATG10	autophagy related 10	-1.11639	2.52904	-4.08581	0.000279539	0.0268099	0.35838
TC0500008229.hg.1	NM_000919	PAM	peptidylglycine alpha-amidating monooxygenase	1.07867	8.25525	6.55541	2.32006e-07	0.000181863	6.95165
TC0500008304.hg.1	NM_001303249	SLC25A46	solute carrier family 25, member 46	-1.06749	7.34998	-5.03307	1.8577e-05	0.00425325	2.87822
TC0500008664.hg.1	NM_002154	HSPA4	heat shock 70kDa protein 4	-1.02693	6.45975	-5.21209	1.1065e-05	0.00296458	3.3608
TC0500009076.hg.1	NM_000112	SLC26A2	solute carrier family 26 (anion exchanger), member 2	-1.79596	2.99581	-7.16266	4.21082e-08	4.9095e-05	8.52585
TC0500009097.hg.1	NM_001109974	SYNPO	synaptopodin	1.06402	8.68237	7.56318	1.39489e-08	2.01598e-05	9.53938
TC0500009250.hg.1	NM_145049	UBLCP1	ubiquitin-like domain containing CTD phosphatase 1	-1.03124	6.46172	-4.09352	0.000273547	0.0263931	0.378439
TC0500009652.hg.1	NM_004499	HNRNPAB	heterogeneous nuclear ribonucleoprotein A/B	-1.04488	6.86229	-5.27717	9.16452e-06	0.00262344	3.53631
TC0500010599.hg.1	NM_000436	OXCT1	3-oxoacid CoA-transferase 1	-1.73999	4.81003	-4.49125	8.84314e-05	0.0124027	1.42618
TC0500010635.hg.1	NM_001098272	HMGCS1	3-hydroxy-3-methylglutaryl-CoA synthase 1 (soluble)	-1.36313	4.45999	-5.22642	1.06153e-05	0.00290964	3.39945
TC0500010760.hg.1	NM_019030	DHX29	DEAH (Asp-Glu-Ala-His) box polypeptide 29	-1.07197	6.65743	-5.60452	3.55269e-06	0.00132505	4.41861
TC0500010872.hg.1	NM_000082	ERCC8	excision repair cross-complementation group 8	-1.47065	2.47589	-4.80394	3.60091e-05	0.00670615	2.26195
TC0500010924.hg.1	NM_197941	ADAMTS6	ADAM metallopeptidase with thrombospondin type 1 motif 6	1.59116	5.30646	6.82508	1.08268e-07	9.88266e-05	7.65589
TC0500011280.hg.1	NM_000791	DHFR	dihydrofolate reductase	-1.18776	6.06956	-4.56046	7.25287e-05	0.0107171	1.61047
TC0500011347.hg.1	NM_001884	HAPLN1	hyaluronan and proteoglycan link protein 1	1.33119	1.96045	5.52724	4.44273e-06	0.00150745	4.21052
TC0500011804.hg.1	NM_001308081	DTWD2	DTW domain containing 2	-1.0027	2.94957	-4.04141	0.000316674	0.0293108	0.242937
TC0500011852.hg.1	NM_001178102	LOX	lysyl oxidase	1.41085	10.2193	9.58279	7.15879e-11	2.83785e-07	14.2935
TC0500011935.hg.1	NM_178450	MARCH3	membrane associated ring finger 3	1.30814	6.06238	6.93565	7.93657e-08	7.5942e-05	7.94231
TC0500012017.hg.1	NM_002198	IRF1	interferon regulatory factor 1	-1.17213	4.54493	-3.94823	0.000411	0.0352594	0.00186072
TC0500012302.hg.1	NM_005471	GNPDA1	glucosamine-6-phosphate deaminase 1	-1.34934	3.85343	-5.74176	2.38946e-06	0.00101384	4.78765
TC0500012312.hg.1	NM_001127496	SPRY4	sprouty RTK signaling antagonist 4	-1.26917	4.71439	-4.87424	2.93985e-05	0.00582667	2.45078
TC0500013219.hg.1	NM_000414	HSD17B4	hydroxysteroid (17-beta) dehydrogenase 4	-1.41592	6.62095	-7.63733	1.13911e-08	1.70279e-05	9.72466
TC0500013228.hg.1	NM_001300860	DDX46	DEAD (Asp-Glu-Ala-Asp) box polypeptide 46	-1.31261	5.41862	-6.03069	1.03918e-06	0.000561015	5.56158
TC0500013251.hg.1	NM_020768	KCTD16	potassium channel tetramerization domain containing 16	1.83477	2.28385	6.28541	5.00648e-07	0.000321585	6.23928
TC0500013291.hg.1	NM_001258388	FAM173B	family with sequence similarity 173, member B	-2.37119	3.77836	-7.75357	8.3027e-09	1.32409e-05	10.0136
TC0500013377.hg.1	NM_001258040	HARS	histidyl-tRNA synthetase	-1.05606	6.33323	-4.99937	2.04792e-05	0.00453896	2.78743
TC0600006659.hg.1	NM_001302777	BPHL	biphenyl hydrolase-like (serine hydrolase)	-1.26596	2.11242	-4.31188	0.000147498	0.0176097	0.951034
TC0600006864.hg.1	NM_031480	RIOK1	RIO kinase 1	-1.47823	4.07126	-5.67758	2.87623e-06	0.0011567	4.61516
TC0600006926.hg.1	NM_017906	PAK1IP1	PAK1 interacting protein 1	-1.45978	4.52005	-4.39617	0.000116028	0.0148234	1.17384
TC0600008109.hg.1	NM_001025366	VEGFA	vascular endothelial growth factor A	2.20122	9.70309	12.7549	5.19561e-14	6.55332e-10	20.5005
TC0600008343.hg.1	NM_152731	BEND6	BEN domain containing 6	-1.23467	4.20004	-4.24939	0.000176128	0.0195018	0.786443
TC0600008655.hg.1	NM_001166392	TPBG	trophoblast glycoprotein	1.22657	7.29934	8.47997	1.19435e-09	2.95911e-06	11.7744
TC0600009127.hg.1	NM_001287214	AMD1	adenosylmethionine decarboxylase 1	-1.67455	5.75284	-5.38811	6.64629e-06	0.00203563	3.83551
TC0600009140.hg.1	NM_138408	GTF3C6	general transcription factor IIIC subunit 6	-1.61384	3.709	-4.63001	5.94065e-05	0.00944298	1.79608
TC0600009279.hg.1	NM_014034	ASF1A	anti-silencing function 1A histone chaperone	-1.3343	4.90821	-5.59538	3.64787e-06	0.00133634	4.39401
TC0600010057.hg.1	NM_001303253	ACAT2	acetyl-CoA acetyltransferase 2	-1.373	3.89377	-4.04627	0.000312384	0.0290021	0.255558
TC0600010375.hg.1	NM_018303	EXOC2	exocyst complex component 2	-1.07737	4.49759	-4.83282	3.31312e-05	0.00636426	2.33949
TC0600010609.hg.1	NM_183373	PXDC1	PX domain containing 1	1.10548	6.57117	5.78988	2.07955e-06	0.00092645	4.91685
TC0600010681.hg.1	NM_001286132	RPP40	ribonuclease P/MRP 40kDa subunit	-1.26241	3.6276	-3.85468	0.000533158	0.0419415	-0.238417
TC0600011560.hg.1	NM_032340	UQCC2	ubiquinol-cytochrome c reductase complex assembly factor 2	-1.14819	3.82127	-4.2546	0.000173542	0.0193298	0.800163
TC0600011674.hg.1	NM_016059	PPIL1	peptidylprolyl isomerase (cyclophilin)-like 1	-1.66846	5.55745	-6.36826	3.95169e-07	0.000266858	6.45858
TC0600011809.hg.1	NM_001136017	CCND3	cyclin D3	-1.09708	6.55519	-4.288	0.000157851	0.0182518	0.888083
TC0600012038.hg.1	NM_001270472	MCM3	minichromosome maintenance complex component 3	-1.35921	2.74794	-3.9911	0.000364604	0.0323653	0.112579
TC0600012550.hg.1	NM_020466	LYRM2	LYR motif containing 2	-1.49687	5.01895	-4.22643	0.000187966	0.0204064	0.726116
TC0600012628.hg.1	NM_014165	NDUFAF4	NADH dehydrogenase (ubiquinone) complex I, assembly factor 4	-1.63652	3.60874	-4.44137	0.000101983	0.0136185	1.29369
TC0600012971.hg.1	NM_145062	ZUFSP	zinc finger with UFM1-specific peptidase domain	-1.22801	3.44681	-3.78721	0.000642594	0.047754	-0.410571
TC0600013231.hg.1	NM_001143676	SGK1	serum/glucocorticoid regulated kinase 1	1.17762	6.93416	4.51806	8.18991e-05	0.0116306	1.49751
TC0600013462.hg.1	NM_032145	FBXO30	F-box protein 30	-1.14384	5.10776	-5.80067	2.01575e-06	0.000908038	4.94582
TC0600013542.hg.1	NM_024518	ULBP3	UL16 binding protein 3	-1.81009	4.4129	-4.57353	6.98622e-05	0.0104903	1.64531
TC0600014106.hg.1	NM_001710	CFB	complement factor B	1.00786	4.65846	3.96393	0.000393378	0.0341761	0.0423601
TC0600014110.hg.1	NM_002800	PSMB9	proteasome subunit beta 9	-1.61092	4.63581	-5.71762	2.56196e-06	0.00106425	4.72281
TC0600014129.hg.1	NM_033112	RRP36	ribosomal RNA processing 36	-1.16585	4.61205	-6.01811	1.07744e-06	0.000571476	5.528
TC0600014189.hg.1	NM_032860	LTV1	LTV1 ribosome biogenesis factor	-1.45408	4.38502	-4.45709	9.75046e-05	0.0132371	1.33542
TC0600014239.hg.1	NM_001135650	EEF1E1	eukaryotic translation elongation factor 1 epsilon 1	-1.25301	4.58299	-5.12476	1.42481e-05	0.00351128	3.12531
TC0700006783.hg.1	NM_014399	TSPAN13	tetraspanin 13	-1.19573	5.3662	-5.44268	5.67494e-06	0.00180589	3.98263
TC0700006890.hg.1	NM_000600	IL6	interleukin 6	1.53552	8.097	8.42738	1.37131e-09	3.17913e-06	11.6496
TC0700006913.hg.1	NM_001005340	GPNMB	glycoprotein (transmembrane) nmb	-1.16135	8.09833	-4.68991	5.00088e-05	0.00840009	1.95629
TC0700007630.hg.1	NM_001009186	CCT6A	chaperonin containing TCP1, subunit 6A (zeta 1)	-1.25441	6.89707	-7.67995	1.01419e-08	1.54631e-05	9.83081
TC0700008252.hg.1	NM_001143935	CROT	carnitine O-octanoyltransferase	-2.24892	3.65482	-5.81947	1.90935e-06	0.000877193	4.99625
TC0700008337.hg.1	NM_001257998	VPS50	VPS50 EARP/GARPII complex subunit	-1.29778	2.71704	-4.28358	0.000159847	0.018344	0.876424
TC0700008430.hg.1	NM_020186	SDHAF3	succinate dehydrogenase complex assembly factor 3	-1.58381	3.19832	-5.5706	3.91893e-06	0.00137654	4.32729
TC0700008582.hg.1	NM_000602	SERPINE1	serpin peptidase inhibitor, clade E (nexin, plasminogen activator inhibitor type 1), member 1	1.02282	10.8838	6.38855	3.72947e-07	0.000257436	6.5122
TC0700008667.hg.1	NM_001204453	PSMC2	proteasome 26S subunit, ATPase 2	-1.15845	7.82719	-5.79762	2.03356e-06	0.000913096	4.93764
TC0700009134.hg.1	NM_001163446	CPA4	carboxypeptidase A4	1.28192	6.51964	3.96494	0.000392262	0.0341005	0.0449853
TC0700009329.hg.1	NM_001144920	TTC26	tetratricopeptide repeat domain 26	-1.14926	4.27208	-4.31978	0.000144221	0.0174046	0.971883
TC0700009352.hg.1	NM_001061	TBXAS1	thromboxane A synthase 1 (platelet)	-1.00557	3.759	-4.64813	5.63916e-05	0.00910266	1.84453
TC0700010443.hg.1	NM_001164460	STEAP1B	STEAP family member 1B	-1.05061	4.59231	-4.43052	0.000105194	0.0138738	1.26489
TC0700010472.hg.1	NM_001282757	TRA2A	transformer 2 alpha homolog (Drosophila)	-1.20731	6.56073	-5.66066	3.02035e-06	0.00118045	4.56967
TC0700010509.hg.1	NM_018947	CYCS	cytochrome c, somatic	-1.23534	6.88578	-6.16618	7.04325e-07	0.000407173	5.92267
TC0700010561.hg.1	NM_019102	HOXA5	homeobox A5	-1.2647	5.54502	-5.32952	7.87523e-06	0.00233472	3.67751
TC0700010965.hg.1	NM_000598	IGFBP3	insulin like growth factor binding protein 3	2.61668	10.9522	10.266	1.35626e-11	6.96943e-08	15.7585
TC0700011510.hg.1	NM_001278791	RFC2	replication factor C subunit 2	-1.25082	4.21292	-4.28686	0.000158364	0.0182645	0.885069
TC0700011642.hg.1	NM_000601	HGF	hepatocyte growth factor (hepapoietin A; scatter factor)	-2.34483	7.03519	-9.20058	1.86478e-10	6.19805e-07	13.442
TC0700011953.hg.1	NM_000777	CYP3A5	cytochrome P450, family 3, subfamily A, polypeptide 5	-1.15779	2.53494	-4.41653	0.000109479	0.0142647	1.2278
TC0700011982.hg.1	NM_178831	GATS	GATS, stromal antigen 3 opposite strand	-1.09344	5.6345	-4.949	2.36886e-05	0.00503319	2.65185
TC0700012115.hg.1	NM_001122838	NAPEPLD	N-acyl phosphatidylethanolamine phospholipase D	-1.53226	3.62564	-4.45453	9.82199e-05	0.0132822	1.32862
TC0700012377.hg.1	NM_033427	CTTNBP2	cortactin binding protein 2	-1.37152	3.54882	-4.29481	0.000154828	0.0182123	0.906022
TC0700012695.hg.1	NM_001243749	C7orf49	chromosome 7 open reading frame 49	-1.06355	5.54436	-4.34777	0.000133183	0.0163817	1.04579
TC0700013055.hg.1	NM_001164410	CDK5	cyclin-dependent kinase 5	-1.1356	5.77327	-5.04606	1.7892e-05	0.00416514	2.91321
TC0700013065.hg.1	NM_005692	ABCF2	ATP binding cassette subfamily F member 2	-1.09623	4.54248	-4.36239	0.000127753	0.0159255	1.08444
TC0700013395.hg.1	NM_001042717	GTPBP10	GTP-binding protein 10 (putative)	-1.45042	3.79402	-4.47412	9.28728e-05	0.0128143	1.38064
TC0700013458.hg.1	NM_001098786	HILPDA	hypoxia inducible lipid droplet-associated	2.57158	6.64302	11.3775	1.02921e-12	7.51566e-09	17.9885
TC0800007221.hg.1	NM_001159995	NRG1	neuregulin 1	-1.20405	5.37392	-4.87239	2.95561e-05	0.00584154	2.4458
TC0800007848.hg.1	NM_033058	TRIM55	tripartite motif containing 55	-2.05132	4.37591	-4.80829	3.55605e-05	0.00667638	2.27362
TC0800008197.hg.1	NM_001286745	OTUD6B	OTU domain containing 6B	-1.18789	3.57993	-5.31248	8.27363e-06	0.00240655	3.63155
TC0800008679.hg.1	NM_021110	COL14A1	collagen, type XIV, alpha 1	-1.0711	2.92002	-4.52626	7.99987e-05	0.0114309	1.51934
TC0800008955.hg.1	NM_001204869	WISP1	WNT1 inducible signaling pathway protein 1	1.52138	4.29829	4.68796	5.02907e-05	0.00842703	1.95106
TC0800009600.hg.1	NM_053279	FAM167A	family with sequence similarity 167, member A	1.10809	6.11704	4.32185	0.000143375	0.0173397	0.977344
TC0800009891.hg.1	NM_003155	STC1	stanniocalcin 1	2.01428	10.4761	13.2437	1.89701e-14	3.29e-10	21.3291
TC0800010784.hg.1	NM_007332	TRPA1	transient receptor potential cation channel, subfamily A, member 1	-2.61482	4.93016	-6.83428	1.05502e-07	9.75856e-05	7.67978
TC0800011132.hg.1	NM_005261	GEM	GTP binding protein overexpressed in skeletal muscle	-1.38094	5.71853	-6.60184	2.03385e-07	0.000166974	7.07344
TC0800011172.hg.1	NM_001286643	MTERF3	mitochondrial transcription termination factor 3	-1.1911	2.57864	-4.06387	0.00029732	0.0280052	0.301295
TC0800011633.hg.1	NM_014078	MRPL13	mitochondrial ribosomal protein L13	-1.0109	3.71338	-3.86502	0.000518092	0.041108	-0.211967
TC0800011881.hg.1	NM_001135242	NDRG1	N-myc downstream regulated 1	3.1922	8.32813	19.5186	3.34009e-19	4.6342e-14	29.5785
TC0800012307.hg.1	NM_015169	RRS1	ribosome biogenesis regulator homolog	-1.60852	4.71237	-5.74897	2.34018e-06	0.00100212	4.80703
TC0800012406.hg.1	NM_001102401	TTI2	TELO2 interacting protein 2	-1.10828	4.14603	-4.17664	0.000216392	0.0223388	0.595557
TC0800012454.hg.1	NM_001017926	ZHX1	zinc fingers and homeoboxes 1	-1.01501	5.94333	-5.00615	2.00817e-05	0.0044867	2.80568
TC0900006782.hg.1	NM_017794	FOCAD	focadhesin	-1.29086	4.80672	-5.3337	7.78061e-06	0.00231161	3.68877
TC0900007082.hg.1	NM_001135999	RUSC2	RUN and SH3 domain containing 2	1.07817	5.89027	4.64071	5.76079e-05	0.00924025	1.82468
TC0900007094.hg.1	NM_001216	CA9	carbonic anhydrase IX	2.58923	4.97411	9.77533	4.45177e-11	1.8717e-07	14.7138
TC0900007129.hg.1	NM_001256685	MELK	maternal embryonic leucine zipper kinase	-1.57914	4.34279	-4.99682	2.06307e-05	0.00455798	2.78057
TC0900008028.hg.1	NM_032558	MFSD14B	major facilitator superfamily domain containing 14B	-1.00675	6.86177	-4.88742	2.83011e-05	0.00566613	2.4862
TC0900009127.hg.1	NM_000093	COL5A1	collagen, type V, alpha 1	1.08168	6.42661	5.95087	1.30741e-06	0.000650166	5.34828
TC0900009274.hg.1	NM_006088	TUBB4B	tubulin, beta 4B class IVb	-1.0626	8.62904	-3.94625	0.000413269	0.0354163	-0.0032261
TC0900009461.hg.1	NM_018465	PLGRKT	plasminogen receptor, C-terminal lysine transmembrane protein	-1.21168	3.76979	-3.93097	0.000431257	0.0364402	-0.0425896
TC0900009479.hg.1	NM_001243202	RANBP6	RAN binding protein 6	-1.29839	3.46931	-5.65827	3.04135e-06	0.00118531	4.56322
TC0900009825.hg.1	NM_014314	DDX58	DEAD (Asp-Glu-Ala-Asp) box polypeptide 58	-1.01427	4.02124	-4.67794	5.17612e-05	0.00854355	1.92424
TC0900009861.hg.1	NM_022917	NOL6	nucleolar protein 6 (RNA-associated)	-1.51713	4.61929	-5.28241	9.02643e-06	0.0025929	3.55045
TC0900009912.hg.1	NM_001282205	SIGMAR1	sigma non-opioid intracellular receptor 1	-1.12337	7.27544	-4.85074	3.14621e-05	0.00611373	2.38761
TC0900010462.hg.1	NM_018339	RFK	riboflavin kinase	-1.02249	4.00901	-4.04685	0.000311876	0.0289828	0.257063
TC0900010586.hg.1	NM_032307	C9orf64	chromosome 9 open reading frame 64	-1.18998	5.46302	-5.21921	1.08392e-05	0.0029514	3.38
TC0900010968.hg.1	NM_014788	TRIM14	tripartite motif containing 14	-1.2754	5.67068	-4.4839	9.03098e-05	0.0125677	1.40665
TC0900011146.hg.1	NM_003640	IKBKAP	inhibitor of kappa light polypeptide gene enhancer in B-cells, kinase complex-associated protein	-1.09676	4.61593	-4.76988	3.97235e-05	0.00718571	2.17057
TC0900011623.hg.1	NM_001256335	PTGES2	prostaglandin E synthase 2	-1.29964	3.93676	-3.8399	0.000555456	0.0431505	-0.276215
TC0900011665.hg.1	NM_014908	DOLK	dolichol kinase	-1.09917	4.9768	-3.95847	0.00039942	0.0345927	0.0282726
TC0900012181.hg.1	NM_015354	NUP188	nucleoporin 188kDa	-1.27746	4.7029	-5.81831	1.91574e-06	0.000877228	4.99314
TC0900012212.hg.1	NM_001122	PLIN2	perilipin 2	1.21363	9.88211	6.97438	7.12045e-08	7.10739e-05	8.04231
TC0X00006616.hg.1	NM_014728	FRMPD4	FERM and PDZ domain containing 4	1.28602	4.74464	4.55423	7.3836e-05	0.0108521	1.59386
TC0X00006891.hg.1	NM_000167	GK	glycerol kinase	-1.02857	5.82156	-4.14386	0.000237374	0.0237059	0.509806
TC0X00007158.hg.1	NM_007137	ZNF81	zinc finger protein 81	-1.0712	3.64682	-4.31474	0.000146304	0.0175596	0.958577
TC0X00007209.hg.1	NM_001032381	PQBP1	polyglutamine binding protein 1	-1.0279	6.15651	-5.22587	1.06323e-05	0.00290964	3.39795
TC0X00008054.hg.1	NM_024539	RNF128	ring finger protein 128, E3 ubiquitin protein ligase	-1.77272	4.7804	-6.00105	1.13163e-06	0.000590801	5.48242
TC0X00008081.hg.1	NM_052936	ATG4A	autophagy related 4A, cysteine peptidase	-1.262	4.37988	-3.96943	0.00038737	0.0338236	0.0565842
TC0X00008731.hg.1	NM_001017980	VMA21	VMA21 vacuolar H+-ATPase homolog (S. cerevisiae)	-1.16327	4.55483	-4.25799	0.000171884	0.0192706	0.809067
TC0X00008759.hg.1	NM_001129765	NSDHL	NAD(P) dependent steroid dehydrogenase-like	-1.02665	5.50824	-5.57547	3.8641e-06	0.00136766	4.34041
TC0X00009101.hg.1	NM_001001994	GPM6B	glycoprotein M6B	-1.14914	3.93846	-5.6827	2.83397e-06	0.00114635	4.62893
TC0X00009492.hg.1	NM_000266	NDP	Norrie disease (pseudoglioma)	-1.40264	3.06141	-4.78207	3.83529e-05	0.00703873	2.20325
TC0X00009493.hg.1	NM_025184	EFHC2	EF-hand domain (C-terminal) containing 2	-1.35594	2.0654	-5.02762	1.88727e-05	0.00430672	2.86351
TC0X00009611.hg.1	NM_033518	SLC38A5	solute carrier family 38, member 5	1.21607	7.116	6.95541	7.50902e-08	7.29719e-05	7.99335
TC0X00009760.hg.1	NM_001281463	SMC1A	structural maintenance of chromosomes 1A	-1.064	4.14303	-4.97007	2.2289e-05	0.00483958	2.70857
TC0X00009762.hg.1	NM_001037811	HSD17B10	hydroxysteroid (17-beta) dehydrogenase 10	-1.64164	3.5192	-5.84438	1.77694e-06	0.000830108	5.06307
TC0X00010136.hg.1	NM_015975	TAF9B	TAF9B RNA polymerase II, TATA box binding protein (TBP)-associated factor, 31kDa	-2.6629	3.74628	-6.20902	6.22959e-07	0.000370954	6.03657
TC0X00010278.hg.1	NM_004538	NAP1L3	nucleosome assembly protein 1-like 3	-1.49406	3.0711	-4.93708	2.45194e-05	0.00514696	2.61976
TC0X00010652.hg.1	NM_023010	UPF3B	UPF3 regulator of nonsense transcripts homolog B (yeast)	-1.24515	4.62031	-4.63982	5.77549e-05	0.00925313	1.82231
TC0X00010670.hg.1	NM_001104544	TMEM255A	transmembrane protein 255A	1.24995	3.47619	4.73742	4.36172e-05	0.00767978	2.08354
TC0X00010803.hg.1	NM_001130846	AIFM1	apoptosis-inducing factor, mitochondrion-associated, 1	-1.03587	4.58188	-3.89405	0.000477944	0.0390762	-0.137517
TC0X00011211.hg.1	NM_000402	G6PD	glucose-6-phosphate dehydrogenase	-1.19755	8.64378	-7.04605	5.82735e-08	6.0339e-05	8.2269
TC0X00011305.hg.1	NM_001013627	NHSL2	NHS-like 2	-2.0109	3.02409	-5.70287	2.6735e-06	0.00109744	4.68316
TC1000006652.hg.1	NM_001145443	PFKFB3	6-phosphofructo-2-kinase/fructose-2,6-biphosphatase 3	1.29473	6.11062	8.07609	3.48201e-09	6.87045e-06	10.805
TC1000007024.hg.1	NM_001098500	KIAA1217	KIAA1217	-1.02724	3.65512	-4.45361	9.84796e-05	0.0132914	1.32617
TC1000007990.hg.1	NM_019058	DDIT4	DNA damage inducible transcript 4	1.72104	7.13922	7.62385	1.18178e-08	1.74431e-05	9.69104
TC1000008054.hg.1	NM_001145031	PLAU	plasminogen activator, urokinase	-2.911	7.89058	-17.964	3.73502e-18	1.72738e-13	27.8909
TC1000008482.hg.1	NM_001127182	CEP55	centrosomal protein 55kDa	-1.36899	2.87301	-3.98673	0.000369086	0.0326986	0.10128
TC1000008529.hg.1	NM_001134375	CCNJ	cyclin J	-1.15318	3.29783	-4.48073	9.11337e-05	0.0126317	1.39821
TC1000008770.hg.1	NM_014976	PDCD11	programmed cell death 11	-1.30055	5.24451	-4.48309	9.052e-05	0.0125844	1.40449
TC1000008881.hg.1	NM_001008541	MXI1	MAX interactor 1, dimerization protein	1.90399	8.12589	13.064	2.73924e-14	4.22284e-10	21.0281
TC1000008926.hg.1	NM_016234	ACSL5	acyl-CoA synthetase long-chain family member 5	-1.34008	2.59183	-4.65847	5.47403e-05	0.00897292	1.87218
TC1000009536.hg.1	NM_004508	IDI1	isopentenyl-diphosphate delta isomerase 1	-1.37829	6.19352	-6.13885	7.61742e-07	0.00043493	5.84994
TC1000009863.hg.1	NM_001282695	FAM107B	family with sequence similarity 107, member B	1.85217	5.11175	6.7723	1.25623e-07	0.000110852	7.51866
TC1000011005.hg.1	NM_000917	P4HA1	prolyl 4-hydroxylase, alpha polypeptide I	1.74704	9.03955	10.9048	3.02263e-12	1.82337e-08	17.0632
TC1000011469.hg.1	NM_022451	NOC3L	NOC3-like DNA replication regulator	-1.47827	3.97786	-6.77513	1.24623e-07	0.000110839	7.52603
TC1000011574.hg.1	NM_032211	LOXL4	lysyl oxidase-like 4	1.17216	5.54665	5.1602	1.28591e-05	0.0032498	3.22084
TC1000011683.hg.1	NM_005736	ACTR1A	ARP1 actin-related protein 1 homolog A, centractin alpha (yeast)	-1.14924	7.37241	-6.22152	6.01049e-07	0.000362576	6.06978
TC1000011933.hg.1	NM_025015	HSPA12A	heat shock 70kDa protein 12A	-1.33508	2.85228	-4.08834	0.000277559	0.0267059	0.36496
TC1000012056.hg.1	NM_001001976	ATE1	arginyltransferase 1	-1.24327	4.38016	-4.59678	6.53529e-05	0.0100706	1.70735
TC1000012066.hg.1	NM_001167865	NSMCE4A	NSE4 homolog A, SMC5-SMC6 complex component	-1.43759	2.65487	-4.15557	0.00022966	0.0232693	0.540413
TC1000012498.hg.1	NM_001191013	GSTO2	glutathione S-transferase omega 2	-1.02046	3.16526	-4.69964	4.86283e-05	0.00829542	1.98234
TC1000012566.hg.1	NM_016065	MRPS16	mitochondrial ribosomal protein S16	-1.36244	5.05089	-6.22655	5.92456e-07	0.000358953	6.08314
TC1100006487.hg.1	NM_006755	TALDO1	transaldolase 1	-1.07655	6.01619	-4.63136	5.91752e-05	0.00942624	1.79971
TC1100007106.hg.1	NM_031418	ANO3	anoctamin 3	-2.04331	4.6414	-7.23712	3.42438e-08	4.16768e-05	8.71587
TC1100007684.hg.1	NM_000062	SERPING1	serpin peptidase inhibitor, clade G (C1 inhibitor), member 1	1.15922	7.4243	6.73895	1.3801e-07	0.000118199	7.43181
TC1100007727.hg.1	NM_001142703	FAM111B	family with sequence similarity 111, member B	-2.15251	1.84962	-5.60061	3.59311e-06	0.0013294	4.40808
TC1100007801.hg.1	NM_016464	TMEM138	transmembrane protein 138	-1.84323	6.9472	-10.5122	7.55677e-12	4.3686e-08	16.2688
TC1100007935.hg.1	NM_001282652	STIP1	stress-induced phosphoprotein 1	-1.08643	6.93924	-5.49553	4.86983e-06	0.0016049	4.12508
TC1100008008.hg.1	NM_002689	POLA2	polymerase (DNA directed), alpha 2, accessory subunit	-1.12137	3.80394	-4.52398	8.0522e-05	0.0114712	1.51327
TC1100008175.hg.1	NM_002496	NDUFS8	NADH dehydrogenase (ubiquinone) Fe-S protein 8, 23kDa (NADH-coenzyme Q reductase)	-1.04605	6.38257	-6.53495	2.45885e-07	0.000187447	6.8979
TC1100008651.hg.1	NM_001193537	TMEM126B	transmembrane protein 126B	-1.03964	5.39861	-4.83624	3.28057e-05	0.00633882	2.34868
TC1100008994.hg.1	NM_207645	C11orf87	chromosome 11 open reading frame 87	-1.07616	4.63853	-4.95082	2.35647e-05	0.00501455	2.65674
TC1100009445.hg.1	NM_024556	FAM118B	family with sequence similarity 118, member B	-1.30573	4.56621	-4.29962	0.000152728	0.0180497	0.918695
TC1100010015.hg.1	NM_176821	NLRP10	NLR family, pyrin domain containing 10	1.81338	3.03783	8.82923	4.8148e-10	1.31251e-06	12.5927
TC1100010038.hg.1	NM_005418	ST5	suppression of tumorigenicity 5	-1.2331	4.70136	-5.19168	1.17387e-05	0.00305861	3.30575
TC1100010738.hg.1	NM_002804	PSMC3	proteasome 26S subunit, ATPase 3	-1.06967	5.87411	-5.22876	1.05436e-05	0.0029083	3.40575
TC1100010757.hg.1	NM_014342	MTCH2	mitochondrial carrier 2	-1.09179	8.13024	-4.98622	2.12728e-05	0.00465927	2.75202
TC1100011032.hg.1	NM_001161452	CYB561A3	cytochrome b561 family, member A3	-1.00219	5.54971	-5.53049	4.40124e-06	0.00150745	4.21926
TC1100011089.hg.1	NM_004739	MTA2	metastasis associated 1 family member 2	-1.16624	6.41318	-6.74142	1.37053e-07	0.000118108	7.43824
TC1100011395.hg.1	NM_001031847	CPT1A	carnitine palmitoyltransferase 1A (liver)	-1.21292	4.857	-6.36888	3.94474e-07	0.000266858	6.4602
TC1100012131.hg.1	NM_001145938	MMP1	matrix metallopeptidase 1	-1.33215	8.65936	-7.06907	5.46484e-08	5.89593e-05	8.28603
TC1100012389.hg.1	NM_001098517	CADM1	cell adhesion molecule 1	1.05917	4.80159	3.97564	0.000380711	0.0334315	0.0726132
TC1100012513.hg.1	NM_002105	H2AFX	H2A histone family, member X	-1.04404	5.19984	-4.4793	9.15068e-05	0.0126708	1.39441
TC1100012535.hg.1	NM_002855	PVRL1	poliovirus receptor-related 1 (herpesvirus entry mediator C)	-1.42854	2.97172	-5.10545	1.50673e-05	0.00364836	3.07324
TC1100012583.hg.1	NM_001001786	BLID	BH3-like motif containing, cell death inducer	1.14268	7.94172	6.33656	4.32587e-07	0.000288554	6.37474
TC1100012702.hg.1	NM_001080546	TMEM218	transmembrane protein 218	-1.21927	2.85968	-4.2521	0.000174778	0.0194152	0.793579
TC1100012722.hg.1	NM_001243597	CDON	cell adhesion associated, oncogene regulated	2.41014	4.3069	9.54125	7.93647e-11	3.05874e-07	14.202
TC1100012775.hg.1	NM_001143820	ETS1	v-ets avian erythroblastosis virus E26 oncogene homolog 1	1.27484	7.07888	8.91822	3.82959e-10	1.08436e-06	12.7982
TC1100013021.hg.1	NM_004111	FEN1	flap structure-specific endonuclease 1	-1.49946	4.48547	-4.56008	7.26085e-05	0.0107171	1.60945
TC1100013173.hg.1	NM_001286086	C11orf98	chromosome 11 open reading frame 98	-1.13052	6.40914	-6.24434	5.63052e-07	0.000344144	6.13035
TC1100013222.hg.1	NM_001017534	CARD16	caspase recruitment domain family, member 16	-1.0162	6.063	-5.08105	1.61694e-05	0.00385469	3.00749
TC1200006557.hg.1	NM_020375	TIGAR	TP53 induced glycolysis regulatory phosphatase	-2.09018	3.30347	-6.2975	4.83644e-07	0.000313566	6.27132
TC1200006653.hg.1	NM_001975	ENO2	enolase 2 (gamma, neuronal)	1.1136	6.11536	4.7868	3.78337e-05	0.00695262	2.21594
TC1200006896.hg.1	NM_003979	GPRC5A	G protein-coupled receptor, class C, group 5, member A	2.05609	8.22585	7.0398	5.93e-08	6.04969e-05	8.21082
TC1200006935.hg.1	NM_001286514	ATF7IP	activating transcription factor 7 interacting protein	-1.46166	6.30223	-8.07247	3.51582e-09	6.87045e-06	10.7962
TC1200007612.hg.1	NM_001170803	LARP4	La ribonucleoprotein domain family, member 4	-1.4231	4.17788	-4.45502	9.80842e-05	0.0132822	1.32991
TC1200007626.hg.1	NM_014033	METTL7A	methyltransferase like 7A	-1.99428	5.0225	-9.0735	2.57469e-10	7.93833e-07	13.1538
TC1200007821.hg.1	NM_000456	SUOX	sulfite oxidase	-1.41024	5.293	-5.63739	3.23053e-06	0.00123137	4.50707
TC1200007835.hg.1	NM_001099337	COQ10A	coenzyme Q10A	-1.12953	4.78689	-5.36633	7.07891e-06	0.00214446	3.77679
TC1200008147.hg.1	NM_001198842	CCT2	chaperonin containing TCP1, subunit 2 (beta)	-1.03231	6.72725	-5.39223	6.5675e-06	0.00202042	3.84661
TC1200008488.hg.1	NM_005761	PLXNC1	plexin C1	-1.41496	2.82457	-4.36776	0.000125813	0.0157686	1.09865
TC1200008568.hg.1	NM_001032283	TMPO	thymopoietin	-1.60825	3.65439	-5.33859	7.67105e-06	0.00228395	3.70198
TC1200008601.hg.1	NM_178826	ANO4	anoctamin 4	-1.58761	3.56593	-4.59353	6.5966e-05	0.0100963	1.69867
TC1200008726.hg.1	NM_001286262	TCP11L2	t-complex 11, testis-specific-like 2	1.33561	6.32493	5.89645	1.52929e-06	0.000724166	5.2026
TC1200009192.hg.1	NM_001024808	BCL7A	B-cell CLL/lymphoma 7A	1.03214	4.52117	4.16492	0.000223676	0.0228509	0.564876
TC1200009740.hg.1	NM_001039670	IFFO1	intermediate filament family orphan 1	-1.01221	4.79543	-4.00782	0.000347939	0.031388	0.155841
TC1200009768.hg.1	NM_005768	LPCAT3	lysophosphatidylcholine acyltransferase 3	-1.14678	5.55932	-3.88483	0.00049036	0.0396184	-0.161193
TC1200009796.hg.1	NM_001286233	SLC2A14	solute carrier family 2 (facilitated glucose transporter), member 14	1.77567	10.4352	12.19	1.72104e-13	1.49241e-09	19.5027
TC1200009800.hg.1	NM_006931	SLC2A3	solute carrier family 2 (facilitated glucose transporter), member 3	1.81862	9.80739	12.852	4.24428e-14	5.88873e-10	20.6676
TC1200009834.hg.1	NM_001297709	MFAP5	microfibrillar associated protein 5	1.86862	4.39129	4.84855	3.16612e-05	0.00614383	2.38174
TC1200009881.hg.1	NM_005127	CLEC2B	C-type lectin domain family 2, member B	3.04419	7.48363	18.1808	2.63982e-18	1.72738e-13	28.1385
TC1200010109.hg.1	NM_001174097	LDHB	lactate dehydrogenase B	-1.0427	9.30813	-6.96638	7.28175e-08	7.21648e-05	8.02167
TC1200010182.hg.1	NM_030762	BHLHE41	basic helix-loop-helix family, member e41	2.05424	6.70982	7.49174	1.69648e-08	2.33047e-05	9.36018
TC1200010686.hg.1	NM_000617	SLC11A2	solute carrier family 11 (proton-coupled divalent metal ion transporter), member 2	-1.15721	3.85897	-3.89278	0.000479638	0.0391455	-0.140782
TC1200010705.hg.1	NM_007210	GALNT6	polypeptide N-acetylgalactosaminyltransferase 6	-1.28175	6.14824	-4.96306	2.27453e-05	0.00489878	2.6897
TC1200010902.hg.1	NM_173595	ANKRD52	ankyrin repeat domain 52	-1.39312	4.21628	-3.88639	0.000488234	0.0395447	-0.157181
TC1200010961.hg.1	NM_020142	NDUFA4L2	NADH dehydrogenase (ubiquinone) 1 alpha subcomplex, 4-like 2	1.74612	3.98278	6.32701	4.44545e-07	0.000295112	6.34946
TC1200010968.hg.1	NM_001195053	DDIT3	DNA-damage-inducible transcript 3	1.26208	5.41695	5.74778	2.34828e-06	0.0010025	4.80382
TC1200011002.hg.1	NM_001136051	LRIG3	leucine-rich repeats and immunoglobulin-like domains 3	-1.16814	4.6061	-5.52952	4.41361e-06	0.00150745	4.21664
TC1200011207.hg.1	NM_001005502	CPM	carboxypeptidase M	-1.32061	4.993	-4.81839	3.45394e-05	0.00656462	2.30074
TC1200011245.hg.1	NM_001109754	PTPRB	protein tyrosine phosphatase, receptor type, B	2.8322	1.94157	11.4089	9.58937e-13	7.39154e-09	18.0489
TC1200011327.hg.1	NM_001300965	CSRP2	cysteine and glycine-rich protein 2	1.05238	7.90725	4.91471	2.6156e-05	0.00535252	2.55959
TC1200011460.hg.1	NM_000899	KITLG	KIT ligand	-1.71437	5.76433	-8.50628	1.11473e-09	2.81206e-06	11.8367
TC1200011909.hg.1	NM_001282150	VPS29	VPS29 retromer complex component	-1.0363	7.19923	-4.95697	2.31493e-05	0.00494892	2.6733
TC1200012576.hg.1	NM_005002	NDUFA9	NADH dehydrogenase (ubiquinone) 1 alpha subcomplex, 9, 39kDa	-1.09321	6.19226	-4.62286	6.06379e-05	0.00958223	1.777
TC1200012579.hg.1	NM_001102654	NTF3	neurotrophin 3	1.29264	5.57253	5.7217	2.53196e-06	0.00105495	4.73376
TC1200012610.hg.1	NM_001135823	SSPN	sarcospan	1.00778	6.53951	5.05469	1.74512e-05	0.00408307	2.93645
TC1200012644.hg.1	NM_006191	PA2G4	proliferation-associated 2G4	-1.04509	8.79755	-5.18022	1.21347e-05	0.00311207	3.27485
TC1200012666.hg.1	NM_018279	TMEM19	transmembrane protein 19	-1.40885	4.08159	-3.88258	0.000493436	0.0396582	-0.166965
TC1200012719.hg.1	NM_001178003	WDR66	WD repeat domain 66	1.28895	4.31851	4.90457	2.69335e-05	0.00548736	2.53231
TC1200012842.hg.1	NM_001137664	ANAPC7	anaphase promoting complex subunit 7	-1.99028	5.20277	-6.48298	2.85013e-07	0.000209228	6.76122
TC1300006594.hg.1	NM_001204458	TNFRSF19	tumor necrosis factor receptor superfamily, member 19	-1.26631	6.02688	-6.79498	1.17844e-07	0.000106864	7.57767
TC1300008225.hg.1	NM_001042414	PSPC1	paraspeckle component 1	-1.24156	4.98812	-5.70438	2.66188e-06	0.00109744	4.68721
TC1300008272.hg.1	NM_014572	LATS2	large tumor suppressor kinase 2	1.0906	5.94584	5.92492	1.40887e-06	0.000685871	5.27882
TC1300008533.hg.1	NM_001286503	HSPH1	heat shock 105kDa/110kDa protein 1	-1.34335	6.97955	-8.29719	1.93341e-09	4.12694e-06	11.3388
TC1300008644.hg.1	NM_001135934	POSTN	periostin, osteoblast specific factor	-1.18412	7.52001	-4.29406	0.000155158	0.0182127	0.904048
TC1300008735.hg.1	NM_001009814	VWA8	von Willebrand factor A domain containing 8	-1.38426	5.24773	-5.62137	3.38368e-06	0.00127227	4.46397
TC1300008918.hg.1	NM_018191	RCBTB1	regulator of chromosome condensation (RCC1) and BTB (POZ) domain containing protein 1	-1.26529	4.37597	-5.21781	1.08835e-05	0.00295227	3.3762
TC1400006529.hg.1	NM_001097577	ANG	angiogenin, ribonuclease, RNase A family, 5	1.81894	6.82142	10.2929	1.27158e-11	6.7856e-08	15.8149
TC1400007282.hg.1	NM_018229	AP5M1	adaptor-related protein complex 5, mu 1 subunit	-1.11296	4.67618	-5.03642	1.8398e-05	0.00421923	2.88724
TC1400007300.hg.1	NM_002788	PSMA3	proteasome subunit alpha 3	-1.2483	5.09693	-4.81905	3.44732e-05	0.0065619	2.30253
TC1400007440.hg.1	NM_005956	MTHFD1	methylenetetrahydrofolate dehydrogenase (NADP+ dependent) 1, methenyltetrahydrofolate cyclohydrolase, formyltetrahydrofolate synthetase	-1.41495	5.91345	-4.7791	3.86817e-05	0.00706313	2.19531
TC1400007774.hg.1	NM_001105250	NRXN3	neurexin 3	1.37292	3.75286	4.92817	2.51584e-05	0.00524115	2.5958
TC1400008007.hg.1	NM_017437	CPSF2	cleavage and polyadenylation specific factor 2	-1.3612	6.21741	-5.6624	3.00526e-06	0.00117787	4.57433
TC1400008452.hg.1	NM_152328	ADSSL1	adenylosuccinate synthase like 1	2.10843	5.78489	8.82845	4.82453e-10	1.31251e-06	12.5909
TC1400008767.hg.1	NM_001304476	STXBP6	syntaxin binding protein 6 (amisyn)	1.71685	5.06203	7.68789	9.92514e-09	1.53007e-05	9.85056
TC1400008780.hg.1	NM_002515	NOVA1	neuro-oncological ventral antigen 1	-1.16538	4.42388	-5.04114	1.81485e-05	0.00417892	2.89995
TC1400008921.hg.1	NM_013448	BAZ1A	bromodomain adjacent to zinc finger domain 1A	-1.37978	4.14455	-5.94542	1.3281e-06	0.000658096	5.33369
TC1400009128.hg.1	NM_001282236	CDKL1	cyclin-dependent kinase-like 1 (CDC2-related kinase)	-1.83888	3.33943	-5.4438	5.65656e-06	0.00180589	3.98565
TC1400009186.hg.1	NM_014584	ERO1A	endoplasmic reticulum oxidoreductase alpha	1.51544	9.80782	10.1456	1.81e-11	8.65959e-08	15.5058
TC1400009426.hg.1	NM_001271068	MAX	MYC associated factor X	-1.04108	6.79705	-7.81304	7.06682e-09	1.21048e-05	10.1606
TC1400010619.hg.1	NM_001243084	HIF1A	hypoxia inducible factor 1, alpha subunit (basic helix-loop-helix transcription factor)	-2.49255	8.61007	-12.2601	1.48029e-13	1.36922e-09	19.629
TC1400010627.hg.1	NM_019589	YLPM1	YLP motif containing 1	-1.06254	5.77101	-4.959	2.30142e-05	0.00493261	2.67875
TC1400010641.hg.1	NM_175748	UBR7	ubiquitin protein ligase E3 component n-recognin 7 (putative)	-1.90481	3.18642	-4.44903	9.97764e-05	0.0134025	1.31402
TC1400010728.hg.1	NM_015473	HEATR5A	HEAT repeat containing 5A	-1.07766	4.23763	-5.17813	1.22084e-05	0.0031252	3.26921
TC1400010730.hg.1	NM_001308103	EGLN3	egl-9 family hypoxia-inducible factor 3	2.19153	3.1972	6.59713	2.06119e-07	0.000167994	7.06109
TC1400010765.hg.1	NM_001252650	RDH11	retinol dehydrogenase 11 (all-trans/9-cis/11-cis)	-1.38393	5.6123	-5.62861	3.31359e-06	0.0012493	4.48345
TC1500007077.hg.1	NM_001167941	WDR76	WD repeat domain 76	-1.10713	2.85413	-3.94903	0.000410084	0.0352086	0.00392303
TC1500007093.hg.1	NM_001284335	EIF3J	eukaryotic translation initiation factor 3, subunit J	-1.00734	5.11028	-3.92744	0.000435522	0.0366883	-0.0516797
TC1500007616.hg.1	NM_001287821	ZWILCH	zwilch kinetochore protein	-1.09709	2.86273	-3.76635	0.00068064	0.0497079	-0.463569
TC1500007677.hg.1	NM_001190456	CORO2B	coronin, actin binding protein, 2B	-1.05268	5.62892	-5.02567	1.89794e-05	0.00432397	2.85826
TC1500007912.hg.1	NM_012170	FBXO22	F-box protein 22	-1.03535	5.0157	-4.39774	0.000115508	0.0147842	1.17801
TC1500007979.hg.1	NM_001102667	PSMA4	proteasome subunit alpha 4	-1.37193	6.12201	-5.88986	1.55862e-06	0.000734689	5.18494
TC1500008029.hg.1	NM_000137	FAH	fumarylacetoacetate hydrolase (fumarylacetoacetase)	-1.23627	5.37325	-6.01492	1.08739e-06	0.000571476	5.51946
TC1500008043.hg.1	NM_021214	ABHD17C	abhydrolase domain containing 17C	1.19325	5.8264	3.86687	0.000515431	0.040982	-0.207216
TC1500008225.hg.1	NM_022839	MRPS11	mitochondrial ribosomal protein S11	-1.08938	5.7374	-4.48706	8.94977e-05	0.0124923	1.41504
TC1500008231.hg.1	NM_022767	AEN	apoptosis enhancing nuclease	-1.09437	5.8428	-5.18601	1.19329e-05	0.00307738	3.29047
TC1500009641.hg.1	NM_002943	RORA	RAR-related orphan receptor A	2.47694	6.48395	11.928	3.03709e-13	2.47872e-09	19.0249
TC1500009709.hg.1	NM_001218	CA12	carbonic anhydrase XII	1.03367	8.00509	5.52648	4.45262e-06	0.00150745	4.20845
TC1500010290.hg.1	NM_032856	WDR73	WD repeat domain 73	-1.54479	2.75517	-4.88864	2.82009e-05	0.00566241	2.4895
TC1500010720.hg.1	NM_001159508	IVD	isovaleryl-CoA dehydrogenase	-1.13531	5.1816	-4.5837	6.78535e-05	0.0102553	1.67244
TC1500010744.hg.1	NM_001018090	GCOM1	GRINL1A complex locus 1	-1.08493	1.99748	-3.83302	0.000566149	0.0436923	-0.293803
TC1500010854.hg.1	NM_001271854	GPR176	G protein-coupled receptor 176	1.34235	7.90155	7.81895	6.95455e-09	1.20614e-05	10.1752
TC1600006658.hg.1	NM_001012631	IL32	interleukin 32	1.208	5.39281	4.8342	3.29994e-05	0.00635021	2.3432
TC1600006976.hg.1	NM_005236	ERCC4	excision repair cross-complementation group 4	-1.33978	3.08998	-3.79532	0.000628363	0.0471255	-0.389931
TC1600007112.hg.1	NM_001199022	CCP110	centriolar coiled coil protein 110kDa	-1.17122	3.88996	-4.02683	0.00032989	0.0302316	0.20511
TC1600007521.hg.1	NM_001170634	FUS	FUS RNA binding protein	-1.45506	6.66162	-5.72857	2.48222e-06	0.00104679	4.75222
TC1600007806.hg.1	NM_182922	HEATR3	HEAT repeat containing 3	-1.28966	3.48258	-5.18195	1.20743e-05	0.00310806	3.2795
TC1600007952.hg.1	NM_018233	OGFOD1	2-oxoglutarate and iron-dependent oxygenase domain containing 1	-1.00848	6.74709	-5.11469	1.46695e-05	0.00357962	3.09816
TC1600007973.hg.1	NM_001242795	NUP93	nucleoporin 93kDa	-1.31313	5.62034	-5.98329	1.19095e-06	0.000605268	5.43496
TC1600008155.hg.1	NM_001129727	PLEKHG4	pleckstrin homology domain containing, family G (with RhoGef domain) member 4	-1.28256	3.23432	-5.06827	1.67785e-05	0.00395906	2.97306
TC1600008220.hg.1	NM_032830	UTP4	UTP4 small subunit (SSU) processome component	-1.08005	6.77365	-4.21242	0.000195571	0.0210019	0.689339
TC1600009162.hg.1	NM_001002017	HCFC1R1	host cell factor C1 regulator 1 (XPO1 dependent)	1.29754	6.74292	7.04432	5.85568e-08	6.0339e-05	8.22243
TC1600009580.hg.1	NM_022166	XYLT1	xylosyltransferase I	-1.11408	6.38058	-5.57743	3.84232e-06	0.00136766	4.34567
TC1600010347.hg.1	NM_001127897	RPGRIP1L	RPGRIP1-like	-1.16457	5.05186	-4.1481	0.000234552	0.0235307	0.520883
TC1600010498.hg.1	NM_001308384	SLC38A7	solute carrier family 38, member 7	-1.17876	2.92042	-3.777	0.000660947	0.0485851	-0.43652
TC1600010500.hg.1	NM_001286220	GOT2	glutamic-oxaloacetic transaminase 2, mitochondrial	-1.14263	6.76806	-6.375	3.87638e-07	0.000266252	6.4764
TC1600010732.hg.1	NM_000903	NQO1	NAD(P)H dehydrogenase, quinone 1	-2.58806	8.48022	-14.4809	1.65929e-15	3.83698e-11	23.2895
TC1600010869.hg.1	NM_001170714	BCAR1	breast cancer anti-estrogen resistance 1	1.56651	7.90139	9.26367	1.59009e-10	5.65683e-07	13.5841
TC1600011007.hg.1	NM_005792	MPHOSPH6	M-phase phosphoprotein 6	-1.24449	4.22431	-4.30424	0.000150733	0.0178731	0.930895
TC1600011347.hg.1	NM_019109	ALG1	ALG1, chitobiosyldiphosphodolichol beta-mannosyltransferase	-1.16087	3.50681	-3.88467	0.000490572	0.0396184	-0.161592
TC1600011378.hg.1	NM_001293204	MVP	major vault protein	-1.12535	6.62919	-4.19965	0.000202766	0.0214918	0.655843
TC1600011414.hg.1	NM_014329	EDC4	enhancer of mRNA decapping 4	-1.2111	3.30194	-5.75111	2.32579e-06	0.000999046	4.81277
TC1600011453.hg.1	NM_001197181	TUBB3	tubulin, beta 3 class III	-1.06305	5.14794	-5.39461	6.5223e-06	0.00201097	3.85305
TC1600011569.hg.1	NM_012091	ADAT1	adenosine deaminase, tRNA-specific 1	-1.51903	4.23827	-5.94121	1.34431e-06	0.000661406	5.32241
TC1700006684.hg.1	NM_001258217	MIS12	MIS12 kinetochore complex component	-1.28092	3.79216	-3.93353	0.000428195	0.0362919	-0.0360062
TC1700007319.hg.1	NM_015626	WSB1	WD repeat and SOCS box containing 1	1.47829	7.76101	8.52993	1.04779e-09	2.69214e-06	11.8926
TC1700007674.hg.1	NM_001166105	TADA2A	transcriptional adaptor 2A	-1.17819	3.03093	-5.98631	1.18066e-06	0.000602245	5.44302
TC1700007790.hg.1	NM_001254	CDC6	cell division cycle 6	-1.22387	3.78114	-3.76816	0.000677254	0.0495599	-0.458975
TC1700007904.hg.1	NM_001070	TUBG1	tubulin, gamma 1	-1.261	8.05462	-6.7564	1.3138e-07	0.000114644	7.47728
TC1700008178.hg.1	NM_001002027	ATP5G1	ATP synthase, H+ transporting, mitochondrial Fo complex subunit C1 (subunit 9)	-1.17477	8.37715	-7.06299	5.55833e-08	5.89593e-05	8.27041
TC1700008328.hg.1	NM_178509	STXBP4	syntaxin binding protein 4	-1.8615	2.6187	-4.64539	5.68385e-05	0.00913795	1.83719
TC1700008350.hg.1	NM_005450	NOG	noggin	1.92186	4.91271	10.1105	1.97004e-11	9.11109e-08	15.4314
TC1700008511.hg.1	NM_005994	TBX2	T-box 2	-1.38962	8.18784	-8.66587	7.34988e-10	1.92407e-06	12.2123
TC1700008575.hg.1	NM_001199163	PSMC5	proteasome 26S subunit, ATPase 5	-1.05496	6.89113	-6.54215	2.40907e-07	0.000184666	6.91682
TC1700008719.hg.1	NM_002266	KPNA2	karyopherin alpha 2 (RAG cohort 1, importin alpha 1)	-1.69902	7.24902	-5.80216	2.00712e-06	0.000907094	4.94981
TC1700008868.hg.1	NM_017728	TMEM104	transmembrane protein 104	-1.55831	5.48976	-7.55241	1.4366e-08	2.05486e-05	9.51241
TC1700008897.hg.1	NM_015971	MRPS7	mitochondrial ribosomal protein S7	-1.20511	4.56322	-5.04089	1.8162e-05	0.00417892	2.89926
TC1700009318.hg.1	NM_182705	FAM101B	family with sequence similarity 101, member B	1.57273	6.86305	8.91892	3.82271e-10	1.08436e-06	12.7998
TC1700009385.hg.1	NM_001284498	SLC43A2	solute carrier family 43 (amino acid system L transporter), member 2	-1.05518	5.15359	-4.357	0.000129728	0.0161138	1.0702
TC1700009489.hg.1	NM_002208	ITGAE	integrin alpha E	-1.03363	4.8266	-5.21124	1.10923e-05	0.00296458	3.3585
TC1700009686.hg.1	NM_201520	SLC25A35	solute carrier family 25, member 35	-1.06242	3.31258	-4.62474	6.03113e-05	0.00954149	1.78203
TC1700010488.hg.1	NM_198834	ACACA	acetyl-CoA carboxylase alpha	-1.14265	5.35101	-4.18245	0.000212869	0.0221226	0.61077
TC1700010648.hg.1	NM_031957	KRTAP1-5	keratin associated protein 1-5	1.28214	7.59889	3.95913	0.000398676	0.0345498	0.0299953
TC1700010993.hg.1	NM_002147	HOXB5	homeobox B5	-1.12569	6.75246	-5.26991	9.35923e-06	0.00265037	3.51673
TC1700011059.hg.1	NM_001278784	SLC35B1	solute carrier family 35, member B1	-1.02899	6.53628	-5.92543	1.40679e-06	0.000685871	5.28019
TC1700011574.hg.1	NM_001288985	ABCA8	ATP binding cassette subfamily A member 8	-1.0091	5.44273	-4.1613	0.000225978	0.0230201	0.555388
TC1700011820.hg.1	NM_001195427	SRSF2	serine/arginine-rich splicing factor 2	-1.05287	5.60797	-4.16639	0.000222752	0.0227918	0.568713
TC1700012078.hg.1	NM_005782	ALYREF	Aly/REF export factor	-1.33391	6.41182	-5.07512	1.64494e-05	0.00390801	2.9915
TC1700012183.hg.1	NM_001303460	FGF11	fibroblast growth factor 11	1.05346	4.33278	4.55759	7.3128e-05	0.0107709	1.60282
TC1700012262.hg.1	NM_001267045	PSME3	proteasome activator subunit 3	-1.41136	6.1094	-6.05193	9.77641e-07	0.000536138	5.61828
TC1700012276.hg.1	NM_018129	PNPO	pyridoxamine 5-phosphate oxidase	-1.36839	4.92936	-4.28183	0.000160641	0.0183898	0.871825
TC1700012437.hg.1	NM_001078166	SRSF1	serine/arginine-rich splicing factor 1	-1.31565	7.87397	-6.50494	2.67765e-07	0.000198668	6.81901
TC1700012440.hg.1	NM_016125	RNFT1	ring finger protein, transmembrane 1	-1.21746	2.94395	-4.51834	8.18321e-05	0.0116306	1.49827
TC1800006852.hg.1	NM_005257	GATA6	GATA binding protein 6	1.04105	4.65403	4.65106	5.59201e-05	0.00907802	1.85235
TC1800007198.hg.1	NM_001128588	SLC14A1	solute carrier family 14 (urea transporter), member 1 (Kidd blood group)	-3.11981	3.8588	-9.89417	3.3285e-11	1.45968e-07	14.9703
TC1800007385.hg.1	NM_015285	WDR7	WD repeat domain 7	-1.13915	4.67861	-5.31496	8.21442e-06	0.00239435	3.63824
TC1800007551.hg.1	NM_001040147	SERPINB7	serpin peptidase inhibitor, clade B (ovalbumin), member 7	1.70147	4.96768	5.48894	4.96361e-06	0.00162808	4.10732
TC1800007680.hg.1	NM_001168499	CNDP2	CNDP dipeptidase 2 (metallopeptidase M20 family)	-1.0056	6.85612	-5.43391	5.82085e-06	0.00182718	3.95899
TC1800007849.hg.1	NM_005131	THOC1	THO complex 1	-1.0078	2.68581	-3.96123	0.000396345	0.0343949	0.0354139
TC1800007863.hg.1	NM_001126123	ENOSF1	enolase superfamily member 1	-1.16937	3.84353	-4.79775	3.66575e-05	0.00679953	2.24534
TC1800009306.hg.1	NM_173557	RNF152	ring finger protein 152	-1.09861	4.6128	-4.80656	3.57385e-05	0.00669169	2.26897
TC1900006896.hg.1	NM_001297418	HNRNPM	heterogeneous nuclear ribonucleoprotein M	-1.6449	7.74174	-5.7242	2.51379e-06	0.0010533	4.74046
TC1900007012.hg.1	NM_000527	LDLR	low density lipoprotein receptor	-1.43609	6.78605	-9.04183	2.79116e-10	8.41869e-07	13.0815
TC1900008084.hg.1	NM_006503	PSMC4	proteasome 26S subunit, ATPase 4	-1.11971	6.11134	-5.37485	6.90642e-06	0.00209679	3.79976
TC1900008409.hg.1	NM_001145713	SAE1	SUMO1 activating enzyme subunit 1	-1.0907	7.81326	-6.1865	6.64466e-07	0.000387358	5.97673
TC1900009576.hg.1	NM_198535	ZNF699	zinc finger protein 699	1.17261	3.98496	4.58183	6.82183e-05	0.0102992	1.66745
TC1900009823.hg.1	NM_005716	GIPC1	GIPC PDZ domain containing family, member 1	-1.36346	5.72512	-6.99405	6.73903e-08	6.77542e-05	8.09303
TC1900010037.hg.1	NM_001017392	SUGP2	SURP and G-patch domain containing 2	-1.07227	4.77324	-5.33899	7.66212e-06	0.00228395	3.70306
TC1900010824.hg.1	NM_001113410	PSG11	pregnancy specific beta-1-glycoprotein 11	1.00105	6.3851	4.73867	4.34602e-05	0.00767583	2.0869
TC1900011775.hg.1	NM_031485	GRWD1	glutamate-rich WD repeat containing 1	-1.24726	5.00651	-5.70373	2.66688e-06	0.00109744	4.68547
TC1900011877.hg.1	NM_145233	ZNF625	zinc finger protein 625	-1.16261	4.09675	-3.98903	0.000366721	0.0325324	0.107226
TC1900011919.hg.1	NM_001297560	ZNF708	zinc finger protein 708	-1.18117	3.31014	-4.0781	0.000285667	0.0272031	0.338304
TC1900011963.hg.1	NM_001031850	PSG6	pregnancy specific beta-1-glycoprotein 6	1.01524	4.95625	4.71315	4.67746e-05	0.00807529	2.0185
TC1900011965.hg.1	NM_031246	PSG2	pregnancy specific beta-1-glycoprotein 2	1.70122	3.84853	6.31673	4.57789e-07	0.000301024	6.32225
TC2000006518.hg.1	NM_006392	NOP56	NOP56 ribonucleoprotein	-1.20462	6.25904	-5.18876	1.18384e-05	0.00307588	3.29787
TC2000006559.hg.1	NM_001287516	CDC25B	cell division cycle 25B	-1.83333	5.60164	-8.25996	2.13383e-09	4.48572e-06	11.2494
TC2000006628.hg.1	NM_001281520	MCM8	minichromosome maintenance 8 homologous recombination repair factor	-1.19263	5.7244	-3.82942	0.000571826	0.0440034	-0.303005
TC2000006833.hg.1	NM_001172745	SEC23B	Sec23 homolog B, COPII coat complex component	-1.0145	6.32288	-5.2011	1.14229e-05	0.00298469	3.33115
TC2000007820.hg.1	NM_001164114	CASS4	Cas scaffolding protein family member 4	-1.74433	3.20315	-4.51852	8.17903e-05	0.0116306	1.49875
TC2000008279.hg.1	NM_002592	PCNA	proliferating cell nuclear antigen	-1.42306	5.21934	-4.52414	8.04853e-05	0.0114712	1.5137
TC2000008310.hg.1	NM_001281467	TRMT6	tRNA methyltransferase 6	-1.09687	4.82876	-3.95378	0.000404681	0.0348958	0.0161796
TC2000008318.hg.1	NM_017671	FERMT1	fermitin family member 1	-1.96786	3.12708	-5.5297	4.41126e-06	0.00150745	4.21714
TC2000009023.hg.1	NM_015474	SAMHD1	SAM domain and HD domain 1	-1.57995	5.96879	-5.37641	6.8753e-06	0.00209191	3.80396
TC2000009259.hg.1	NM_020967	NCOA5	nuclear receptor coactivator 5	-1.67629	3.82165	-4.34703	0.000133463	0.0164015	1.04385
TC2000009388.hg.1	NM_000961	PTGIS	prostaglandin I2 (prostacyclin) synthase	1.43057	6.64417	6.42665	3.34573e-07	0.00024052	6.61278
TC2100006784.hg.1	NM_001270407	JAM2	junctional adhesion molecule 2	1.66584	7.31975	9.15156	2.11137e-10	6.65778e-07	13.3311
TC2100006854.hg.1	NM_001286617	MAP3K7CL	MAP3K7 C-terminal like	1.6212	5.21938	5.0388	1.82722e-05	0.0041973	2.89363
TC2100007032.hg.1	NM_001286789	CBR1	carbonyl reductase 1	-1.13135	6.84678	-6.10847	8.31113e-07	0.000468751	5.76904
TC2100007402.hg.1	NM_001112	ADARB1	adenosine deaminase, RNA-specific, B1	1.78076	6.55108	8.42641	1.37481e-09	3.17913e-06	11.6473
TC2100007852.hg.1	NM_016940	RWDD2B	RWD domain containing 2B	-1.48753	4.90947	-4.07305	0.000289748	0.0274411	0.325172
TC2100007964.hg.1	NM_001160302	SYNJ1	synaptojanin 1	-1.01489	4.43167	-4.56743	7.10944e-05	0.0106293	1.62905
TC2100007996.hg.1	NM_006134	TMEM50B	transmembrane protein 50B	-1.182	5.46972	-6.54986	2.35693e-07	0.000182688	6.93707
TC2100008030.hg.1	NM_001285389	RCAN1	regulator of calcineurin 1	1.16557	8.49902	7.08822	5.1805e-08	5.70452e-05	8.3352
TC2100008490.hg.1	NM_001186	BACH1	BTB and CNC homology 1, basic leucine zipper transcription factor 1	1.19057	7.34529	7.11977	4.74456e-08	5.39577e-05	8.41609
TC2200006540.hg.1	NM_017414	USP18	ubiquitin specific peptidase 18	-1.26206	2.78752	-4.28183	0.000160644	0.0183898	0.87181
TC2200006641.hg.1	NM_001278639	RANBP1	RAN binding protein 1	-1.11327	5.50518	-3.92204	0.000442129	0.0369345	-0.0655879
TC2200007085.hg.1	NM_001135825	RNF185	ring finger protein 185	1.1518	6.94213	6.5502	2.35468e-07	0.000182688	6.93795
TC2200007464.hg.1	NM_031488	L3MBTL2	l(3)mbt-like 2 (Drosophila)	-1.8311	3.42037	-6.64914	1.77888e-07	0.000148681	7.19728
TC2200008592.hg.1	NM_030882	APOL2	apolipoprotein L, 2	-1.09341	5.73906	-5.56691	3.96102e-06	0.00138083	4.31735
TC2200008719.hg.1	NM_001303494	CBX6	chromobox homolog 6	-1.0618	5.59792	-6.83998	1.03825e-07	9.66792e-05	7.69456
TC2200008829.hg.1	NM_001018050	POLR3H	polymerase (RNA) III (DNA directed) polypeptide H (22.9kD)	-1.32136	5.29067	-4.36284	0.00012759	0.0159255	1.08563
TSUnmapped00000819.hg.1	NM_001312673	PCYT1A	phosphate cytidylyltransferase 1, choline, alpha	-1.11666	7.02532	-5.583	3.78084e-06	0.00135425	4.36068

## Sheet: F3
PROBEID	ID	SYMBOL	GENENAME	logFC	AveExpr	t	P.Value	adj.P.Val	B
TC0100006675.hg.1	NM_001199860	KCNAB2	potassium channel, voltage gated subfamily A regulatory beta subunit 2	-1.08212	4.7616	-4.425	0.000106865	0.00802763	1.14332
TC0100006773.hg.1	NM_025106	SPSB1	splA/ryanodine receptor domain and SOCS box containing 1	1.36182	5.966	6.91553	8.3971e-08	2.72847e-05	7.98952
TC0100006818.hg.1	NM_001304451	PGD	phosphogluconate dehydrogenase	-2.29938	6.43408	-11.9266	3.0466e-13	8.62653e-10	19.7401
TC0100006989.hg.1	NM_001287811	DNAJC16	DnaJ (Hsp40) homolog, subfamily C, member 16	-1.4299	5.69322	-7.97234	4.59857e-09	2.52185e-06	10.7616
TC0100007295.hg.1	NM_001309192	EPHB2	EPH receptor B2	-1.04744	5.47221	-4.62875	5.96213e-05	0.00508183	1.69959
TC0100007406.hg.1	NM_015627	LDLRAP1	low density lipoprotein receptor adaptor protein 1	-1.22283	5.12802	-4.17153	0.00021954	0.0142071	0.458891
TC0100007570.hg.1	NM_001172828	YTHDF2	YTH N(6)-methyladenosine RNA binding protein 2	-1.0794	6.32424	-5.29101	8.80451e-06	0.00108973	3.52924
TC0100007678.hg.1	NM_004964	HDAC1	histone deacetylase 1	-1.11892	6.6118	-5.62181	3.37946e-06	0.000511906	4.44727
TC0100007980.hg.1	NM_001301237	CTPS1	CTP synthase 1	-1.6867	4.13987	-4.87797	2.90839e-05	0.00289265	2.3853
TC0100008073.hg.1	NM_014663	KDM4A	lysine (K)-specific demethylase 4A	-1.43522	4.24344	-4.23049	0.000185815	0.0124486	0.617228
TC0100008079.hg.1	NM_014652	IPO13	importin 13	-1.23374	4.65789	-6.32265	4.50108e-07	0.000100241	6.38093
TC0100008347.hg.1	NM_000098	CPT2	carnitine palmitoyltransferase 2	-1.42038	4.40622	-3.90713	0.00046087	0.0248871	-0.243306
TC0100008517.hg.1	NM_001134673	NFIA	nuclear factor I/A	-1.49272	4.61074	-5.9285	1.3944e-06	0.000249633	5.29642
TC0100008625.hg.1	NM_001037339	PDE4B	phosphodiesterase 4B, cAMP-specific	-1.70595	3.83499	-5.34513	7.52722e-06	0.000974221	3.67945
TC0100008664.hg.1	NM_001199741	GADD45A	growth arrest and DNA-damage-inducible, alpha	1.8402	6.99579	10.898	3.07095e-12	5.46256e-09	17.6228
TC0100008807.hg.1	NM_001172309	NEXN	nexilin (F actin binding protein)	-1.81657	6.93084	-8.64683	7.72286e-10	5.52324e-07	12.454
TC0100008845.hg.1	NM_001297704	ADGRL2	adhesion G protein-coupled receptor L2	-1.9661	5.17589	-8.17108	2.70226e-09	1.58867e-06	11.2669
TC0100009035.hg.1	NM_015237	KIAA1107	KIAA1107	-1.46023	2.79072	-5.71374	2.59086e-06	0.000412235	4.70214
TC0100009097.hg.1	NM_001122674	ABCD3	ATP binding cassette subfamily D member 3	-1.25436	6.67706	-6.10208	8.46509e-07	0.000166831	5.77517
TC0100009116.hg.1	NM_001128142	RWDD3	RWD domain containing 3	-1.11452	3.81865	-4.04185	0.000316281	0.0187052	0.112786
TC0100009181.hg.1	NM_001166252	PLPPR4	phospholipid phosphatase related 4	-1.67422	3.26446	-5.69709	2.71859e-06	0.000428139	4.65598
TC0100009183.hg.1	NM_017734	PALMD	palmdelphin	-1.10002	4.15594	-4.64272	5.72763e-05	0.00492367	1.73788
TC0100009191.hg.1	NM_000028	AGL	amylo-alpha-1, 6-glucosidase, 4-alpha-glucanotransferase	-2.11909	3.72526	-6.77011	1.26399e-07	3.66888e-05	7.598
TC0100009221.hg.1	NM_001078	VCAM1	vascular cell adhesion molecule 1	-1.52993	4.17363	-4.5004	8.61453e-05	0.00674886	1.34864
TC0100009241.hg.1	NM_001400	S1PR1	sphingosine-1-phosphate receptor 1	-1.06655	5.61539	-4.95161	2.35111e-05	0.00245082	2.58875
TC0100009324.hg.1	NM_001010883	FAM102B	family with sequence similarity 102, member B	-1.41165	5.53333	-7.42328	2.04764e-08	8.45536e-06	9.33843
TC0100009352.hg.1	NM_001040709	SYPL2	synaptophysin-like 2	-1.10125	3.69864	-3.58799	0.00110902	0.0475057	-1.06998
TC0100009524.hg.1	NM_001172411	VANGL1	VANGL planar cell polarity protein 1	-1.61975	4.5254	-3.64731	0.000943532	0.0425644	-0.918309
TC0100009568.hg.1	NM_006699	MAN1A2	mannosidase, alpha, class 1A, member 2	-1.11106	7.46724	-7.38743	2.26014e-08	9.19597e-06	9.24417
TC0100009876.hg.1	NM_003516	HIST2H2AA3	histone cluster 2, H2aa3	1.03382	8.05879	7.44249	1.94226e-08	8.16603e-06	9.38887
TC0100009889.hg.1	NM_001279353	VPS45	vacuolar protein sorting 45 homolog (S. cerevisiae)	-1.72062	6.02052	-7.70811	9.39389e-09	4.52554e-06	10.0816
TC0100009999.hg.1	NM_178429	LCE2C	late cornified envelope 2C	-1.66466	3.50299	-4.09437	0.000272887	0.0166939	0.252596
TC0100010123.hg.1	NM_001135821	FDPS	farnesyl diphosphate synthase	-1.19808	6.03604	-5.33678	7.71143e-06	0.000992506	3.65628
TC0100010159.hg.1	NM_001286184	SLC25A44	solute carrier family 25, member 44	-1.60042	4.43025	-5.74974	2.33503e-06	0.000380698	4.80186
TC0100010340.hg.1	NM_001166159	NDUFS2	NADH dehydrogenase (ubiquinone) Fe-S protein 2, 49kDa (NADH-coenzyme Q reductase)	-1.1269	6.92302	-6.92912	8.08304e-08	2.63878e-05	8.026
TC0100010381.hg.1	NM_003115	UAP1	UDP-N-acetylglucosamine pyrophosphorylase 1	1.62237	7.85555	9.8055	4.13429e-11	4.46821e-08	15.2075
TC0100010416.hg.1	NM_001204961	PBX1	pre-B-cell leukemia homeobox 1	-1.03659	6.354	-3.56408	0.00118338	0.0499293	-1.13083
TC0100010571.hg.1	NM_006902	PRRX1	paired related homeobox 1	-1.06028	8.10501	-7.07335	5.39992e-08	1.92823e-05	8.4119
TC0100010654.hg.1	NM_014458	KLHL20	kelch-like family member 20	-1.46406	5.91526	-6.18557	6.6624e-07	0.000137761	6.00486
TC0100010755.hg.1	NM_001286247	RALGPS2	Ral GEF with PH domain and SH3 binding motif 2	-1.04403	6.09739	-5.2328	1.04211e-05	0.00125729	3.36772
TC0100010791.hg.1	NM_001267578	TOR1AIP1	torsin A interacting protein 1	-1.007	7.33419	-5.32982	7.8685e-06	0.00100711	3.63695
TC0100011022.hg.1	NM_002923	RGS2	regulator of G-protein signaling 2	-2.20695	5.15681	-8.80871	5.07663e-10	3.74658e-07	12.8505
TC0100011333.hg.1	NM_002596	CDK18	cyclin-dependent kinase 18	1.109	4.67476	4.85587	3.09991e-05	0.00302885	2.32433
TC0100011472.hg.1	NM_001122834	HHAT	hedgehog acyltransferase	-1.08984	2.43258	-4.41013	0.000111498	0.00826377	1.10292
TC0100011533.hg.1	NM_001030287	ATF3	activating transcription factor 3	1.85082	3.69472	4.8101	3.53749e-05	0.00335482	2.19811
TC0100011587.hg.1	NM_001017424	KCNK2	potassium channel, two pore domain subfamily K, member 2	-1.52855	5.83067	-5.45784	5.43126e-06	0.000758109	3.9923
TC0100011592.hg.1	NM_016121	KCTD3	potassium channel tetramerization domain containing 3	-1.45073	5.06051	-4.10749	0.000263001	0.016225	0.287574
TC0100011621.hg.1	NM_001135599	TGFB2	transforming growth factor beta 2	1.43421	6.91801	5.56821	3.94615e-06	0.000583299	4.29859
TC0100011736.hg.1	NM_003676	DEGS1	delta(4)-desaturase, sphingolipid 1	-1.29559	7.29018	-6.63624	1.845e-07	5.03907e-05	7.23574
TC0100011770.hg.1	NM_000120	EPHX1	epoxide hydrolase 1, microsomal (xenobiotic)	-2.27549	6.90224	-10.3017	1.24521e-11	1.72767e-08	16.3262
TC0100011940.hg.1	NM_001145036	COG2	component of oligomeric golgi complex 2	-1.29641	3.58744	-3.91124	0.000455624	0.0246936	-0.232492
TC0100011999.hg.1	NM_032324	NTPCR	nucleoside-triphosphatase, cancer-related	-1.17129	4.56347	-3.73962	0.000732632	0.0352826	-0.680424
TC0100012496.hg.1	NM_001198993	NADK	NAD kinase	-1.31459	5.35781	-4.35489	0.000130512	0.00935141	0.953063
TC0100012602.hg.1	NM_014704	CEP104	centrosomal protein 104kDa	-1.28914	6.31786	-6.44979	3.13242e-07	7.45467e-05	6.72848
TC0100012673.hg.1	NM_012405	ICMT	isoprenylcysteine carboxyl methyltransferase	-1.00368	7.21156	-4.97205	2.2162e-05	0.00233475	2.64528
TC0100012787.hg.1	NM_001135585	SLC2A5	solute carrier family 2 (facilitated glucose/fructose transporter), member 5	1.35597	3.66755	3.8005	0.000619439	0.0311392	-0.522337
TC0100013072.hg.1	NM_001141973	ATP13A2	ATPase type 13A2	-1.48596	4.2337	-6.0349	1.02667e-06	0.000193016	5.59009
TC0100013087.hg.1	NM_001136204	RCC2	regulator of chromosome condensation 2	-1.19434	6.06137	-6.15392	7.29519e-07	0.000148195	5.91783
TC0100013153.hg.1	NM_181719	TMCO4	transmembrane and coiled-coil domains 4	-1.06977	4.63715	-3.67007	0.000886647	0.040666	-0.859886
TC0100013184.hg.1	NM_024544	MUL1	mitochondrial E3 ubiquitin protein ligase 1	-1.18059	4.97671	-4.68183	5.11848e-05	0.0045291	1.84522
TC0100013194.hg.1	NM_001198801	EIF4G3	eukaryotic translation initiation factor 4 gamma, 3	-1.09859	8.55689	-9.0311	2.86863e-10	2.34123e-07	13.389
TC0100013293.hg.1	NM_002167	ID3	inhibitor of DNA binding 3, dominant negative helix-loop-helix protein	-2.9754	6.15886	-12.4712	9.43715e-14	3.44568e-10	20.8022
TC0100013408.hg.1	NM_018066	GPN2	GPN-loop GTPase 2	-1.1653	4.46312	-3.81375	0.000597155	0.030238	-0.487797
TC0100013623.hg.1	NM_001161708	SYNC	syncoilin, intermediate filament protein	-1.27153	4.62576	-4.05671	0.000303361	0.0181032	0.152285
TC0100013908.hg.1	NM_006516	SLC2A1	solute carrier family 2 (facilitated glucose transporter), member 1	2.28513	9.07456	12.7396	5.36422e-14	2.06738e-10	21.311
TC0100014032.hg.1	NM_001145349	IPP	intracisternal A particle-promoted polypeptide	-1.31169	4.0546	-4.92568	2.53403e-05	0.00260047	2.51708
TC0100014127.hg.1	NM_001286238	SPATA6	spermatogenesis associated 6	-1.00889	4.11667	-4.87016	2.97467e-05	0.0029417	2.36376
TC0100014210.hg.1	NM_023077	COA7	cytochrome c oxidase assembly factor 7 (putative)	-1.57149	3.98355	-5.07594	1.64105e-05	0.00184213	2.93284
TC0100014276.hg.1	NM_014762	DHCR24	24-dehydrocholesterol reductase	-1.97009	5.49644	-6.47547	2.91171e-07	7.03807e-05	6.79851
TC0100014349.hg.1	NM_002228	JUN	jun proto-oncogene	1.25371	7.53189	7.1276	4.64221e-08	1.72676e-05	8.55648
TC0100014505.hg.1	NM_015139	SLC35D1	solute carrier family 35 (UDP-GlcA/UDP-GalNAc transporter), member D1	-1.79027	5.00148	-6.49135	2.78316e-07	6.77455e-05	6.84179
TC0100014528.hg.1	NM_004675	DIRAS3	DIRAS family, GTP-binding RAS-like 3	-1.9776	2.81827	-7.43044	2.00773e-08	8.41578e-06	9.35722
TC0100014653.hg.1	NM_015017	USP33	ubiquitin specific peptidase 33	-1.10483	6.57349	-5.21737	1.08973e-05	0.0013078	3.32492
TC0100014762.hg.1	NM_001166293	SSX2IP	synovial sarcoma, X breakpoint 2 interacting protein	-1.48436	4.64219	-5.34532	7.52303e-06	0.000974221	3.67999
TC0100014794.hg.1	NM_001007022	ODF2L	outer dense fiber of sperm tails 2-like	-1.32194	4.96908	-6.35773	4.07221e-07	9.20065e-05	6.47694
TC0100014852.hg.1	NM_002053	GBP1	guanylate binding protein 1, interferon-inducible	-1.44381	4.04481	-5.58378	3.77237e-06	0.000564006	4.34179
TC0100014966.hg.1	NM_001308253	GCLM	glutamate-cysteine ligase, modifier subunit	-2.40069	4.97036	-9.1083	2.35652e-10	1.98155e-07	13.5743
TC0100014988.hg.1	NM_001178096	F3	coagulation factor III (thromboplastin, tissue factor)	1.14536	7.4576	4.22836	0.000186944	0.012491	0.611478
TC0100015049.hg.1	NM_001013660	FRRS1	ferric-chelate reductase 1	-1.59868	3.55953	-5.16999	1.24997e-05	0.00146475	3.19351
TC0100015079.hg.1	NM_001033025	EXTL2	exostosin-like glycosyltransferase 2	-1.74126	5.28594	-7.45657	1.86852e-08	7.92807e-06	9.42581
TC0100015273.hg.1	NM_024102	WDR77	WD repeat domain 77	-1.83292	4.62202	-5.09437	1.55584e-05	0.00176054	2.98389
TC0100015330.hg.1	NM_006608	PHTF1	putative homeodomain transcription factor 1	-1.11848	3.80809	-4.07147	0.000291043	0.0175569	0.191555
TC0100015368.hg.1	NM_002506	NGF	nerve growth factor (beta polypeptide)	1.08171	4.38167	4.67421	5.23194e-05	0.00459725	1.82429
TC0100015598.hg.1	NM_006472	TXNIP	thioredoxin interacting protein	-1.64288	8.94087	-11.7615	4.37584e-13	1.14552e-09	19.4103
TC0100015714.hg.1	NM_001278719	SV2A	synaptic vesicle glycoprotein 2A	-1.53316	5.53028	-7.99793	4.29312e-09	2.3731e-06	10.827
TC0100015783.hg.1	NM_000449	RFX5	regulatory factor X, 5 (influences HLA class II expression)	-1.7446	4.01043	-6.88089	9.25468e-08	2.9294e-05	7.89645
TC0100015784.hg.1	NM_001258288	SELENBP1	selenium binding protein 1	-1.84968	4.51184	-6.80983	1.13019e-07	3.38668e-05	7.70514
TC0100016035.hg.1	NM_001145312	ETV3	ets variant 3	1.03609	6.76395	7.20911	3.70106e-08	1.41216e-05	8.77306
TC0100016676.hg.1	NM_025191	EDEM3	ER degradation enhancer, mannosidase alpha-like 3	-1.74521	6.48939	-10.6228	5.82625e-12	8.64388e-09	17.0309
TC0100016715.hg.1	NM_000963	PTGS2	prostaglandin-endoperoxide synthase 2 (prostaglandin G/H synthase and cyclooxygenase)	1.64674	5.38456	5.32125	8.06621e-06	0.00102205	3.61317
TC0100016755.hg.1	NM_199051	BRINP3	bone morphogenetic protein/retinoic acid inducible neural-specific 3	-1.64218	2.13382	-5.41806	6.09418e-06	0.000830738	3.88189
TC0100016930.hg.1	NM_012134	LMOD1	leiomodin 1 (smooth muscle)	-1.81994	4.0441	-9.32043	1.37832e-10	1.2749e-07	14.0789
TC0100016952.hg.1	NM_001310326	UBE2T	ubiquitin conjugating enzyme E2T	-2.52557	4.29403	-6.22723	5.9131e-07	0.000123743	6.11928
TC0100017028.hg.1	NM_032833	PPP1R15B	protein phosphatase 1, regulatory subunit 15B	1.03359	5.78308	5.01272	1.97036e-05	0.00212086	2.75779
TC0100017083.hg.1	NM_001164522	RAB7B	RAB7B, member RAS oncogene family	-2.03907	4.6108	-6.98764	6.86102e-08	2.32178e-05	8.18284
TC0100017212.hg.1	NM_021194	SLC30A1	solute carrier family 30 (zinc transporter), member 1	-1.33109	5.90155	-6.50299	2.69252e-07	6.62366e-05	6.87352
TC0100017267.hg.1	NM_001300753	ANGEL2	angel homolog 2 (Drosophila)	-1.50998	4.72985	-5.89109	1.55309e-06	0.000272764	5.19303
TC0100017528.hg.1	NM_001618	PARP1	poly(ADP-ribose) polymerase 1	-1.3821	4.2419	-4.37012	0.000124969	0.00903064	0.994354
TC0100017788.hg.1	NM_005646	TARBP1	TAR (HIV-1) RNA binding protein 1	-1.36493	3.50691	-4.23162	0.000185225	0.012421	0.620251
TC0100017828.hg.1	NM_001277155	B3GALNT2	beta-1,3-N-acetylgalactosaminyltransferase 2	-1.01775	5.10708	-3.64402	0.000952065	0.0427905	-0.926765
TC0100017926.hg.1	NM_022469	GREM2	gremlin 2, DAN family BMP antagonist	-1.57622	7.23577	-8.63738	7.91524e-10	5.63179e-07	12.4307
TC0100017945.hg.1	NM_000143	FH	fumarate hydratase	-1.16846	4.93504	-5.01726	1.94463e-05	0.00210087	2.77037
TC0100018209.hg.1	NM_001040441	ZBTB8A	zinc finger and BTB domain containing 8A	-1.06293	4.15247	-4.14243	0.000238333	0.0151478	0.380966
TC0100018210.hg.1	NM_001162530	SH3D21	SH3 domain containing 21	1.40684	4.38779	6.08976	8.76981e-07	0.000171376	5.74125
TC0100018239.hg.1	NM_001304725	GIPC2	GIPC PDZ domain containing family, member 2	1.58584	1.87779	5.64997	3.11521e-06	0.0004783	4.52536
TC0100018403.hg.1	NM_018948	ERRFI1	ERBB receptor feedback inhibitor 1	1.36099	11.0388	10.9726	2.58562e-12	5.04969e-09	17.7814
TC0100018430.hg.1	NM_001164824	SMIM12	small integral membrane protein 12	-1.80694	6.2156	-8.45419	1.27799e-09	8.48399e-07	11.9771
TC0100018434.hg.1	NM_012333	MYCBP	MYC binding protein	-1.52277	5.2446	-7.01019	6.44152e-08	2.20451e-05	8.2432
TC0100018443.hg.1	NM_003713	PLPP3	phospholipid phosphatase 3	-1.69217	9.29631	-6.78889	1.19883e-07	3.53679e-05	7.64868
TC0100018486.hg.1	NM_001038707	CDC42SE1	CDC42 small effector 1	-1.31014	6.08371	-7.12319	4.69963e-08	1.7388e-05	8.54473
TC0100018507.hg.1	NM_001162383	ARHGEF2	Rho/Rac guanine nucleotide exchange factor 2	1.02593	7.50886	6.17708	6.82661e-07	0.000140528	5.9815
TC0200006647.hg.1	NM_016207	CPSF3	cleavage and polyadenylation specific factor 3	-1.48903	4.93944	-7.56903	1.37274e-08	6.12414e-06	9.71997
TC0200007155.hg.1	NM_014600	EHD3	EH domain containing 3	-1.52076	6.60795	-6.73023	1.4145e-07	4.03816e-05	7.49026
TC0200007174.hg.1	NM_014946	SPAST	spastin	-1.19393	4.70219	-5.41754	6.10338e-06	0.000830738	3.88044
TC0200007176.hg.1	NM_001193513	SLC30A6	solute carrier family 30 (zinc transporter), member 6	-1.09372	6.49334	-4.2937	0.000155318	0.0107748	0.78758
TC0200007353.hg.1	NM_001145076	EML4	echinoderm microtubule associated protein like 4	-1.28752	6.40119	-6.97435	7.12094e-08	2.39224e-05	8.14726
TC0200007401.hg.1	NM_001193464	DYNC2LI1	dynein, cytoplasmic 2, light intermediate chain 1	-1.1188	3.23552	-4.82741	3.3652e-05	0.0032267	2.24584
TC0200007411.hg.1	NM_001033557	PPM1B	protein phosphatase, Mg2+/Mn2+ dependent, 1B	-1.1448	5.47283	-5.62949	3.30521e-06	0.000503382	4.46858
TC0200007458.hg.1	NM_001430	EPAS1	endothelial PAS domain protein 1	-1.65024	9.11545	-9.95908	2.84189e-11	3.3415e-08	15.5577
TC0200007664.hg.1	NM_001130480	VRK2	vaccinia related kinase 2	-1.95361	5.70336	-6.55339	2.3334e-07	5.9078e-05	7.01072
TC0200007803.hg.1	NM_014181	LGALSL	lectin, galactoside-binding-like	-1.09136	3.01271	-3.71281	0.000788632	0.0372679	-0.749736
TC0200008071.hg.1	NM_006636	MTHFD2	methylenetetrahydrofolate dehydrogenase (NADP+ dependent) 2, methenyltetrahydrofolate cyclohydrolase	1.27753	7.6395	7.67386	1.03116e-08	4.83339e-06	9.99276
TC0200008099.hg.1	NM_000189	HK2	hexokinase 2	2.92369	5.58569	16.5366	4.01136e-17	6.95696e-13	27.5866
TC0200008248.hg.1	NM_001135021	ELMOD3	ELMO/CED-12 domain containing 3	-1.00478	3.46744	-4.06301	0.000298042	0.0178703	0.169041
TC0200008291.hg.1	NM_001146688	KDM3A	lysine (K)-specific demethylase 3A	1.18143	4.66596	4.9344	2.47094e-05	0.00254703	2.54119
TC0200008666.hg.1	NM_000877	IL1R1	interleukin 1 receptor, type I	-2.41343	7.05534	-12.9385	3.54725e-14	1.44754e-10	21.6822
TC0200008870.hg.1	NM_001204106	BCL2L11	BCL2-like 11 (apoptosis facilitator)	-1.07128	2.84343	-3.71236	0.000789624	0.0373009	-0.750919
TC0200008921.hg.1	NM_153712	TTL	tubulin tyrosine ligase	-1.21507	5.44853	-5.0456	1.79162e-05	0.00197128	2.84881
TC0200008930.hg.1	NM_005415	SLC20A1	solute carrier family 20 (phosphate transporter), member 1	-1.67999	6.11486	-6.36273	4.01449e-07	9.10126e-05	6.49062
TC0200009049.hg.1	NM_016133	INSIG2	insulin induced gene 2	1.41071	5.59757	6.2992	4.81299e-07	0.000104997	6.31668
TC0200009060.hg.1	NM_001008410	STEAP3	STEAP family member 3, metalloreductase	1.3373	6.70536	6.88208	9.22392e-08	2.92854e-05	7.89963
TC0200009402.hg.1	NM_002410	MGAT5	mannosyl (alpha-1,6-)-glycoprotein beta-1,6-N-acetyl-glucosaminyltransferase	-1.26998	7.2092	-5.69199	2.75889e-06	0.000432033	4.64187
TC0200009440.hg.1	NM_001282798	R3HDM1	R3H domain containing 1	-1.29648	6.46365	-5.52566	4.46313e-06	0.000645072	4.18054
TC0200009739.hg.1	NM_014568	GALNT5	polypeptide N-acetylgalactosaminyltransferase 5	-1.5824	9.03113	-6.77894	1.23291e-07	3.5937e-05	7.62184
TC0200009933.hg.1	NM_001289947	ERICH2	glutamate rich 2	1.03696	1.34693	5.34182	7.59976e-06	0.000981777	3.67026
TC0200010100.hg.1	NM_003659	AGPS	alkylglycerone phosphate synthase	-1.18434	4.77131	-3.6671	0.000893861	0.0409303	-0.867501
TC0200010219.hg.1	NM_177454	FAM171B	family with sequence similarity 171, member B	-1.27597	6.31156	-5.24888	9.94695e-06	0.00121061	3.41234
TC0200010236.hg.1	NM_001252668	GULP1	GULP, engulfment adaptor PTB domain containing 1	-1.18811	5.68662	-5.16273	1.27653e-05	0.00149084	3.17337
TC0200010239.hg.1	NM_000090	COL3A1	collagen, type III, alpha 1	-1.01512	8.22491	-3.65866	0.00091474	0.0417088	-0.889196
TC0200010264.hg.1	NM_017694	MFSD6	major facilitator superfamily domain containing 6	-1.88467	6.45577	-8.54825	9.98751e-10	6.92858e-07	12.2106
TC0200010473.hg.1	NM_003507	FZD7	frizzled class receptor 7	-1.41372	6.02706	-7.10763	4.9077e-08	1.80558e-05	8.5033
TC0200010511.hg.1	NM_001114132	NBEAL1	neurobeachin like 1	-1.11411	4.3056	-5.29638	8.66851e-06	0.00107577	3.54416
TC0200010545.hg.1	NM_003872	NRP2	neuropilin 2	-1.11659	6.13002	-5.12463	1.42536e-05	0.00163169	3.06776
TC0200010806.hg.1	NM_001243313	STK36	serine/threonine kinase 36	-1.51904	4.31661	-4.41989	0.000108434	0.008101	1.12944
TC0200010811.hg.1	NM_000784	CYP27A1	cytochrome P450, family 27, subfamily A, polypeptide 1	-1.08116	4.13114	-3.83837	0.000557823	0.02875	-0.423539
TC0200010975.hg.1	NM_001135187	AGFG1	ArfGAP with FG repeats 1	-1.08234	7.36767	-6.52222	2.54936e-07	6.31627e-05	6.92589
TC0200010980.hg.1	NM_001130046	CCL20	chemokine (C-C motif) ligand 20	1.10572	4.16881	4.7095	4.72673e-05	0.00425299	1.92124
TC0200011034.hg.1	NM_001130849	CAB39	calcium binding protein 39	-1.14792	5.30768	-4.23675	0.000182551	0.0122832	0.634062
TC0200011051.hg.1	NM_001191037	PSMD1	proteasome 26S subunit, non-ATPase 1	-1.49349	6.96665	-7.77489	7.83613e-09	3.87602e-06	10.2543
TC0200011086.hg.1	NM_001257281	DIS3L2	DIS3 like 3-5 exoribonuclease 2	-1.23298	3.1964	-4.16281	0.000225013	0.014487	0.435527
TC0200011745.hg.1	NM_004850	ROCK2	Rho-associated, coiled-coil containing protein kinase 2	-1.83513	6.39796	-8.9909	3.17886e-10	2.54943e-07	13.2922
TC0200011878.hg.1	NM_145260	OSR1	odd-skipped related transciption factor 1	-1.18453	5.2991	-5.36473	7.1118e-06	0.000933516	3.73387
TC0200012095.hg.1	NM_001282729	SUPT7L	SPT7-like STAGA complex gamma subunit	-1.05486	6.53314	-5.47152	5.22027e-06	0.00073457	4.03029
TC0200012404.hg.1	NM_006887	ZFP36L2	ZFP36 ring finger protein-like 2	-1.37149	7.89412	-7.02365	6.20371e-08	2.13582e-05	8.27918
TC0200012405.hg.1	NM_001083953	THADA	thyroid adenoma associated	-1.26075	3.42565	-3.62528	0.00100199	0.0443309	-0.974759
TC0200012608.hg.1	NM_014614	PSME4	proteasome activator subunit 4	-1.49196	5.75	-8.24556	2.21692e-09	1.34317e-06	11.4548
TC0200012684.hg.1	NM_001114636	FANCL	Fanconi anemia complementation group L	-1.20411	3.68111	-4.62745	5.9845e-05	0.00509086	1.69602
TC0200012734.hg.1	NM_014709	USP34	ubiquitin specific peptidase 34	-1.03933	6.33616	-5.77326	2.18173e-06	0.000359506	4.867
TC0200013046.hg.1	NM_015189	EXOC6B	exocyst complex component 6B	-1.0069	6.07597	-4.8534	3.12211e-05	0.00304625	2.31751
TC0200013516.hg.1	NM_001193304	TMEM127	transmembrane protein 127	-1.06098	7.49555	-6.4996	2.71862e-07	6.64969e-05	6.86428
TC0200013607.hg.1	NM_005783	TXNDC9	thioredoxin domain containing 9	-1.42391	3.80114	-5.56771	3.95186e-06	0.000583299	4.29721
TC0200013610.hg.1	NM_001037872	REV1	REV1, DNA directed polymerase	-1.05376	3.8944	-3.74852	0.000714913	0.0345612	-0.657375
TC0200013669.hg.1	NM_001145664	RFX8	RFX family member 8, lacking RFX DNA binding domain	-1.82524	5.12404	-6.07218	9.22399e-07	0.000177501	5.69282
TC0200013746.hg.1	NM_001142621	TGFBRAP1	transforming growth factor beta receptor associated protein 1	-1.40648	4.03811	-4.38886	0.000118469	0.00868762	1.04519
TC0200014167.hg.1	NM_000122	ERCC3	excision repair cross-complementation group 3	-1.31274	6.30663	-6.68625	1.60161e-07	4.48016e-05	7.37126
TC0200014620.hg.1	NM_000726	CACNB4	calcium channel, voltage-dependent, beta 4 subunit	1.38894	1.83256	4.1995	0.00020285	0.0133386	0.533939
TC0200014631.hg.1	NM_017892	PRPF40A	PRP40 pre-mRNA processing factor 40 homolog A	-1.03519	6.88165	-6.71646	1.47057e-07	4.17249e-05	7.45302
TC0200014672.hg.1	NM_006186	NR4A2	nuclear receptor subfamily 4, group A, member 2	-1.26061	5.55958	-5.30908	8.35561e-06	0.00104759	3.57939
TC0200014719.hg.1	NM_001289975	BAZ2B	bromodomain adjacent to zinc finger domain 2B	-1.07762	4.61527	-3.77898	0.00065735	0.0324976	-0.578315
TC0200014735.hg.1	NM_002897	RBMS1	RNA binding motif, single stranded interacting protein 1	-1.14559	6.15914	-5.85127	1.74201e-06	0.000300242	5.08291
TC0200014792.hg.1	NM_001278458	COBLL1	cordon-bleu WH2 repeat protein like 1	2.95488	4.41865	8.32298	1.80592e-09	1.13177e-06	11.6494
TC0200014907.hg.1	NM_003705	SLC25A12	solute carrier family 25 (aspartate/glutamate carrier), member 12	-1.09282	4.5102	-4.0971	0.000270804	0.016608	0.259858
TC0200015002.hg.1	NM_001025201	CHN1	chimerin 1	-1.73168	8.04804	-5.22846	1.0553e-05	0.00127209	3.35568
TC0200015211.hg.1	NM_014585	SLC40A1	solute carrier family 40 (iron-regulated transporter), member 1	-2.09461	6.59421	-9.89865	3.29231e-11	3.77514e-08	15.4203
TC0200015225.hg.1	NM_014362	HIBCH	3-hydroxyisobutyryl-CoA hydrolase	-1.55508	3.99816	-6.2756	5.14888e-07	0.000110757	6.25199
TC0200015242.hg.1	NM_007315	STAT1	signal transducer and activator of transcription 1	-1.63478	8.75255	-9.70143	5.33911e-11	5.56973e-08	14.9683
TC0200015264.hg.1	NM_004657	SDPR	serum deprivation response	-2.0864	5.14419	-6.60746	2.00171e-07	5.35119e-05	7.15764
TC0200015329.hg.1	NM_001206774	GTF3C3	general transcription factor IIIC subunit 3	-1.5814	4.33327	-6.44734	3.15439e-07	7.49235e-05	6.72178
TC0200015332.hg.1	NM_024989	PGAP1	post-GPI attachment to proteins 1	-1.09903	4.45165	-3.60276	0.00106537	0.0462102	-1.03232
TC0200015397.hg.1	NM_001162407	CLK1	CDC like kinase 1	1.17579	2.96529	5.51621	4.58685e-06	0.000660119	4.15432
TC0200015401.hg.1	NM_006190	ORC2	origin recognition complex subunit 2	-1.1371	4.54782	-5.5589	4.05385e-06	0.000595187	4.27277
TC0200015512.hg.1	NM_001199981	NDUFS1	NADH dehydrogenase (ubiquinone) Fe-S protein 1, 75kDa (NADH-coenzyme Q reductase)	-1.27826	5.60588	-5.7807	2.13538e-06	0.000353296	4.8876
TC0200015538.hg.1	NM_001270942	KLF7	Kruppel-like factor 7 (ubiquitous)	1.78747	9.32709	12.2629	1.47158e-13	4.8613e-10	20.4006
TC0200015559.hg.1	NM_001080475	PLEKHM3	pleckstrin homology domain containing, family M, member 3	-1.75457	4.38078	-6.55357	2.33221e-07	5.9078e-05	7.01121
TC0200015578.hg.1	NM_001282386	IDH1	isocitrate dehydrogenase 1 (NADP+)	-1.43404	6.21362	-6.09598	8.6146e-07	0.000168978	5.75838
TC0200015729.hg.1	NM_020935	USP37	ubiquitin specific peptidase 37	1.51569	3.8876	6.28753	4.97625e-07	0.000107544	6.2847
TC0200015912.hg.1	NM_005544	IRS1	insulin receptor substrate 1	-1.95816	4.68399	-7.93619	5.06814e-09	2.75757e-06	10.6691
TC0200016115.hg.1	NM_001282431	ARL4C	ADP-ribosylation factor like GTPase 4C	1.31111	6.52143	6.46548	2.99565e-07	7.19085e-05	6.77127
TC0200016252.hg.1	NM_006037	HDAC4	histone deacetylase 4	-1.01602	5.43394	-6.41223	3.48604e-07	8.06119e-05	6.62594
TC0200016403.hg.1	NM_001261427	LPIN1	lipin 1	-1.34822	5.3196	-5.90306	1.50042e-06	0.000266551	5.22612
TC0200016418.hg.1	NM_001271286	ZNF512	zinc finger protein 512	-1.31411	4.45221	-4.99844	2.05342e-05	0.00219493	2.71828
TC0200016548.hg.1	NM_000408	GPD2	glycerol-3-phosphate dehydrogenase 2	-1.51173	4.40216	-4.97122	2.22154e-05	0.0023386	2.64298
TC0200016574.hg.1	NM_001271581	DNAJC10	DnaJ (Hsp40) homolog, subfamily C, member 10	-1.16123	6.20583	-5.43032	5.88169e-06	0.000807975	3.91591
TC0200016637.hg.1	NM_001142286	SMC6	structural maintenance of chromosomes 6	-1.30107	3.97116	-4.32014	0.000144073	0.0101315	0.859036
TC0200016643.hg.1	NM_022552	DNMT3A	DNA (cytosine-5-)-methyltransferase 3 alpha	-1.61129	4.32104	-5.89309	1.54414e-06	0.000272226	5.19857
TC0200016651.hg.1	NM_000104	CYP1B1	cytochrome P450, family 1, subfamily B, polypeptide 1	-3.36744	4.54568	-12.3134	1.32063e-13	4.46903e-10	20.4985
TC0200016679.hg.1	NM_014755	SERTAD2	SERTA domain containing 2	1.15165	6.2717	7.67439	1.02966e-08	4.83339e-06	9.99415
TC0200016681.hg.1	NM_001256476	WDR92	WD repeat domain 92	-1.0142	4.06071	-3.75828	0.000695946	0.0338447	-0.632057
TC0200016684.hg.1	NM_022037	TIA1	TIA1 cytotoxic granule-associated RNA binding protein	-1.18199	4.88891	-3.9314	0.000430746	0.0237913	-0.179435
TC0200016687.hg.1	NM_144579	SFXN5	sideroflexin 5	-1.81574	4.11522	-5.63549	3.24835e-06	0.000496037	4.48522
TC0300006465.hg.1	NM_020873	LRRN1	leucine rich repeat neuronal 1	-1.69211	2.20361	-6.50034	2.71287e-07	6.64969e-05	6.86631
TC0300006471.hg.1	NM_001243723	SETMAR	SET domain and mariner transposase fusion gene	-1.0226	3.98538	-3.62141	0.00101263	0.0447015	-0.984667
TC0300006483.hg.1	NM_003670	BHLHE40	basic helix-loop-helix family, member e40	2.45191	7.60242	13.2233	1.97759e-14	8.85098e-11	22.2047
TC0300006627.hg.1	NM_001145392	TSEN2	TSEN2 tRNA splicing endonuclease subunit	-1.35277	3.31907	-3.81239	0.000599402	0.0303076	-0.491339
TC0300006737.hg.1	NM_054110	GALNT15	polypeptide N-acetylgalactosaminyltransferase 15	-1.18258	7.50339	-6.79847	1.1669e-07	3.46684e-05	7.67453
TC0300006925.hg.1	NM_001024847	TGFBR2	transforming growth factor beta receptor II	-1.12586	7.80837	-5.31312	8.25826e-06	0.00103911	3.59062
TC0300007067.hg.1	NM_001172566	MYD88	myeloid differentiation primary response 88	-1.42226	6.24078	-6.58424	2.13789e-07	5.59664e-05	7.09457
TC0300007242.hg.1	NM_014016	SACM1L	SAC1 suppressor of actin mutations 1-like (yeast)	-1.06503	6.39731	-6.31569	4.59146e-07	0.000101682	6.36186
TC0300007557.hg.1	NM_001012506	CCDC66	coiled-coil domain containing 66	-1.1239	2.2146	-4.15784	0.000228193	0.0146577	0.422211
TC0300008182.hg.1	NM_001303401	CEP97	centrosomal protein 97kDa	-1.06884	4.46519	-4.23498	0.000183467	0.0123388	0.629308
TC0300008375.hg.1	NM_173570	ZDHHC23	zinc finger, DHHC-type containing 23	-1.2685	3.64357	-3.95377	0.000404691	0.0227877	-0.120455
TC0300008381.hg.1	NM_001256835	QTRTD1	queuine tRNA-ribosyltransferase domain containing 1	-2.21944	3.46446	-5.88315	1.58905e-06	0.000277324	5.17107
TC0300008467.hg.1	NM_020754	ARHGAP31	Rho GTPase activating protein 31	-1.43354	5.00371	-4.97468	2.19941e-05	0.00232235	2.65256
TC0300008474.hg.1	NM_152305	POGLUT1	protein O-glucosyltransferase 1	-1.34756	4.26578	-4.71023	4.71685e-05	0.0042491	1.92324
TC0300008558.hg.1	NM_138287	DTX3L	deltex 3 like, E3 ubiquitin ligase	-1.06306	4.8457	-4.53439	7.81567e-05	0.00628994	1.4414
TC0300008594.hg.1	NM_001024660	KALRN	kalirin, RhoGEF kinase	-1.06625	2.9588	-4.24753	0.000177055	0.0119821	0.663099
TC0300008912.hg.1	NM_000532	PCCB	propionyl-CoA carboxylase beta subunit	-1.15105	5.80729	-6.47895	2.88298e-07	7.00387e-05	6.80802
TC0300009258.hg.1	NM_000902	MME	membrane metallo-endopeptidase	1.81187	4.87613	8.21222	2.42216e-09	1.44667e-06	11.3708
TC0300009301.hg.1	NM_002852	PTX3	pentraxin 3, long	3.41144	6.621	9.8741	3.49558e-11	3.94304e-08	15.3644
TC0300009313.hg.1	NM_001308164	GFM1	G elongation factor, mitochondrial 1	-1.0468	4.48973	-4.15407	0.000230638	0.0147805	0.412101
TC0300009337.hg.1	NM_001002800	SMC4	structural maintenance of chromosomes 4	-1.2233	6.97661	-5.57213	3.90162e-06	0.000579583	4.30948
TC0300009468.hg.1	NM_002740	PRKCI	protein kinase C, iota	-1.20959	7.88179	-6.01569	1.08498e-06	0.00020125	5.5371
TC0300009471.hg.1	NM_001145097	SKIL	SKI-like proto-oncogene	-1.25344	5.42104	-6.25114	5.52206e-07	0.000116792	6.18489
TC0300009524.hg.1	NM_001258315	ECT2	epithelial cell transforming 2	-1.84649	4.28071	-5.41512	6.14631e-06	0.000833784	3.87372
TC0300009613.hg.1	NM_003940	USP13	ubiquitin specific peptidase 13 (isopeptidase T-3)	-1.56519	3.46745	-4.42162	0.0001079	0.00807977	1.13415
TC0300009724.hg.1	NM_001009921	VPS8	vacuolar protein sorting 8 homolog (S. cerevisiae)	-1.20159	4.85406	-5.07614	1.64009e-05	0.00184213	2.9334
TC0300010077.hg.1	NM_001136049	LMLN	leishmanolysin-like (metallopeptidase M8 family)	-1.21575	4.55749	-4.46138	9.63171e-05	0.00736688	1.24229
TC0300010213.hg.1	NM_001142547	RPUSD3	RNA pseudouridylate synthase domain containing 3	-1.07224	6.97118	-6.85321	1.00032e-07	3.08959e-05	7.822
TC0300010358.hg.1	NM_004628	XPC	xeroderma pigmentosum, complementation group C	-1.00274	6.25758	-4.38843	0.000118616	0.00868798	1.04401
TC0300010411.hg.1	NM_001284413	HACL1	2-hydroxyacyl-CoA lyase 1	-1.04275	6.10172	-5.1889	1.18337e-05	0.0014021	3.24595
TC0300010540.hg.1	NM_001068	TOP2B	topoisomerase (DNA) II beta	-1.24648	6.31429	-6.52681	2.51631e-07	6.26797e-05	6.93839
TC0300010544.hg.1	NM_001145293	NGLY1	N-glycanase 1	1.37716	3.66899	5.41021	6.2342e-06	0.000840588	3.86011
TC0300010643.hg.1	NM_017801	CMTM6	CKLF-like MARVEL transmembrane domain containing 6	-1.4738	5.67829	-7.69731	9.67388e-09	4.612e-06	10.0536
TC0300010676.hg.1	NM_001207044	CLASP2	cytoplasmic linker associated protein 2	-1.37014	4.00022	-4.84124	3.23358e-05	0.00312649	2.28397
TC0300010770.hg.1	NM_033027	CSRNP1	cysteine-serine-rich nuclear protein 1	1.11714	4.70332	4.16699	0.000222376	0.0143722	0.446713
TC0300010982.hg.1	NM_012235	SCAP	SREBF chaperone	-1.82113	6.00427	-8.82065	4.92252e-10	3.65916e-07	12.8796
TC0300011200.hg.1	NM_001064	TKT	transketolase	-1.27665	8.18628	-8.10334	3.23739e-09	1.87155e-06	11.0952
TC0300011247.hg.1	NM_001256105	WNT5A	wingless-type MMTV integration site family, member 5A	-2.10251	8.64101	-15.0429	5.77118e-16	5.37742e-12	25.3111
TC0300011256.hg.1	NM_001112736	FAM208A	family with sequence similarity 208, member A	-1.85676	5.60869	-7.89728	5.62836e-09	2.95798e-06	10.5694
TC0300011306.hg.1	NM_000925	PDHB	pyruvate dehydrogenase (lipoamide) beta	-1.09478	5.72465	-5.67024	2.93791e-06	0.000455952	4.58156
TC0300011448.hg.1	NM_001278689	EOGT	EGF domain-specific O-linked N-acetylglucosamine (GlcNAc) transferase	-2.63048	6.20704	-9.03852	2.81481e-10	2.31089e-07	13.4069
TC0300011525.hg.1	NM_012234	RYBP	RING1 and YY1 binding protein	2.00686	5.42575	11.0578	2.12639e-12	4.40337e-09	17.9615
TC0300011801.hg.1	NM_001042533	MINA	MYC induced nuclear antigen	-1.56266	5.05461	-4.65428	5.5404e-05	0.00480439	1.76961
TC0300011834.hg.1	NM_001042459	FILIP1L	filamin A interacting protein 1-like	-1.5478	7.6656	-5.11646	1.45947e-05	0.00166388	3.04511
TC0300011849.hg.1	NM_015429	ABI3BP	ABI family, member 3 (NESH) binding protein	1.89019	7.60874	8.23774	2.2634e-09	1.36537e-06	11.4351
TC0300012187.hg.1	NM_019069	WDR5B	WD repeat domain 5B	-1.39813	2.31962	-4.35459	0.000130621	0.00935141	0.952266
TC0300012189.hg.1	NM_002264	KPNA1	karyopherin alpha 1	-1.2631	5.55412	-6.42982	3.31568e-07	7.79719e-05	6.67397
TC0300012191.hg.1	NM_001146102	PARP9	poly(ADP-ribose) polymerase family member 9	-1.6687	4.79172	-7.42622	2.03115e-08	8.43652e-06	9.34615
TC0300012212.hg.1	NM_053025	MYLK	myosin light chain kinase	-1.05834	8.72989	-5.4959	4.86465e-06	0.000691006	4.09794
TC0300012238.hg.1	NM_020733	HEG1	heart development protein with EGF-like domains 1	-1.70539	7.19451	-10.2038	1.57391e-11	2.04935e-08	16.1084
TC0300012243.hg.1	NM_001195483	SLC12A8	solute carrier family 12, member 8	-2.35481	4.5156	-8.39252	1.50312e-09	9.69999e-07	11.8234
TC0300012393.hg.1	NM_001276270	MBD4	methyl-CpG binding domain 4 DNA glycosylase	-1.4537	5.1327	-6.08836	8.80507e-07	0.000171823	5.7374
TC0300012426.hg.1	NM_014602	PIK3R4	phosphoinositide-3-kinase, regulatory subunit 4	-1.8934	4.01164	-6.54994	2.35639e-07	5.93353e-05	7.00132
TC0300012484.hg.1	NM_005630	SLCO2A1	solute carrier organic anion transporter family, member 2A1	-2.05631	3.2837	-6.63392	1.85716e-07	5.06232e-05	7.22945
TC0300012686.hg.1	NM_173653	SLC9A9	solute carrier family 9, subfamily A (NHE9, cation proton antiporter 9), member 9	-2.1861	4.06179	-9.466	9.57206e-11	9.22274e-08	14.4212
TC0300012720.hg.1	NM_001128304	PLSCR4	phospholipid scramblase 4	-2.16443	5.03432	-8.84713	4.59779e-10	3.52442e-07	12.944
TC0300012764.hg.1	NM_003071	HLTF	helicase-like transcription factor	-1.76703	5.80913	-5.20745	1.12147e-05	0.00134136	3.29742
TC0300012807.hg.1	NM_005067	SIAH2	siah E3 ubiquitin protein ligase 2	1.12488	6.59241	6.90683	8.60469e-08	2.78939e-05	7.96615
TC0300012943.hg.1	NM_020169	LXN	latexin	-1.6417	7.72944	-8.36385	1.62113e-09	1.03176e-06	11.7517
TC0300012945.hg.1	NM_002888	RARRES1	retinoic acid receptor responder (tazarotene induced) 1	-1.17919	4.26305	-4.41499	0.000109963	0.00818067	1.11611
TC0300013058.hg.1	NM_001308155	GOLIM4	golgi integral membrane protein 4	-1.02339	8.13556	-6.78177	1.22315e-07	3.58028e-05	7.62945
TC0300013068.hg.1	NM_001105077	MECOM	MDS1 and EVI1 complex locus	-1.73946	5.8768	-6.87714	9.35262e-08	2.94916e-05	7.88637
TC0300013095.hg.1	NM_020949	SLC7A14	solute carrier family 7, member 14	1.48231	2.85844	4.50607	8.47596e-05	0.00667043	1.36409
TC0300013108.hg.1	NM_001161560	TNIK	TRAF2 and NCK interacting kinase	1.21365	5.2277	6.51358	2.61274e-07	6.43882e-05	6.90235
TC0300013275.hg.1	NM_001256750	PEX5L	peroxisomal biogenesis factor 5-like	-1.28254	1.77024	-4.89902	2.73683e-05	0.0027536	2.44344
TC0300013330.hg.1	NM_001308101	DCUN1D1	DCN1, defective in cullin neddylation 1, domain containing 1	-1.2519	4.575	-5.02374	1.90857e-05	0.0020704	2.78829
TC0300013360.hg.1	NM_001023587	ABCC5	ATP binding cassette subfamily C member 5	-1.02122	2.64502	-3.68775	0.000844748	0.0393304	-0.814382
TC0300013609.hg.1	NM_018385	LSG1	large 60S subunit nuclear export GTPase 1	-1.21619	5.74402	-5.35529	7.30892e-06	0.000953685	3.70766
TC0300013684.hg.1	NM_001128148	TFRC	transferrin receptor	-4.16109	6.12116	-23.0038	2.57913e-21	3.57842e-16	35.2066
TC0300013834.hg.1	NM_015106	RAD54L2	RAD54-like 2 (S. cerevisiae)	-1.47339	4.30106	-5.55604	4.0876e-06	0.000598874	4.26482
TC0300013842.hg.1	NM_001304420	SLMAP	sarcolemma associated protein	-1.56666	4.61985	-6.27368	5.1772e-07	0.000111193	6.24673
TC0300013852.hg.1	NM_001271142	ST3GAL6	ST3 beta-galactoside alpha-2,3-sialyltransferase 6	-1.89449	2.08759	-7.47868	1.7584e-08	7.50674e-06	9.48378
TC0300013854.hg.1	NM_001134456	NXPE3	neurexophilin and PC-esterase domain family, member 3	-1.40139	3.80102	-5.81718	1.92197e-06	0.000327499	4.9886
TC0300013896.hg.1	NM_001167903	MFSD1	major facilitator superfamily domain containing 1	-1.13397	7.84262	-5.63533	3.24983e-06	0.000496037	4.48478
TC0300013911.hg.1	NM_016306	DNAJB11	DnaJ (Hsp40) homolog, subfamily B, member 11	-1.87691	5.3537	-9.95419	2.87587e-11	3.35305e-08	15.5466
TC0300013960.hg.1	NM_001099668	HIGD1A	HIG1 hypoxia inducible domain family, member 1A	-1.2343	7.47345	-6.29135	4.92218e-07	0.000106707	6.29517
TC0300013978.hg.1	NM_001251877	USP4	ubiquitin specific peptidase 4 (proto-oncogene)	-1.13432	5.94284	-4.75555	4.13979e-05	0.00380369	2.04788
TC0300014075.hg.1	NM_173084	TRIM59	tripartite motif containing 59	-1.35585	6.35682	-4.70779	4.75018e-05	0.00426578	1.91652
TC0300014093.hg.1	NM_005017	PCYT1A	phosphate cytidylyltransferase 1, choline, alpha	-1.13671	6.59525	-4.71975	4.58941e-05	0.00415097	1.9494
TC0400006703.hg.1	NM_001100590	KIAA0232	KIAA0232	-1.023	4.00355	-4.11783	0.000255448	0.0158791	0.315199
TC0400007128.hg.1	NM_001292054	TBC1D19	TBC1 domain family, member 19	-1.87185	5.39282	-6.42233	3.38724e-07	7.91158e-05	6.6535
TC0400007357.hg.1	NM_018126	TMEM33	transmembrane protein 33	-1.59464	5.96269	-9.48091	9.22272e-11	9.01131e-08	14.4561
TC0400007422.hg.1	NM_020453	ATP10D	ATPase, class V, type 10D	-1.02765	4.96273	-3.6979	0.000821557	0.0385482	-0.788207
TC0400007542.hg.1	NM_000222	KIT	v-kit Hardy-Zuckerman 4 feline sarcoma viral oncogene homolog	1.37725	5.74204	4.46371	9.56759e-05	0.00733806	1.24866
TC0400007556.hg.1	NM_024592	SRD5A3	steroid 5 alpha-reductase 3	1.75527	7.71022	8.3237	1.80247e-09	1.13177e-06	11.6512
TC0400007836.hg.1	NM_000584	CXCL8	chemokine (C-X-C motif) ligand 8	3.69208	7.40301	15.7355	1.63557e-16	2.26927e-12	26.3951
TC0400007901.hg.1	NM_020859	SHROOM3	shroom family member 3	-1.78459	6.17563	-6.94199	7.79663e-08	2.55128e-05	8.06052
TC0400008170.hg.1	NM_001128429	SMARCAD1	SWI/SNF-related, matrix-associated actin-dependent regulator of chromatin, subfamily a, containing DEAD/H box 1	-1.00174	4.23208	-3.57287	0.00115549	0.0490374	-1.10847
TC0400008450.hg.1	NM_001127493	ANK2	ankyrin 2, neuronal	-1.00901	3.76505	-4.77265	3.94076e-05	0.00364264	2.09495
TC0400008551.hg.1	NM_001128933	SYNPO2	synaptopodin 2	-1.10173	3.47754	-5.47467	5.17288e-06	0.000729382	4.03903
TC0400008556.hg.1	NM_016599	MYOZ2	myozenin 2	1.5161	2.48741	6.51675	2.58932e-07	6.39244e-05	6.91098
TC0400008604.hg.1	NM_001034194	EXOSC9	exosome component 9	-1.19923	6.22796	-4.4621	9.61186e-05	0.00736387	1.24426
TC0400008618.hg.1	NM_002006	FGF2	fibroblast growth factor 2 (basic)	-1.08259	9.15309	-7.93322	5.10894e-09	2.76891e-06	10.6615
TC0400008620.hg.1	NM_145207	SPATA5	spermatogenesis associated 5	-1.38388	4.03419	-5.17875	1.21865e-05	0.00143533	3.21781
TC0400008841.hg.1	NM_153702	ELMOD2	ELMO/CED-12 domain containing 2	-1.2743	6.51946	-6.9	8.77123e-08	2.82619e-05	7.9478
TC0400008892.hg.1	NM_022475	HHIP	hedgehog interacting protein	2.33634	3.24772	6.85779	9.8752e-08	3.07119e-05	7.83433
TC0400008943.hg.1	NM_001166055	EDNRA	endothelin receptor type A	-1.55765	6.43015	-9.00798	3.04305e-10	2.4547e-07	13.3334
TC0400008947.hg.1	NM_018241	TMEM184C	transmembrane protein 184C	-1.00499	7.37214	-6.04238	1.00485e-06	0.00018984	5.61069
TC0400009033.hg.1	NM_001130067	TRIM2	tripartite motif containing 2	-1.26293	6.43021	-6.94825	7.6611e-08	2.51881e-05	8.0773
TC0400009088.hg.1	NM_000857	GUCY1B3	guanylate cyclase 1, soluble, beta 3	-1.72368	5.03387	-6.97619	7.08449e-08	2.38643e-05	8.15217
TC0400009132.hg.1	NM_001281737	ETFDH	electron-transferring-flavoprotein dehydrogenase	-1.16083	5.59065	-6.39571	3.65412e-07	8.39388e-05	6.5808
TC0400009137.hg.1	NM_020840	FNIP2	folliculin interacting protein 2	1.18729	4.27465	4.36099	0.000128262	0.00921104	0.969606
TC0400009217.hg.1	NM_001161521	KLHL2	kelch-like family member 2	-1.18541	4.58521	-4.90405	2.69736e-05	0.00272179	2.45733
TC0400009223.hg.1	NM_001873	CPE	carboxypeptidase E	1.09698	5.79168	4.80572	3.58248e-05	0.00338582	2.18603
TC0400009253.hg.1	NM_007193	ANXA10	annexin A10	-1.0289	1.77846	-4.33338	0.000138751	0.00982699	0.894828
TC0400009322.hg.1	NM_017423	GALNT7	polypeptide N-acetylgalactosaminyltransferase 7	-1.61971	5.26544	-5.73659	2.42539e-06	0.000390384	4.76544
TC0400009525.hg.1	NM_181726	ANKRD37	ankyrin repeat domain 37	1.26788	5.08194	6.80646	1.14096e-07	3.39704e-05	7.69606
TC0400009765.hg.1	NM_006454	MXD4	MAX dimerization protein 4	-1.3126	6.87375	-7.38407	2.2812e-08	9.25453e-06	9.23532
TC0400009860.hg.1	NM_016930	STX18	syntaxin 18	-1.15807	5.03441	-4.99486	2.07475e-05	0.00220993	2.70839
TC0400010048.hg.1	NM_053042	ZNF518B	zinc finger protein 518B	-1.28599	4.53811	-5.01291	1.96926e-05	0.00212086	2.75832
TC0400010077.hg.1	NM_001017979	RAB28	RAB28, member RAS oncogene family	-1.28717	2.98999	-3.64054	0.000961136	0.0430865	-0.93567
TC0400010242.hg.1	NM_013261	PPARGC1A	peroxisome proliferator-activated receptor gamma, coactivator 1 alpha	-1.36442	2.9807	-5.11765	1.45444e-05	0.00166088	3.04842
TC0400010688.hg.1	NM_001134223	USP46	ubiquitin specific peptidase 46	-1.00253	5.34635	-4.51408	8.28379e-05	0.00656762	1.38595
TC0400010770.hg.1	NM_002703	PPAT	phosphoribosyl pyrophosphate amidotransferase	1.07427	6.27173	4.84794	3.17173e-05	0.0030795	2.30244
TC0400010886.hg.1	NM_018227	UBA6	ubiquitin-like modifier activating enzyme 6	-1.17333	4.92626	-4.48751	8.93823e-05	0.00693799	1.31348
TC0400011014.hg.1	NM_002994	CXCL5	chemokine (C-X-C motif) ligand 5	1.13174	5.70506	4.12982	0.000246964	0.0154626	0.347226
TC0400011130.hg.1	NM_001040202	PAQR3	progestin and adipoQ receptor family member III	-1.27672	5.6567	-6.25141	5.51774e-07	0.000116792	6.18564
TC0400011159.hg.1	NM_001282480	PRKG2	protein kinase, cGMP-dependent, type II	-1.29159	5.23853	-5.12246	1.43435e-05	0.00164064	3.06173
TC0400011180.hg.1	NM_001037582	SCD5	stearoyl-CoA desaturase 5	-1.00645	6.16854	-6.11827	8.08066e-07	0.000160854	5.81975
TC0400011202.hg.1	NM_015697	COQ2	coenzyme Q2 4-hydroxybenzoate polyprenyltransferase	-1.35373	4.76328	-4.90295	2.70598e-05	0.00272651	2.45429
TC0400011298.hg.1	NM_153757	NAP1L5	nucleosome assembly protein 1-like 5	-1.33338	3.7112	-3.67333	0.000878771	0.0403993	-0.8515
TC0400011299.hg.1	NM_001015045	FAM13A	family with sequence similarity 13, member A	1.74657	5.71499	8.62983	8.07239e-10	5.7143e-07	12.4121
TC0400011408.hg.1	NM_000668	ADH1B	alcohol dehydrogenase 1B (class I), beta polypeptide	-3.97136	4.6507	-9.84585	3.74544e-11	4.12429e-08	15.2999
TC0400011524.hg.1	NM_001163435	TBCK	TBC1 domain containing kinase	-1.08942	6.67679	-5.41851	6.08627e-06	0.000830738	3.88314
TC0400011578.hg.1	NM_001226	CASP6	caspase 6	-1.59701	4.12209	-6.27081	5.21993e-07	0.000111938	6.23885
TC0400011712.hg.1	NM_001083	PDE5A	phosphodiesterase 5A, cGMP-specific	-2.34579	8.00759	-7.90478	5.5156e-09	2.94008e-06	10.5886
TC0400011732.hg.1	NM_024574	NDNF	neuron-derived neurotrophic factor	2.80695	5.51179	9.65632	5.9676e-11	6.17892e-08	14.8641
TC0400011746.hg.1	NM_152399	TMEM155	transmembrane protein 155	-1.651	4.09852	-5.67824	2.87078e-06	0.000446031	4.60373
TC0400011748.hg.1	NM_001237	CCNA2	cyclin A2	-1.70984	5.87708	-4.49329	8.79164e-05	0.00686049	1.32924
TC0400011916.hg.1	NM_001300828	PCDH18	protocadherin 18	-2.3589	7.72432	-8.36107	1.6331e-09	1.03463e-06	11.7448
TC0400011920.hg.1	NM_014331	SLC7A11	solute carrier family 7 (anionic amino acid transporter light chain, xc- system), member 11	-2.40812	6.20236	-11.0394	2.21789e-12	4.52532e-09	17.9227
TC0400011994.hg.1	NM_001101669	INPP4B	inositol polyphosphate-4-phosphatase type II B	-1.55782	3.30468	-5.43974	5.72347e-06	0.000788582	3.94206
TC0400012068.hg.1	NM_001304458	PRMT9	protein arginine methyltransferase 9	-1.02312	3.00637	-3.91555	0.000450197	0.024476	-0.221172
TC0400012245.hg.1	NM_001031700	FAM198B	family with sequence similarity 198, member B	-1.95586	5.36372	-5.78984	2.07977e-06	0.000346409	4.91291
TC0400012780.hg.1	NM_018323	PI4K2B	phosphatidylinositol 4-kinase type 2 beta	-1.23452	4.99816	-5.35571	7.29998e-06	0.000953685	3.70883
TC0400012782.hg.1	NM_001169117	STIM2	stromal interaction molecule 2	-1.99253	5.99532	-10.2747	1.32828e-11	1.82468e-08	16.2662
TC0400012818.hg.1	NM_004354	CCNG2	cyclin G2	1.24574	7.69913	8.7835	5.41822e-10	3.95659e-07	12.789
TC0400012836.hg.1	NM_001977	ENPEP	glutamyl aminopeptidase (aminopeptidase A)	1.28023	1.61075	6.4975	2.73488e-07	6.66873e-05	6.85856
TC0400012874.hg.1	NM_207352	CYP4V2	cytochrome P450, family 4, subfamily V, polypeptide 2	-1.4921	5.22155	-4.32178	0.000143403	0.0100993	0.863466
TC0400012907.hg.1	NM_145290	ADGRA3	adhesion G protein-coupled receptor A3	-1.99202	3.94915	-5.30081	8.55813e-06	0.00106493	3.55644
TC0500006523.hg.1	NM_004553	NDUFS6	NADH dehydrogenase (ubiquinone) Fe-S protein 6, 13kDa (NADH-coenzyme Q reductase)	-1.058	7.17435	-5.83151	1.84418e-06	0.00031589	5.02823
TC0500007048.hg.1	NM_018356	C5orf22	chromosome 5 open reading frame 22	-1.00273	5.86134	-5.472	5.21303e-06	0.000734296	4.03162
TC0500007143.hg.1	NM_001243120	SKP2	S-phase kinase-associated protein 2, E3 ubiquitin protein ligase	-1.89331	5.29591	-5.98711	1.17794e-06	0.000215327	5.45824
TC0500007303.hg.1	NM_012343	NNT	nicotinamide nucleotide transhydrogenase	-1.46531	5.34271	-6.47087	2.95004e-07	7.11832e-05	6.78598
TC0500007368.hg.1	NM_002203	ITGA2	integrin, alpha 2 (CD49B, alpha 2 subunit of VLA-2 receptor)	-1.22635	6.88178	-7.77423	7.8501e-09	3.87602e-06	10.2526
TC0500007395.hg.1	NM_006308	HSPB3	heat shock 27kDa protein 3	-2.04308	3.1573	-8.24668	2.21035e-09	1.34317e-06	11.4576
TC0500007610.hg.1	NM_001006600	ERBB2IP	erbb2 interacting protein	-1.04451	7.65137	-5.58397	3.77024e-06	0.000564006	4.34233
TC0500007617.hg.1	NM_001077199	SREK1	splicing regulatory glutamine/lysine-rich protein 1	-1.2268	5.93548	-5.69006	2.77434e-06	0.000433474	4.63651
TC0500007623.hg.1	NM_001164664	MAST4	microtubule associated serine/threonine kinase family member 4	-1.37916	4.61691	-5.411	6.22e-06	0.000840306	3.8623
TC0500007641.hg.1	NM_001242466	PIK3R1	phosphoinositide-3-kinase, regulatory subunit 1 (alpha)	-1.21267	5.52392	-5.7653	2.23246e-06	0.000366994	4.84495
TC0500007667.hg.1	NM_033281	MRPS36	mitochondrial ribosomal protein S36	-1.17953	4.89849	-5.75878	2.27488e-06	0.000372203	4.8269
TC0500007729.hg.1	NM_022132	MCCC2	methylcrotonoyl-CoA carboxylase 2	-1.00321	5.13596	-3.7135	0.000787144	0.037223	-0.747959
TC0500007778.hg.1	NM_001284430	UTP15	UTP15, U3 small nucleolar ribonucleoprotein, homolog (S. cerevisiae)	-1.72926	2.52272	-4.65989	5.45179e-05	0.00474535	1.78499
TC0500007841.hg.1	NM_018046	AGGF1	angiogenic factor with G-patch and FHA domains 1	-1.1277	5.46893	-4.14159	0.000238899	0.0151649	0.378718
TC0500007912.hg.1	NM_001105251	ZFYVE16	zinc finger, FYVE domain containing 16	-1.14628	5.07007	-6.60273	2.02871e-07	5.37164e-05	7.1448
TC0500007945.hg.1	NM_001131028	ATG10	autophagy related 10	-1.00711	2.52904	-3.68588	0.000849082	0.0395051	-0.819193
TC0500008156.hg.1	NM_001130140	ERAP2	endoplasmic reticulum aminopeptidase 2	-1.09065	5.01456	-4.78312	3.82368e-05	0.00355643	2.12377
TC0500008568.hg.1	NM_001046	SLC12A2	solute carrier family 12 (sodium/potassium/chloride transporter), member 2	-1.01166	4.04894	-3.8736	0.000505886	0.0267184	-0.331313
TC0500008664.hg.1	NM_002154	HSPA4	heat shock 70kDa protein 4	-1.29564	6.45975	-6.57588	2.18917e-07	5.68795e-05	7.07186
TC0500009046.hg.1	NM_000024	ADRB2	adrenoceptor beta 2, surface	1.19466	3.50877	4.65594	5.51401e-05	0.00478749	1.77416
TC0500009076.hg.1	NM_000112	SLC26A2	solute carrier family 26 (anion exchanger), member 2	-1.59077	2.99581	-6.3443	4.23133e-07	9.49616e-05	6.44019
TC0500009077.hg.1	NM_014983	HMGXB3	HMG box domain containing 3	-1.04366	5.19162	-5.79124	2.07138e-06	0.000345425	4.91679
TC0500009123.hg.1	NM_001308150	SLC36A1	solute carrier family 36 (proton/amino acid symporter), member 1	-1.02662	4.65888	-3.69147	0.000836185	0.0390527	-0.804803
TC0500009181.hg.1	NM_001301073	CNOT8	CCR4-NOT transcription complex subunit 8	1.1116	8.12492	7.83029	6.74451e-09	3.47869e-06	10.3972
TC0500009250.hg.1	NM_145049	UBLCP1	ubiquitin-like domain containing CTD phosphatase 1	-2.72807	6.46172	-10.8291	3.60168e-12	6.02066e-09	17.4756
TC0500009610.hg.1	NM_022455	NSD1	nuclear receptor binding SET domain protein 1	-1.42481	5.15565	-5.63348	3.26732e-06	0.000498158	4.47964
TC0500009673.hg.1	NM_001178089	ZNF454	zinc finger protein 454	-1.58679	3.28271	-4.67749	5.18281e-05	0.00457436	1.83329
TC0500009987.hg.1	NM_032286	MED10	mediator complex subunit 10	1.10571	6.92601	6.35252	4.13319e-07	9.30941e-05	6.46269
TC0500010394.hg.1	NM_001100412	DROSHA	drosha, ribonuclease type III	-1.20004	6.1587	-4.8245	3.39357e-05	0.0032438	2.23781
TC0500010511.hg.1	NM_023073	C5orf42	chromosome 5 open reading frame 42	-1.27072	3.38269	-3.94597	0.000413598	0.0231203	-0.141038
TC0500010651.hg.1	NM_004465	FGF10	fibroblast growth factor 10	-1.14092	2.50428	-4.0217	0.000334664	0.0196085	0.0592956
TC0500010731.hg.1	NM_019087	ARL15	ADP-ribosylation factor like GTPase 15	-1.52205	3.31602	-5.01147	1.97749e-05	0.00212687	2.75434
TC0500010835.hg.1	NM_001252226	PLK2	polo-like kinase 2	-2.25869	6.84512	-7.81036	7.11823e-09	3.60445e-06	10.3458
TC0500011146.hg.1	NM_001256574	ENC1	ectodermal-neural cortex 1 (with BTB domain)	-1.80166	4.84428	-6.84823	1.01443e-07	3.10699e-05	7.80859
TC0500011433.hg.1	NM_001297765	CETN3	centrin 3	-1.11002	3.45039	-4.68458	5.07811e-05	0.00449912	1.85278
TC0500011751.hg.1	NM_020177	FEM1C	fem-1 homolog c (C. elegans)	1.025	6.91249	7.37173	2.3601e-08	9.51894e-06	9.20285
TC0500011852.hg.1	NM_001178102	LOX	lysyl oxidase	1.98628	10.2193	13.4912	1.15042e-14	5.91168e-11	22.6869
TC0500011875.hg.1	NM_000943	PPIC	peptidylprolyl isomerase C (cyclophilin C)	-1.15328	6.39114	-6.11161	8.23668e-07	0.000163257	5.80141
TC0500011896.hg.1	NM_020747	ZNF608	zinc finger protein 608	-1.26521	5.64767	-6.02396	1.05948e-06	0.000197843	5.55992
TC0500011935.hg.1	NM_178450	MARCH3	membrane associated ring finger 3	1.49074	6.06238	7.90377	5.53072e-09	2.94008e-06	10.586
TC0500012017.hg.1	NM_002198	IRF1	interferon regulatory factor 1	1.84409	4.54493	6.21168	6.18236e-07	0.000128601	6.07657
TC0500012162.hg.1	NM_001164326	BRD8	bromodomain containing 8	-1.06136	6.21677	-6.42241	3.3864e-07	7.91158e-05	6.65374
TC0500013088.hg.1	NM_001135044	MAPK9	mitogen-activated protein kinase 9	-1.56624	5.17625	-6.06908	9.30645e-07	0.000178135	5.68428
TC0500013193.hg.1	NM_001882	CRHBP	corticotropin releasing hormone binding protein	1.94015	1.88201	6.05982	9.55726e-07	0.000181896	5.65877
TC0500013212.hg.1	NM_001204193	SRP19	signal recognition particle 19kDa	-2.06644	5.88103	-7.23346	3.45935e-08	1.33388e-05	8.8376
TC0500013219.hg.1	NM_000414	HSD17B4	hydroxysteroid (17-beta) dehydrogenase 4	-1.28795	6.62095	-6.94708	7.68632e-08	2.52113e-05	8.07416
TC0500013228.hg.1	NM_001300860	DDX46	DEAD (Asp-Glu-Ala-Asp) box polypeptide 46	-1.24673	5.41862	-5.72803	2.48607e-06	0.000397844	4.74174
TC0500013251.hg.1	NM_020768	KCTD16	potassium channel tetramerization domain containing 16	2.12796	2.28385	7.2898	2.95954e-08	1.16654e-05	8.98669
TC0500013259.hg.1	NM_001135037	MFAP3	microfibrillar associated protein 3	-1.60237	5.95714	-8.61617	8.3648e-10	5.89124e-07	12.3784
TC0500013261.hg.1	NM_198321	GALNT10	polypeptide N-acetylgalactosaminyltransferase 10	-1.24555	5.85433	-4.77399	3.92556e-05	0.00363101	2.09865
TC0500013354.hg.1	NM_001017973	P4HA2	prolyl 4-hydroxylase, alpha polypeptide II	1.30323	9.289	10.0856	2.0918e-11	2.52371e-08	15.8435
TC0500013361.hg.1	NM_001033503	SAR1B	secretion associated, Ras related GTPase 1B	-1.22643	7.02451	-7.48288	1.73826e-08	7.49627e-06	9.49477
TC0500013381.hg.1	NM_138492	PRELID2	PRELI domain containing 2	1.40544	2.64062	6.07774	9.0776e-07	0.000176005	5.70816
TC0600006926.hg.1	NM_017906	PAK1IP1	PAK1 interacting protein 1	-1.24063	4.52005	-3.73618	0.000739587	0.0355435	-0.689318
TC0600007038.hg.1	NM_001267040	JARID2	jumonji, AT rich interactive domain 2	1.28726	5.4275	5.68101	2.84782e-06	0.000442961	4.61143
TC0600007108.hg.1	NM_182757	RNF144B	ring finger protein 144B	1.58448	4.08547	6.31216	4.63807e-07	0.000102296	6.35218
TC0600007231.hg.1	NM_001173977	LRRC16A	leucine rich repeat containing 16A	-1.35189	5.77934	-6.62041	1.9296e-07	5.19355e-05	7.19279
TC0600007869.hg.1	NM_015050	CMTR1	cap methyltransferase 1	-1.11047	5.241	-5.13828	1.37014e-05	0.00157629	3.10559
TC0600008109.hg.1	NM_001025366	VEGFA	vascular endothelial growth factor A	1.97655	9.70309	11.453	8.68536e-13	1.94363e-09	18.7838
TC0600008272.hg.1	NM_012347	FBXO9	F-box protein 9	-1.49323	5.87232	-6.2427	5.65706e-07	0.000119284	6.16173
TC0600008569.hg.1	NM_001300899	MYO6	myosin VI	-1.20759	4.55033	-5.05487	1.7442e-05	0.0019329	2.87448
TC0600008622.hg.1	NM_031469	SH3BGRL2	SH3 domain binding glutamate-rich protein like 2	-1.11419	4.81022	-4.34957	0.000132501	0.00944702	0.93867
TC0600008780.hg.1	NM_001137667	CASP8AP2	caspase 8 associated protein 2	-1.49619	3.8076	-4.37343	0.000123798	0.00897878	1.00331
TC0600009140.hg.1	NM_138408	GTF3C6	general transcription factor IIIC subunit 6	-1.54304	3.709	-4.42688	0.000106292	0.00799319	1.14844
TC0600009234.hg.1	NM_153711	FAM26E	family with sequence similarity 26, member E	-1.72797	5.04011	-4.91147	2.64019e-05	0.00268772	2.47782
TC0600009333.hg.1	NM_001286138	SMPDL3A	sphingomyelin phosphodiesterase, acid-like 3A	-1.18281	5.2382	-4.69792	4.88703e-05	0.00436045	1.8894
TC0600009459.hg.1	NM_006208	ENPP1	ectonucleotide pyrophosphatase/phosphodiesterase 1	-2.32473	6.59163	-8.9811	3.25955e-10	2.59912e-07	13.2686
TC0600009505.hg.1	NM_003206	TCF21	transcription factor 21	-1.96788	7.97136	-10.1679	1.71568e-11	2.10656e-08	16.0281
TC0600009597.hg.1	NM_001270507	TNFAIP3	tumor necrosis factor, alpha-induced protein 3	1.26624	7.88494	8.10787	3.19844e-09	1.85677e-06	11.1067
TC0600009753.hg.1	NM_001127715	STXBP5	syntaxin binding protein 5 (tomosyn)	-1.67676	5.64954	-8.17391	2.68201e-09	1.58347e-06	11.274
TC0600010002.hg.1	NM_001178088	SYNJ2	synaptojanin 2	-1.48556	5.96125	-6.56351	2.26734e-07	5.77216e-05	7.03824
TC0600010017.hg.1	NM_020823	TMEM181	transmembrane protein 181	-1.10141	6.29652	-6.02718	1.04972e-06	0.000196285	5.56879
TC0600010056.hg.1	NM_001270531	WTAP	Wilms tumor 1 associated protein	1.16938	7.00687	6.47647	2.90341e-07	7.03025e-05	6.80125
TC0600010375.hg.1	NM_018303	EXOC2	exocyst complex component 2	-1.05432	4.49759	-4.72941	4.46345e-05	0.00404759	1.97598
TC0600011282.hg.1	NM_006510	TRIM27	tripartite motif containing 27	-1.0009	5.1814	-3.77027	0.000673337	0.0330698	-0.600952
TC0600011386.hg.1	NM_003897	IER3	immediate early response 3	2.32984	9.54027	14.9928	6.33383e-16	5.49242e-12	25.2306
TC0600011465.hg.1	NM_001289413	EHMT2	euchromatic histone-lysine N-methyltransferase 2	-1.29502	5.63376	-6.95205	7.58e-08	2.50245e-05	8.08749
TC0600011560.hg.1	NM_032340	UQCC2	ubiquinol-cytochrome c reductase complex assembly factor 2	-1.01067	3.82127	-3.74502	0.000721826	0.0348347	-0.666436
TC0600011635.hg.1	NM_001145775	FKBP5	FK506 binding protein 5	-1.43382	4.04092	-4.36666	0.000126206	0.00908428	0.98498
TC0600011661.hg.1	NM_001305102	STK38	serine/threonine kinase 38	-1.34959	5.95998	-6.51987	2.56643e-07	6.34721e-05	6.91949
TC0600011674.hg.1	NM_016059	PPIL1	peptidylprolyl isomerase (cyclophilin)-like 1	-1.28707	5.55745	-4.91253	2.63212e-05	0.00268327	2.48075
TC0600011843.hg.1	NM_003192	TBCC	tubulin folding cofactor C	-1.09743	4.2588	-3.7093	0.000796274	0.0375651	-0.758808
TC0600011878.hg.1	NM_020750	XPO5	exportin 5	-1.14233	3.29418	-4.24722	0.000177212	0.0119821	0.66226
TC0600011960.hg.1	NM_014452	TNFRSF21	tumor necrosis factor receptor superfamily, member 21	-1.76467	4.83249	-6.09628	8.60699e-07	0.000168978	5.75923
TC0600012132.hg.1	NM_001278666	RAB23	RAB23, member RAS oncogene family	-1.5441	6.22406	-6.57234	2.21128e-07	5.72395e-05	7.06223
TC0600012379.hg.1	NM_022726	ELOVL4	ELOVL fatty acid elongase 4	-2.00199	3.6651	-8.5995	8.73639e-10	6.12187e-07	12.3373
TC0600012413.hg.1	NM_001300906	IBTK	inhibitor of Bruton agammaglobulinemia tyrosine kinase	-1.01636	6.85526	-6.77264	1.255e-07	3.65042e-05	7.60484
TC0600012434.hg.1	NM_002395	ME1	malic enzyme 1, NADP(+)-dependent, cytosolic	-1.20074	6.78492	-7.52776	1.53691e-08	6.76949e-06	9.61222
TC0600012514.hg.1	NM_018064	AKIRIN2	akirin 2	-1.20532	4.72914	-5.80457	1.99321e-06	0.00033521	4.95369
TC0600012529.hg.1	NM_001286426	RNGTT	RNA guanylyltransferase and 5-phosphatase	-1.32357	5.73389	-6.31164	4.64497e-07	0.000102296	6.35075
TC0600012544.hg.1	NM_021244	RRAGD	Ras-related GTP binding D	1.83379	2.99029	6.54817	2.36825e-07	5.94182e-05	6.99651
TC0600012709.hg.1	NM_022361	POPDC3	popeye domain containing 3	-1.23026	7.62633	-7.48532	1.72664e-08	7.49627e-06	9.50117
TC0600013228.hg.1	NM_145176	SLC2A12	solute carrier family 2 (facilitated glucose transporter), member 12	-1.24294	5.01637	-4.70053	4.85044e-05	0.00433338	1.89657
TC0600013462.hg.1	NM_032145	FBXO30	F-box protein 30	-1.88333	5.10776	-9.55077	7.75096e-11	7.73674e-08	14.6192
TC0600013757.hg.1	NM_000636	SOD2	superoxide dismutase 2, mitochondrial	1.3868	8.79816	9.27223	1.55614e-10	1.42985e-07	13.9648
TC0600014083.hg.1	NM_021064	HIST1H2AG	histone cluster 1, H2ag	-1.27783	5.99616	-4.49417	8.76956e-05	0.00685097	1.33164
TC0600014088.hg.1	NM_001023560	ZSCAN26	zinc finger and SCAN domain containing 26	-1.20115	4.71285	-4.59626	6.54504e-05	0.00545073	1.6106
TC0600014129.hg.1	NM_033112	RRP36	ribosomal RNA processing 36	-1.08129	4.61205	-5.58162	3.79596e-06	0.000566312	4.33581
TC0600014188.hg.1	NM_001100164	PHACTR2	phosphatase and actin regulator 2	-1.25433	6.42338	-6.0775	9.08406e-07	0.000176005	5.70748
TC0600014189.hg.1	NM_032860	LTV1	LTV1 ribosome biogenesis factor	-1.43478	4.38502	-4.39795	0.000115438	0.00851033	1.06986
TC0600014328.hg.1	NM_014028	OSTM1	osteopetrosis associated transmembrane protein 1	-1.0892	5.7377	-5.02955	1.87676e-05	0.00204388	2.80437
TC0700006669.hg.1	NM_019005	MIOS	missing oocyte, meiosis regulator, homolog (Drosophila)	-1.5554	2.99843	-4.89473	2.77094e-05	0.00277785	2.4316
TC0700006727.hg.1	NM_001134232	TMEM106B	transmembrane protein 106B	-1.26474	5.31929	-5.33036	7.85618e-06	0.00100711	3.63846
TC0700006795.hg.1	NM_001621	AHR	aryl hydrocarbon receptor	-1.2574	8.98381	-8.81992	4.9318e-10	3.65916e-07	12.8778
TC0700006813.hg.1	NM_001204144	HDAC9	histone deacetylase 9	1.16228	5.41124	6.02158	1.06676e-06	0.000198669	5.55334
TC0700006890.hg.1	NM_000600	IL6	interleukin 6	1.12239	8.097	6.15999	7.16926e-07	0.000146064	5.93453
TC0700006910.hg.1	NM_007342	NUPL2	nucleoporin like 2	-1.46552	5.19397	-5.40859	6.26368e-06	0.000842552	3.85559
TC0700006928.hg.1	NM_138771	CCDC126	coiled-coil domain containing 126	-1.33947	4.19426	-5.96932	1.23979e-06	0.000225446	5.40915
TC0700007137.hg.1	NM_001033604	BBS9	Bardet-Biedl syndrome 9	-1.30013	5.52024	-5.14306	1.3513e-05	0.00156368	3.11886
TC0700007149.hg.1	NM_133468	BMPER	BMP binding endothelial regulator	1.23834	5.12634	6.29445	4.87876e-07	0.000106098	6.30367
TC0700007367.hg.1	NM_001014436	DBNL	drebrin-like	-1.35381	6.30688	-4.9574	2.3121e-05	0.00241925	2.60475
TC0700007392.hg.1	NM_001003941	OGDH	oxoglutarate (alpha-ketoglutarate) dehydrogenase (lipoamide)	-1.01982	7.00124	-6.2448	5.6231e-07	0.000118748	6.1675
TC0700008023.hg.1	NM_001145064	GATSL2	GATS protein-like 2	-1.67549	5.72641	-7.58508	1.31378e-08	5.89903e-06	9.76184
TC0700008073.hg.1	NM_000941	POR	P450 (cytochrome) oxidoreductase	-1.36201	6.12491	-7.07293	5.40619e-08	1.92823e-05	8.41079
TC0700008252.hg.1	NM_001143935	CROT	carnitine O-octanoyltransferase	-2.36509	3.65482	-6.12007	8.0391e-07	0.000160256	5.8247
TC0700008292.hg.1	NM_012449	STEAP1	six transmembrane epithelial antigen of the prostate 1	-1.023	5.35091	-4.61011	6.29006e-05	0.00528597	1.64851
TC0700008293.hg.1	NM_001040665	STEAP2	STEAP family member 2, metalloreductase	-1.05959	5.9472	-7.08766	5.1886e-08	1.86985e-05	8.45008
TC0700008351.hg.1	NM_004126	GNG11	guanine nucleotide binding protein (G protein), gamma 11	-1.40487	5.87485	-6.26363	5.32814e-07	0.000113556	6.21918
TC0700008582.hg.1	NM_000602	SERPINE1	serpin peptidase inhibitor, clade E (nexin, plasminogen activator inhibitor type 1), member 1	1.75123	10.8838	10.9382	2.79864e-12	5.10918e-09	17.7084
TC0700008657.hg.1	NM_001031692	LRRC17	leucine rich repeat containing 17	-1.45141	6.05419	-4.11817	0.000255207	0.0158712	0.316094
TC0700008745.hg.1	NM_002736	PRKAR2B	protein kinase, cAMP-dependent, regulatory, type II, beta	-1.2224	4.44985	-5.834	1.83093e-06	0.000314009	5.03515
TC0700008809.hg.1	NM_001099658	LRRN3	leucine rich repeat neuronal 3	-1.33566	4.31402	-5.81493	1.9345e-06	0.000328924	4.98237
TC0700008857.hg.1	NM_001166345	MDFIC	MyoD family inhibitor domain containing	-1.07416	6.49661	-5.00741	2.00082e-05	0.0021503	2.74311
TC0700008930.hg.1	NM_016087	WNT16	wingless-type MMTV integration site family, member 16	1.79427	5.00528	8.1628	2.76257e-09	1.61727e-06	11.2459
TC0700009036.hg.1	NM_000230	LEP	leptin	1.24346	3.36328	5.06704	1.68385e-05	0.00188104	2.9082
TC0700009066.hg.1	NM_001127487	FLNC	filamin C, gamma	1.04852	7.75098	5.71166	2.6065e-06	0.000413774	4.69637
TC0700009134.hg.1	NM_001163446	CPA4	carboxypeptidase A4	1.80189	6.51964	5.57322	3.88936e-06	0.000578381	4.3125
TC0700009232.hg.1	NM_001293085	BPGM	2,3-bisphosphoglycerate mutase	-1.19765	6.2363	-6.12964	7.82117e-07	0.000156361	5.85106
TC0700009277.hg.1	NM_000739	CHRM2	cholinergic receptor, muscarinic 2	-1.04688	6.2234	-3.84106	0.000553674	0.0285787	-0.416497
TC0700009352.hg.1	NM_001061	TBXAS1	thromboxane A synthase 1 (platelet)	-1.0146	3.759	-4.68988	5.00126e-05	0.00444238	1.86734
TC0700009394.hg.1	NM_018238	AGK	acylglycerol kinase	-1.09751	4.70016	-4.24386	0.000178908	0.0120791	0.653209
TC0700009696.hg.1	NM_001284295	CHPF2	chondroitin polymerizing factor 2	-1.12032	6.20839	-6.57646	2.18556e-07	5.68795e-05	7.07344
TC0700009807.hg.1	NM_005542	INSIG1	insulin induced gene 1	1.91432	5.28144	8.13412	2.98201e-09	1.7384e-06	11.1733
TC0700010046.hg.1	NM_013393	FTSJ2	FtsJ RNA methyltransferase homolog 2 (E. coli)	-1.03257	4.51213	-3.67419	0.000876693	0.0403707	-0.849276
TC0700010321.hg.1	NM_001163147	ETV1	ets variant 1	-1.84094	5.89702	-8.77932	5.47699e-10	3.97856e-07	12.7788
TC0700010437.hg.1	NM_012294	RAPGEF5	Rap guanine nucleotide exchange factor 5	2.0226	2.36956	6.53973	2.42571e-07	6.06405e-05	6.97354
TC0700010463.hg.1	NM_006547	IGF2BP3	insulin-like growth factor 2 mRNA binding protein 3	-1.21685	4.915	-4.51348	8.29801e-05	0.00657216	1.38431
TC0700010504.hg.1	NM_015550	OSBPL3	oxysterol binding protein-like 3	-1.74667	4.98868	-6.84322	1.02883e-07	3.13036e-05	7.7951
TC0700010558.hg.1	NM_006735	HOXA2	homeobox A2	-2.11085	4.06245	-6.58776	2.11664e-07	5.55148e-05	7.10414
TC0700010561.hg.1	NM_019102	HOXA5	homeobox A5	-1.15639	5.54502	-4.87313	2.94926e-05	0.00292282	2.37196
TC0700010563.hg.1	NM_006896	HOXA7	homeobox A7	-1.85758	5.62733	-6.8571	9.89455e-08	3.07119e-05	7.83245
TC0700010621.hg.1	NM_017946	FKBP14	FK506 binding protein 14	-1.18826	7.74033	-7.63522	1.14567e-08	5.31623e-06	9.89239
TC0700010965.hg.1	NM_000598	IGFBP3	insulin like growth factor binding protein 3	1.01167	10.9522	3.96905	0.000387787	0.0220055	-0.0801086
TC0700011499.hg.1	NM_032317	DNAJC30	DnaJ (Hsp40) homolog, subfamily C, member 30	-1.09288	4.56408	-5.14239	1.35394e-05	0.00156414	3.11698
TC0700011584.hg.1	NM_006682	FGL2	fibrinogen-like 2	-2.27037	6.78483	-11.3508	1.09299e-12	2.40709e-09	18.5731
TC0700011626.hg.1	NM_006379	SEMA3C	sema domain, immunoglobulin domain (Ig), short basic domain, secreted, (semaphorin) 3C	-1.20683	7.99003	-5.82409	1.88407e-06	0.000321928	5.0077
TC0700011642.hg.1	NM_000601	HGF	hepatocyte growth factor (hepapoietin A; scatter factor)	-3.02414	7.03519	-11.866	3.47798e-13	9.65106e-10	19.6196
TC0700011780.hg.1	NM_000466	PEX1	peroxisomal biogenesis factor 1	-1.208	3.97609	-5.5882	3.72442e-06	0.000559247	4.35405
TC0700011785.hg.1	NM_001145306	CDK6	cyclin-dependent kinase 6	1.21411	5.95817	7.6875	9.93561e-09	4.70484e-06	10.0282
TC0700011796.hg.1	NM_001193307	SAMD9	sterile alpha motif domain containing 9	-1.51812	5.77478	-4.81171	3.52111e-05	0.00334385	2.20255
TC0700011803.hg.1	NM_001164737	CALCR	calcitonin receptor	1.00491	1.55517	4.26729	0.000167407	0.0114587	0.716341
TC0700011809.hg.1	NM_001271003	TFPI2	tissue factor pathway inhibitor 2	-1.18081	8.86741	-5.69824	2.70956e-06	0.000427688	4.65917
TC0700011842.hg.1	NM_002612	PDK4	pyruvate dehydrogenase kinase, isozyme 4	-3.97337	5.85303	-16.8927	2.1852e-17	4.33122e-13	28.0959
TC0700011876.hg.1	NM_001178075	ASNS	asparagine synthetase (glutamine-hydrolyzing)	2.27075	6.40005	6.89773	8.82716e-08	2.83501e-05	7.94172
TC0700011982.hg.1	NM_178831	GATS	GATS, stromal antigen 3 opposite strand	-2.725	5.6345	-12.3336	1.26489e-13	4.38743e-10	20.5375
TC0700012115.hg.1	NM_001122838	NAPEPLD	N-acyl phosphatidylethanolamine phospholipase D	-1.57821	3.62564	-4.58813	6.69948e-05	0.00554937	1.58835
TC0700012182.hg.1	NM_005746	NAMPT	nicotinamide phosphoribosyltransferase	1.18141	6.57277	5.63963	3.20972e-06	0.000490995	4.49669
TC0700012276.hg.1	NM_014705	DOCK4	dedicator of cytokinesis 4	-2.88249	4.95272	-10.8621	3.33633e-12	5.7148e-09	17.5463
TC0700012439.hg.1	NM_005763	AASS	aminoadipate-semialdehyde synthase	-1.16269	3.84793	-4.86523	3.01729e-05	0.00296904	2.35016
TC0700012477.hg.1	NM_005302	GPR37	G protein-coupled receptor 37 (endothelin receptor type B-like)	-2.6014	3.99933	-9.59174	7.00173e-11	7.09092e-08	14.7144
TC0700012680.hg.1	NM_032826	SLC35B4	solute carrier family 35 (UDP-xylose/UDP-N-acetylglucosamine transporter), member B4	-2.04862	5.06766	-6.41446	3.46401e-07	8.02361e-05	6.63202
TC0700012684.hg.1	NM_001628	AKR1B1	aldo-keto reductase family 1, member B1 (aldose reductase)	-2.2273	7.97718	-13.7346	7.07952e-15	3.92899e-11	23.1173
TC0700012695.hg.1	NM_001243749	C7orf49	chromosome 7 open reading frame 49	-2.82156	5.54436	-11.5344	7.24013e-13	1.73195e-09	18.9504
TC0700012734.hg.1	NM_001253775	CREB3L2	cAMP responsive element binding protein 3-like 2	-1.00746	7.37687	-5.84719	1.7626e-06	0.000303414	5.07164
TC0700012798.hg.1	NM_030647	KDM7A	lysine (K)-specific demethylase 7A	1.34283	3.83127	4.79846	3.65825e-05	0.00343872	2.16603
TC0700012996.hg.1	NM_001163474	ZNF746	zinc finger protein 746	-1.15566	4.69671	-5.17783	1.22189e-05	0.00143793	3.21527
TC0700013055.hg.1	NM_001164410	CDK5	cyclin-dependent kinase 5	-1.30182	5.77327	-5.78467	2.11102e-06	0.000350351	4.8986
TC0700013420.hg.1	NM_005720	ARPC1B	actin related protein 2/3 complex subunit 1B	-1.02172	6.8206	-5.31302	8.26073e-06	0.00103911	3.59033
TC0700013458.hg.1	NM_001098786	HILPDA	hypoxia inducible lipid droplet-associated	2.64192	6.64302	11.6887	5.13953e-13	1.29652e-09	19.2635
TC0700013531.hg.1	NM_024014	HOXA6	homeobox A6	-1.37983	4.70229	-4.90968	2.6539e-05	0.0026956	2.47287
TC0700013534.hg.1	NM_001199815	GGCT	gamma-glutamylcyclotransferase	-1.44657	4.28823	-5.93288	1.37693e-06	0.00024716	5.30851
TC0700013543.hg.1	NM_001099858	C7orf25	chromosome 7 open reading frame 25	-1.69981	4.15415	-3.93599	0.000425265	0.0235542	-0.167332
TC0700013578.hg.1	NM_006080	SEMA3A	sema domain, immunoglobulin domain (Ig), short basic domain, secreted, (semaphorin) 3A	-1.94325	8.11428	-10.2119	1.5438e-11	2.03995e-08	16.1263
TC0800006738.hg.1	NM_015458	MTMR9	myotubularin related protein 9	-1.25766	4.56482	-5.32981	7.86873e-06	0.00100711	3.63693
TC0800006913.hg.1	NM_001174159	SH2D4A	SH2 domain containing 4A	-1.94777	6.17515	-7.09073	5.1444e-08	1.85875e-05	8.45826
TC0800006980.hg.1	NM_001128431	SLC39A14	solute carrier family 39 (zinc transporter), member 14	1.12664	6.95025	6.13295	7.74732e-07	0.000155557	5.86016
TC0800006983.hg.1	NM_001243974	PPP3CC	protein phosphatase 3, catalytic subunit, gamma isozyme	1.00296	5.63935	4.73262	4.42238e-05	0.00402086	1.9848
TC0800007114.hg.1	NM_016240	SCARA3	scavenger receptor class A, member 3	-1.58215	7.82059	-5.80742	1.97691e-06	0.000332931	4.96157
TC0800007221.hg.1	NM_001159995	NRG1	neuregulin 1	-2.22699	5.37392	-9.0119	3.01273e-10	2.44446e-07	13.3428
TC0800007316.hg.1	NM_004095	EIF4EBP1	eukaryotic translation initiation factor 4E binding protein 1	2.09223	6.04242	9.90469	3.24424e-11	3.75101e-08	15.4341
TC0800007389.hg.1	NM_020130	C8orf4	chromosome 8 open reading frame 4	-1.29382	3.74607	-3.72511	0.000762454	0.0363029	-0.717975
TC0800007435.hg.1	NM_001190720	IKBKB	inhibitor of kappa light polypeptide gene enhancer in B-cells, kinase beta	-1.30426	5.05016	-5.80735	1.97726e-06	0.000332931	4.96139
TC0800007848.hg.1	NM_033058	TRIM55	tripartite motif containing 55	-1.88089	4.37591	-4.40878	0.000111927	0.0082867	1.09926
TC0800007888.hg.1	NM_001195639	C8orf34	chromosome 8 open reading frame 34	-1.78089	2.71809	-7.14592	4.41147e-08	1.65424e-05	8.60522
TC0800008235.hg.1	NM_001283034	FAM92A1	family with sequence similarity 92, member A1	-1.25979	6.53902	-5.20799	1.11973e-05	0.00134044	3.2989
TC0800008241.hg.1	NM_001142301	TMEM67	transmembrane protein 67	-1.60133	2.99598	-6.69964	1.54214e-07	4.33848e-05	7.40751
TC0800008243.hg.1	NM_001161779	PDP1	pyruvate dehyrogenase phosphatase catalytic subunit 1	-1.10678	6.29324	-4.88275	2.86853e-05	0.00286121	2.3985
TC0800008370.hg.1	NM_005034	POLR2K	polymerase (RNA) II (DNA directed) polypeptide K, 7.0kDa	-1.12028	6.12541	-4.99552	2.0708e-05	0.00220886	2.71021
TC0800008478.hg.1	NM_001164615	FZD6	frizzled class receptor 6	-1.06879	7.46311	-4.36763	0.000125859	0.00907134	0.987601
TC0800008667.hg.1	NM_002514	NOV	nephroblastoma overexpressed	-1.17422	3.80019	-3.81351	0.00059756	0.0302475	-0.488437
TC0800008726.hg.1	NM_001145088	TBC1D31	TBC1 domain family, member 31	-1.08236	3.98666	-3.78124	0.00065326	0.0323702	-0.572434
TC0800008940.hg.1	NM_001277196	PHF20L1	PHD finger protein 20-like 1	-1.60313	5.57704	-7.9075	5.4754e-09	2.94008e-06	10.5956
TC0800009735.hg.1	NM_001001924	MTUS1	microtubule associated tumor suppressor 1	-1.46148	4.37274	-5.30504	8.4539e-06	0.0010567	3.56818
TC0800009782.hg.1	NM_001130518	CSGALNACT1	chondroitin sulfate N-acetylgalactosaminyltransferase 1	-2.255	3.21494	-7.73883	8.64154e-09	4.20692e-06	10.1611
TC0800009830.hg.1	NM_025232	REEP4	receptor accessory protein 4	-1.15969	5.27089	-4.38952	0.000118246	0.00867586	1.04698
TC0800009891.hg.1	NM_003155	STC1	stanniocalcin 1	1.00471	10.4761	6.60588	2.01069e-07	5.35458e-05	7.15334
TC0800010034.hg.1	NM_000637	GSR	glutathione reductase	-1.54697	6.40668	-10.9438	2.76263e-12	5.10918e-09	17.7204
TC0800010258.hg.1	NM_001305878	KAT6A	K(lysine) acetyltransferase 6A	-1.09797	5.31473	-5.95671	1.28563e-06	0.000232561	5.37433
[truncated: 570 more rows]

## Sheet: C1
PROBEID	ID	SYMBOL	GENENAME	logFC	AveExpr	t	P.Value	adj.P.Val	B
[truncated: 2,292 more rows]

[truncated: 8 more sheets: C2, C3, Cell lines are analyzed individ, 1006_genes_Control, 241_genes_IPF, 311_genes_shared_Control, 35_genes_shared_Control_IPF, 19_genes_shared_IPF]
